# Supplementary material for: Reducing the background of ultra-low-temperature X-ray diffraction data through new methods and advanced materials
Source: J Appl Crystallogr. 2019 Apr 1;52(Pt 2):445–50. doi: 10.1107/S1600576719003078 (PMC6448682; doi:10.1107/S1600576719003078)
Supplement: Supplementary file 1 [file j-52-00445-sup1.cif]

data_Collection_1_vitamin_C
_database_code_depnum_ccdc_archive 'CCDC 1900179'
#==============================================================================

# PROCESSING SUMMARY (IUCr Office Use Only)

_journal_date_recd_electronic      2019-01-21
_journal_date_to_coeditor         ?
_journal_date_from_coeditor       ?
_journal_date_accepted     2019-02-28
_journal_date_printers_first      ?
_journal_date_printers_final      ?
_journal_date_proofs_out          ?
_journal_date_proofs_in           ?
_journal_coeditor_name            ?
_journal_coeditor_code      KC5091SUP1
_journal_coeditor_notes
; ?
;
_journal_paper_category      FA
_journal_techeditor_code      J190307
_iucr_compatibility_tag          ACTA95
_journal_techeditor_notes  
;
;
_journal_coden_ASTM               ?
_journal_name_full                ?
_journal_year                     ?
_journal_volume                   ?
_journal_issue                    ?
_journal_page_first               ?
_journal_page_last                ?
_journal_suppl_publ_number        ?
_journal_suppl_publ_pages         ?

#==============================================================================

_publ_requested_journal          J.Appl.Crystallogr.
_publ_contact_author_name        'Charles James McMonagle'
_publ_contact_author_address     
;Chemistry
School of Natural and Environmental Sciences
Bedson Building 
Newcastle University
Kings Road
NE1 7RU 
;
_publ_contact_author_email       charlie.mcmonagle@ncl.ac.uk
_publ_contact_author_phone       '+44191 208 7049'
_publ_section_title
;
Reducing the background of ultra-low temperature X-ray diffraction data 
through new methods and advanced materials
;
_publ_section_abstract
;
Advanced methods that significantly reduce the background when collecting 
single-crystal X-ray diffraction data at ultra-low temperatures using a 
closed-cycle helium refrigerator are presented here. These include a 
magnetically controlled internal beamstop and a separate internal collimator 
that together completely remove the scattering contribution to the background 
from the beryllium vacuum chamber. Additionally, a new radiation shield made 
from flexible graphite significantly reduces the background and maintains 
excellent thermal properties. In combination these improvements have led to 
a 6-fold reduction in the average intensity and a 15-fold reduction in peak 
intensity of the background observed for diffraction experiments conducted 
with a closed-cycle helium refrigerator. Moreover, access to ultra-low base 
temperatures, 2.05 K, has been maintained. The design and implementation of 
these methods are discussed along with a case study of Vitamin C to 
demonstrate the effectiveness of the improvements.
; 
loop_
_publ_author_name
_publ_author_address
'McMonagle, Charles James'
;Chemistry
School of Natural and Environmental Sciences
Bedson Building 
Newcastle University
Kings Road
NE1 7RU 
;
'Probert, Michael Richard'
;Chemistry
School of Natural and Environmental Sciences
Bedson Building 
Newcastle University
Kings Road
NE1 7RU 
;


# start Validation Reply Form
_vrf_PLAT029_Collection_1_vitamin_C
;
PROBLEM: _diffrn_measured_fraction_theta_full value Low .      0.933 Why?  
RESPONSE: Collected with sample mounted to a modified APD 202E Displex 
cryogenic refrigerator. This limits the movement of the goniometer and as 
a result the data are incomplete to the full 2theta value.
;
_vrf_PLAT911_Collection_1_vitamin_C
;
PROBLEM: Missing FCF Refl Between Thmin & STh/L=    0.600         92 Report
RESPONSE: This is a missing cusp of data due to rotation about one axis as 
we were limited with the experimental set-up.  
;
# end Validation Reply Form

_audit_creation_date             2019-01-17
_audit_creation_method           
;
Olex2 1.2
(compiled 2018.05.29 svn.r3508 for OlexSys, GUI svn.r5506)
;
_shelx_SHELXL_version_number     2018/3
_audit_contact_author_address    ?
_audit_contact_author_email      ?
_audit_contact_author_phone      ?
_publ_contact_author_id_orcid    ?
_publ_section_references         
;
Dolomanov, O.V., Bourhis, L.J., Gildea, R.J, Howard, J.A.K. & Puschmann, H.
 (2009), J. Appl. Cryst. 42, 339-341.

Sheldrick, G.M. (2015). Acta Cryst. A71, 3-8.

Sheldrick, G.M. (2015). Acta Cryst. C71, 3-8.
;
_chemical_name_systematic        'L-ascorbic acid'
_chemical_name_common            'Vitamin C'
_chemical_formula_moiety         'C6 H8 O6'
_chemical_formula_sum            'C6 H8 O6'
_chemical_formula_weight         176.12
_space_group_crystal_system      monoclinic
_space_group_IT_number           4
_space_group_name_H-M_alt        'P 21'
_space_group_name_Hall           'P 2yb'
loop_
_space_group_symop_operation_xyz
'x, y, z'
'-x, y+1/2, -z'
_exptl_crystal_recrystallization_method NA
_chemical_melting_point          ?
_exptl_crystal_description       block
_exptl_crystal_colour            'clear colourless'
_diffrn_ambient_temperature      292.36
loop_
_atom_type_symbol
_atom_type_description
_atom_type_scat_dispersion_real
_atom_type_scat_dispersion_imag
_atom_type_scat_source
C C 0.0033 0.0016 'International Tables Vol C Tables 4.2.6.8 and 6.1.1.4'
H H 0.0000 0.0000 'International Tables Vol C Tables 4.2.6.8 and 6.1.1.4'
O O 0.0106 0.0060 'International Tables Vol C Tables 4.2.6.8 and 6.1.1.4'

_shelx_space_group_comment       
;
The symmetry employed for this shelxl refinement is uniquely defined
by the following loop, which should always be used as a source of
symmetry information in preference to the above space-group names.
They are only intended as comments.
;

_cell_length_a                   6.4213(2)
_cell_length_b                   6.3622(2)
_cell_length_c                   17.1606(6)
_cell_angle_alpha                90
_cell_angle_beta                 99.355(3)
_cell_angle_gamma                90
_cell_volume                     691.75(4)
_cell_formula_units_Z            4
_cell_measurement_reflns_used    1278
_cell_measurement_temperature    292.36
_cell_measurement_theta_max      23.645
_cell_measurement_theta_min      2.406
_shelx_estimated_absorpt_T_max   0.998
_shelx_estimated_absorpt_T_min   0.995
_exptl_absorpt_coefficient_mu    0.156
_exptl_absorpt_correction_T_max  0.7454
_exptl_absorpt_correction_T_min  0.6811
_exptl_absorpt_correction_type   multi-scan
_exptl_absorpt_process_details   
"'SADABS-2016/2 (Bruker,2016/2) was used for absorption correction."
_exptl_absorpt_special_details   ?
_exptl_crystal_colour_lustre     clear
_exptl_crystal_colour_primary    colourless
_exptl_crystal_density_diffrn    1.691
_exptl_crystal_density_meas      ?
_exptl_crystal_density_method    ?
_exptl_crystal_F_000             368
_chemical_absolute_configuration rm
_exptl_crystal_preparation       'As supplied'
_exptl_crystal_size_max          0.035
_exptl_crystal_size_mid          0.035
_exptl_crystal_size_min          0.01
_exptl_transmission_factor_max   ?
_exptl_transmission_factor_min   ?
_diffrn_reflns_av_R_equivalents  0.0452
_diffrn_reflns_av_unetI/netI     0.0552
_diffrn_reflns_Laue_measured_fraction_full 0.933
_diffrn_reflns_Laue_measured_fraction_max 0.926
_diffrn_reflns_limit_h_max       7
_diffrn_reflns_limit_h_min       -7
_diffrn_reflns_limit_k_max       7
_diffrn_reflns_limit_k_min       -7
_diffrn_reflns_limit_l_max       21
_diffrn_reflns_limit_l_min       -21
_diffrn_reflns_number            7025
_diffrn_reflns_point_group_measured_fraction_full 0.944
_diffrn_reflns_point_group_measured_fraction_max 0.935
_diffrn_reflns_theta_full        25.242
_diffrn_reflns_theta_max         26.309
_diffrn_reflns_theta_min         1.203
_diffrn_detector                 'CCD area detector'
_diffrn_detector_area_resol_mean ?
_diffrn_detector_type            'Bruker APEXII area detector'
_diffrn_measured_fraction_theta_full 0.933
_diffrn_measured_fraction_theta_max 0.926
_diffrn_measurement_device       'XIPHOS four-circle diffractometer'
_diffrn_measurement_device_type  'Bruker APEX-II CCD'
_diffrn_measurement_method       '\f scans'
_diffrn_radiation_collimation    focused
_diffrn_radiation_monochromator  'multilayer optics'
_diffrn_radiation_probe          x-ray
_diffrn_radiation_type           MoK\a
_diffrn_radiation_wavelength     0.71073
_diffrn_source                   'rotating anode'
_diffrn_source_type              'Bruker TXS with Helios Optics'
_diffrn_source_target            Mo
_diffrn_special_details          ?
_diffrn_standards_number         0
_reflns_Friedel_coverage         0.845
_reflns_Friedel_fraction_full    0.957
_reflns_Friedel_fraction_max     0.946
_reflns_number_gt                1874
_reflns_number_total             2609
_reflns_special_details          
;
 Reflections were merged by SHELXL according to the crystal
 class for the calculation of statistics and refinement.
 
 _reflns_Friedel_fraction is defined as the number of unique
 Friedel pairs measured divided by the number that would be
 possible theoretically, ignoring centric projections and
 systematic absences.
;
_reflns_threshold_expression     'I > 2\s(I)'
_computing_cell_refinement       'SAINT V8.38A (?, 2016)'
_computing_data_collection       ?
_computing_data_reduction        'SAINT V8.38A (?, 2016)'
_computing_molecular_graphics    'Olex2 (Dolomanov et al., 2009)'
_computing_publication_material  'Olex2 (Dolomanov et al., 2009)'
_computing_structure_refinement  'ShelXL (Sheldrick, 2015)'
_computing_structure_solution    'ShelXT (Sheldrick, 2015)'
_refine_diff_density_max         0.226
_refine_diff_density_min         -0.235
_refine_diff_density_rms         0.047
_refine_ls_abs_structure_details 
;
 Flack x determined using 676 quotients [(I+)-(I-)]/[(I+)+(I-)]
 (Parsons, Flack and Wagner, Acta Cryst. B69 (2013) 249-259).
;
_refine_ls_abs_structure_Flack   -0.6(10)
_refine_ls_extinction_coef       .
_refine_ls_extinction_method     none
_refine_ls_goodness_of_fit_ref   0.995
_refine_ls_hydrogen_treatment    constr
_refine_ls_matrix_type           full
_refine_ls_number_parameters     225
_refine_ls_number_reflns         2609
_refine_ls_number_restraints     1
_refine_ls_R_factor_all          0.0679
_refine_ls_R_factor_gt           0.0413
_refine_ls_restrained_S_all      0.994
_refine_ls_shift/su_max          0.000
_refine_ls_shift/su_mean         0.000
_refine_ls_structure_factor_coef Fsqd
_refine_ls_weighting_details     
'w=1/[\s^2^(Fo^2^)+(0.0376P)^2^] where P=(Fo^2^+2Fc^2^)/3'
_refine_ls_weighting_scheme      calc
_refine_ls_wR_factor_gt          0.0779
_refine_ls_wR_factor_ref         0.0883
_refine_special_details          ?
_olex2_refinement_description    
;
1. Fixed Uiso
 At 1.2 times of:
  All C(H) groups, All C(H,H) groups
 At 1.5 times of:
  All O(H) groups
2.a Ternary CH refined with riding coordinates:
 C2(H2A), C3(H3A), C8(H8A), C9(H9A)
2.b Secondary CH2 refined with riding coordinates:
 C1(H1A,H1B), C7(H7A,H7B)
2.c Idealised tetrahedral OH refined as rotating group:
 O1(H1), O2(H2), O3(H3), O4(H4), O7(H7), O8(H8), O9(H9), O10(H10)
;
_atom_sites_solution_hydrogens   geom
_atom_sites_solution_primary     dual
_atom_sites_solution_secondary   ?
loop_
_atom_site_label
_atom_site_type_symbol
_atom_site_fract_x
_atom_site_fract_y
_atom_site_fract_z
_atom_site_U_iso_or_equiv
_atom_site_adp_type
_atom_site_occupancy
_atom_site_site_symmetry_order
_atom_site_calc_flag
_atom_site_refinement_flags_posn
_atom_site_refinement_flags_adp
_atom_site_refinement_flags_occupancy
_atom_site_disorder_assembly
_atom_site_disorder_group
O1 O 0.9177(5) 0.3008(6) 0.81729(17) 0.0376(10) Uani 1 1 d . . . . .
H1 H 0.878321 0.292350 0.860308 0.056 Uiso 1 1 calc GR . . . .
O2 O 0.8393(5) 0.6999(5) 0.66744(17) 0.0297(8) Uani 1 1 d . . . . .
H2 H 0.900262 0.729724 0.630473 0.045 Uiso 1 1 calc GR . . . .
O3 O 1.1965(4) 0.3441(7) 0.58874(14) 0.0291(7) Uani 1 1 d . . . . .
H3 H 1.244967 0.326800 0.547841 0.044 Uiso 1 1 calc GR . . . .
O4 O 0.8854(4) 0.3480(6) 0.43092(13) 0.0262(7) Uani 1 1 d . . . . .
H4 H 0.778367 0.316788 0.400185 0.039 Uiso 1 1 calc GR . . . .
O5 O 0.4650(4) 0.3387(7) 0.48544(14) 0.0281(6) Uani 1 1 d . . . . .
O6 O 0.6531(4) 0.3226(6) 0.60753(14) 0.0261(7) Uani 1 1 d . . . . .
C1 C 0.8168(7) 0.4752(7) 0.7746(2) 0.0253(10) Uani 1 1 d . . . . .
H1A H 0.834710 0.600884 0.806968 0.030 Uiso 1 1 calc R . . . .
H1B H 0.666911 0.448110 0.759774 0.030 Uiso 1 1 calc R . . . .
C2 C 0.9179(6) 0.5052(7) 0.7012(2) 0.0218(10) Uani 1 1 d . . . . .
H2A H 1.070894 0.517671 0.717411 0.026 Uiso 1 1 calc R . . . .
C3 C 0.8739(6) 0.3232(9) 0.6426(2) 0.0226(9) Uani 1 1 d . . . . .
H3A H 0.909060 0.190036 0.670283 0.027 Uiso 1 1 calc R . . . .
C4 C 0.9869(5) 0.3366(9) 0.57296(19) 0.0214(8) Uani 1 1 d . . . . .
C5 C 0.8457(5) 0.3380(8) 0.5063(2) 0.0196(8) Uani 1 1 d . . . . .
C6 C 0.6368(6) 0.3331(9) 0.52784(19) 0.0208(8) Uani 1 1 d . . . . .
O7 O 1.4281(5) 0.8014(6) 0.68521(15) 0.0291(9) Uani 1 1 d . . . . .
H7 H 1.540275 0.760719 0.673610 0.044 Uiso 1 1 calc GR . . . .
O8 O 1.3308(5) 1.1955(5) 0.82697(17) 0.0272(7) Uani 1 1 d . . . . .
H8 H 1.212779 1.230916 0.834297 0.041 Uiso 1 1 calc GR . . . .
O9 O 1.0578(4) 0.8294(8) 0.90733(15) 0.0348(7) Uani 1 1 d . . . . .
H9 H 1.010351 0.816363 0.948646 0.052 Uiso 1 1 calc GR . . . .
O10 O 1.3651(4) 0.8470(7) 1.06484(14) 0.0284(7) Uani 1 1 d . . . . .
H10 H 1.463594 0.795113 1.095145 0.043 Uiso 1 1 calc GR . . . .
O11 O 1.7879(4) 0.8467(6) 1.01107(14) 0.0290(7) Uani 1 1 d . . . . .
O12 O 1.6020(4) 0.8403(6) 0.88872(13) 0.0228(6) Uani 1 1 d . . . . .
C7 C 1.4619(7) 0.9940(7) 0.7292(2) 0.0263(11) Uani 1 1 d . . . . .
H7A H 1.427632 1.113367 0.694293 0.032 Uiso 1 1 calc R . . . .
H7B H 1.608581 1.005248 0.753682 0.032 Uiso 1 1 calc R . . . .
C8 C 1.3204(6) 0.9917(7) 0.7920(2) 0.0222(10) Uani 1 1 d . . . . .
H8A H 1.174972 0.965933 0.766230 0.027 Uiso 1 1 calc R . . . .
C9 C 1.3821(6) 0.8227(9) 0.85369(19) 0.0210(9) Uani 1 1 d . . . . .
H9A H 1.359688 0.685001 0.828089 0.025 Uiso 1 1 calc R . . . .
C10 C 1.2669(6) 0.8276(9) 0.9227(2) 0.0222(9) Uani 1 1 d . . . . .
C11 C 1.4068(5) 0.8374(9) 0.98944(19) 0.0202(8) Uani 1 1 d . . . . .
C12 C 1.6167(6) 0.8417(8) 0.96883(19) 0.0212(9) Uani 1 1 d . . . . .

loop_
_atom_site_aniso_label
_atom_site_aniso_U_11
_atom_site_aniso_U_22
_atom_site_aniso_U_33
_atom_site_aniso_U_23
_atom_site_aniso_U_13
_atom_site_aniso_U_12
O1 0.0358(19) 0.057(3) 0.0223(16) 0.0125(17) 0.0105(13) 0.013(2)
O2 0.0295(19) 0.034(2) 0.0289(16) 0.0083(16) 0.0141(13) 0.0054(17)
O3 0.0140(15) 0.052(2) 0.0221(14) -0.002(2) 0.0051(10) 0.003(2)
O4 0.0203(15) 0.0416(19) 0.0172(13) -0.0017(18) 0.0046(10) 0.002(2)
O5 0.0152(15) 0.0470(18) 0.0217(13) -0.0040(19) 0.0017(11) -0.0012(19)
O6 0.0162(14) 0.046(2) 0.0170(13) 0.0001(17) 0.0059(10) -0.0039(18)
C1 0.023(3) 0.033(3) 0.021(2) -0.001(2) 0.0069(18) 0.003(2)
C2 0.015(2) 0.032(3) 0.019(2) -0.0009(19) 0.0054(17) 0.000(2)
C3 0.015(2) 0.034(3) 0.0194(18) -0.002(2) 0.0039(15) 0.003(2)
C4 0.016(2) 0.027(2) 0.0215(19) -0.003(3) 0.0046(15) 0.004(3)
C5 0.020(2) 0.021(2) 0.0203(18) -0.004(2) 0.0079(15) 0.001(3)
C6 0.023(2) 0.021(2) 0.0200(18) -0.001(2) 0.0063(17) 0.001(3)
O7 0.0258(17) 0.043(2) 0.0186(13) -0.0057(15) 0.0046(12) 0.0080(17)
O8 0.0236(18) 0.0294(19) 0.0282(15) -0.0068(15) 0.0028(13) 0.0034(16)
O9 0.0160(16) 0.064(2) 0.0252(14) -0.001(2) 0.0055(11) -0.005(2)
O10 0.0237(16) 0.045(2) 0.0174(13) 0.0021(18) 0.0075(11) 0.005(2)
O11 0.0192(15) 0.046(2) 0.0215(14) 0.0058(19) 0.0025(12) 0.0001(19)
O12 0.0161(14) 0.0352(17) 0.0177(13) 0.0032(17) 0.0045(10) 0.0043(18)
C7 0.021(2) 0.036(3) 0.021(2) -0.002(2) 0.0031(18) 0.004(2)
C8 0.019(2) 0.030(3) 0.018(2) -0.0020(19) 0.0041(16) 0.004(2)
C9 0.016(2) 0.030(3) 0.0173(18) -0.002(2) 0.0037(15) 0.002(3)
C10 0.020(2) 0.026(2) 0.0217(19) -0.002(3) 0.0054(16) 0.000(3)
C11 0.021(2) 0.023(2) 0.0181(18) 0.000(2) 0.0062(15) 0.001(3)
C12 0.022(2) 0.023(2) 0.0182(18) 0.000(3) 0.0035(16) 0.001(3)

_geom_special_details            
;
 All esds (except the esd in the dihedral angle between two l.s. planes)
 are estimated using the full covariance matrix.  The cell esds are taken
 into account individually in the estimation of esds in distances, angles
 and torsion angles; correlations between esds in cell parameters are only
 used when they are defined by crystal symmetry.  An approximate (isotropic)
 treatment of cell esds is used for estimating esds involving l.s. planes.
;
loop_
_geom_bond_atom_site_label_1
_geom_bond_atom_site_label_2
_geom_bond_distance
_geom_bond_site_symmetry_2
_geom_bond_publ_flag
O1 C1 1.426(5) . ?
O2 C2 1.424(5) . ?
O3 C4 1.330(4) . ?
O4 C5 1.360(4) . ?
O5 C6 1.219(4) . ?
O6 C3 1.447(4) . ?
O6 C6 1.356(4) . ?
C1 C2 1.520(5) . ?
C2 C3 1.529(6) . ?
C3 C4 1.498(5) . ?
C4 C5 1.339(5) . ?
C5 C6 1.449(5) . ?
O7 C7 1.436(5) . ?
O8 C8 1.426(5) . ?
O9 C10 1.326(4) . ?
O10 C11 1.365(4) . ?
O11 C12 1.215(4) . ?
O12 C9 1.446(4) . ?
O12 C12 1.363(4) . ?
C7 C8 1.518(5) . ?
C8 C9 1.516(6) . ?
C9 C10 1.495(5) . ?
C10 C11 1.337(5) . ?
C11 C12 1.448(5) . ?

loop_
_geom_angle_atom_site_label_1
_geom_angle_atom_site_label_2
_geom_angle_atom_site_label_3
_geom_angle
_geom_angle_site_symmetry_1
_geom_angle_site_symmetry_3
_geom_angle_publ_flag
C6 O6 C3 109.2(3) . . ?
O1 C1 C2 107.7(3) . . ?
O2 C2 C1 106.0(3) . . ?
O2 C2 C3 112.1(3) . . ?
C1 C2 C3 113.0(3) . . ?
O6 C3 C2 109.8(3) . . ?
O6 C3 C4 103.8(3) . . ?
C4 C3 C2 114.8(4) . . ?
O3 C4 C3 116.4(3) . . ?
O3 C4 C5 134.1(3) . . ?
C5 C4 C3 109.4(3) . . ?
O4 C5 C6 124.6(3) . . ?
C4 C5 O4 127.4(3) . . ?
C4 C5 C6 108.0(3) . . ?
O5 C6 O6 121.2(3) . . ?
O5 C6 C5 129.2(3) . . ?
O6 C6 C5 109.6(3) . . ?
C12 O12 C9 108.8(3) . . ?
O7 C7 C8 107.9(3) . . ?
O8 C8 C7 107.3(3) . . ?
O8 C8 C9 111.2(3) . . ?
C9 C8 C7 112.6(3) . . ?
O12 C9 C8 111.2(4) . . ?
O12 C9 C10 104.1(3) . . ?
C10 C9 C8 115.6(4) . . ?
O9 C10 C9 117.3(3) . . ?
O9 C10 C11 133.5(3) . . ?
C11 C10 C9 109.2(3) . . ?
O10 C11 C12 124.4(3) . . ?
C10 C11 O10 127.3(3) . . ?
C10 C11 C12 108.3(3) . . ?
O11 C12 O12 120.6(3) . . ?
O11 C12 C11 130.0(3) . . ?
O12 C12 C11 109.4(3) . . ?

_shelx_res_file                  
;
TITL CMM180068_fiber_0m in P2(1)
    cmm180068_fiber_0m.res
    created by SHELXL-2018/3 at 18:54:59 on 17-Jan-2019
CELL 0.71073 6.4213 6.3622 17.1606 90 99.3549 90
ZERR 4 0.0002 0.0002 0.0006 0 0.0025 0
LATT -1
SYMM -X,0.5+Y,-Z
SFAC C H O
UNIT 24 32 24

L.S. 20
PLAN  20
SIZE 0.035 0.035 0.01
TEMP 19.21
BOND
list 4
fmap 2 53
acta
REM <olex2.extras>
REM <HklSrc "%.\\CMM180068_fiber_0m.hkl">
REM </olex2.extras>

WGHT    0.037600
FVAR       0.19273
O1    3    0.917693    0.300846    0.817292    11.00000    0.03584    0.05651 =
         0.02226    0.01249    0.01048    0.01344
AFIX 147
H1    2    0.878321    0.292350    0.860308    11.00000   -1.50000
AFIX   0
O2    3    0.839290    0.699905    0.667438    11.00000    0.02945    0.03390 =
         0.02889    0.00830    0.01411    0.00539
AFIX 147
H2    2    0.900262    0.729724    0.630473    11.00000   -1.50000
AFIX   0
O3    3    1.196500    0.344054    0.588736    11.00000    0.01397    0.05188 =
         0.02212   -0.00219    0.00510    0.00308
AFIX 147
H3    2    1.244967    0.326800    0.547841    11.00000   -1.50000
AFIX   0
O4    3    0.885436    0.347964    0.430925    11.00000    0.02030    0.04157 =
         0.01720   -0.00169    0.00460    0.00223
AFIX 147
H4    2    0.778367    0.316788    0.400185    11.00000   -1.50000
AFIX   0
O5    3    0.465014    0.338676    0.485440    11.00000    0.01524    0.04703 =
         0.02167   -0.00398    0.00171   -0.00122
O6    3    0.653121    0.322633    0.607529    11.00000    0.01619    0.04603 =
         0.01702    0.00010    0.00592   -0.00387
C1    1    0.816782    0.475219    0.774562    11.00000    0.02298    0.03280 =
         0.02115   -0.00114    0.00690    0.00274
AFIX  23
H1A   2    0.834710    0.600884    0.806968    11.00000   -1.20000
H1B   2    0.666911    0.448110    0.759774    11.00000   -1.20000
AFIX   0
C2    1    0.917876    0.505216    0.701163    11.00000    0.01541    0.03228 =
         0.01863   -0.00085    0.00540    0.00034
AFIX  13
H2A   2    1.070894    0.517671    0.717411    11.00000   -1.20000
AFIX   0
C3    1    0.873860    0.323245    0.642582    11.00000    0.01510    0.03383 =
         0.01936   -0.00191    0.00392    0.00315
AFIX  13
H3A   2    0.909060    0.190036    0.670283    11.00000   -1.20000
AFIX   0
C4    1    0.986943    0.336596    0.572962    11.00000    0.01629    0.02685 =
         0.02145   -0.00281    0.00460    0.00446
C5    1    0.845720    0.337999    0.506291    11.00000    0.01954    0.02062 =
         0.02025   -0.00367    0.00789    0.00147
C6    1    0.636774    0.333107    0.527836    11.00000    0.02264    0.02074 =
         0.02002   -0.00096    0.00634    0.00116

O7    3    1.428078    0.801448    0.685206    11.00000    0.02581    0.04334 =
         0.01859   -0.00573    0.00458    0.00796
AFIX 147
H7    2    1.540275    0.760719    0.673610    11.00000   -1.50000
AFIX   0
O8    3    1.330846    1.195490    0.826969    11.00000    0.02358    0.02939 =
         0.02817   -0.00680    0.00281    0.00339
AFIX 147
H8    2    1.212779    1.230916    0.834297    11.00000   -1.50000
AFIX   0
O9    3    1.057755    0.829423    0.907331    11.00000    0.01603    0.06372 =
         0.02522   -0.00138    0.00550   -0.00504
AFIX 147
H9    2    1.010351    0.816363    0.948646    11.00000   -1.50000
AFIX   0
O10   3    1.365123    0.847022    1.064843    11.00000    0.02367    0.04544 =
         0.01736    0.00214    0.00750    0.00526
AFIX 147
H10   2    1.463594    0.795113    1.095145    11.00000   -1.50000
AFIX   0
O11   3    1.787948    0.846729    1.011073    11.00000    0.01919    0.04594 =
         0.02154    0.00578    0.00247    0.00014
O12   3    1.602039    0.840282    0.888724    11.00000    0.01614    0.03525 =
         0.01766    0.00322    0.00449    0.00428
C7    1    1.461853    0.993969    0.729175    11.00000    0.02120    0.03631 =
         0.02132   -0.00211    0.00308    0.00373
AFIX  23
H7A   2    1.427632    1.113367    0.694293    11.00000   -1.20000
H7B   2    1.608581    1.005248    0.753682    11.00000   -1.20000
AFIX   0
C8    1    1.320440    0.991700    0.791972    11.00000    0.01880    0.03020 =
         0.01794   -0.00205    0.00405    0.00367
AFIX  13
H8A   2    1.174972    0.965933    0.766230    11.00000   -1.20000
AFIX   0
C9    1    1.382141    0.822676    0.853688    11.00000    0.01621    0.02992 =
         0.01730   -0.00241    0.00370    0.00241
AFIX  13
H9A   2    1.359688    0.685001    0.828089    11.00000   -1.20000
AFIX   0
C10   1    1.266938    0.827600    0.922713    11.00000    0.01958    0.02592 =
         0.02166   -0.00192    0.00544   -0.00017
C11   1    1.406828    0.837430    0.989443    11.00000    0.02077    0.02286 =
         0.01814   -0.00008    0.00624    0.00086
C12   1    1.616665    0.841687    0.968835    11.00000    0.02241    0.02292 =
         0.01824   -0.00028    0.00349    0.00069
HKLF 4


REM  CMM180068_fiber_0m in P2(1)
REM wR2 = 0.0883, GooF = S = 0.995, Restrained GooF = 0.994 for all data
REM R1 = 0.0413 for 1874 Fo > 4sig(Fo) and 0.0679 for all 2609 data
REM 225 parameters refined using 1 restraints

END

WGHT      0.0376      0.0000

REM Highest difference peak  0.226,  deepest hole -0.235,  1-sigma level  0.047
Q1    1   1.2942  0.8279  0.8857  11.00000  0.05    0.23
Q2    1   0.9200  0.4211  0.5396  11.00000  0.05    0.20
Q3    1   0.9390  0.3533  0.6043  11.00000  0.05    0.19
Q4    1   1.5479  0.9750  0.8800  11.00000  0.05    0.18
Q5    1   1.1959  0.5248  0.7400  11.00000  0.05    0.18
Q6    1   1.4763  0.7081  0.9841  11.00000  0.05    0.18
Q7    1   1.7189  0.9094  1.0595  11.00000  0.05    0.17
Q8    1   0.7239  0.3126  0.4953  11.00000  0.05    0.17
Q9    1   0.3559  0.3488  0.4832  11.00000  0.05    0.16
Q10   1   0.5302  0.2207  0.6180  11.00000  0.05    0.16
Q11   1   1.8607  0.6238  1.0028  11.00000  0.05    0.16
Q12   1   1.4080  0.3211  0.5987  11.00000  0.05    0.16
Q13   1   1.7951  0.8345  0.7659  11.00000  0.05    0.16
Q14   1   1.5993  1.0234  1.0248  11.00000  0.05    0.16
Q15   1   0.9287  0.2718  0.5419  11.00000  0.05    0.15
Q16   1   1.0785  0.8443  1.0210  11.00000  0.05    0.15
Q17   1   1.4837  0.5921  1.0591  11.00000  0.05    0.15
Q18   1   1.3455  0.9143  0.9544  11.00000  0.05    0.15
Q19   1   1.2040  0.7068  0.7793  11.00000  0.05    0.15
Q20   1   1.1853  0.8585  0.9202  11.00000  0.05    0.14
;
_shelx_res_checksum              98074
_shelx_hkl_file                  
;
   1   0   0   14.22    0.36
  -1   0   0   14.39    0.40
   1   0   0   14.10    0.39
  -1   0   0   14.97    0.38
   2   0   0    0.31    0.17
  -2   0   0    0.13    0.14
  -2   0   0    0.17    0.18
   2   0   0    0.18    0.11
  -3   0   0    0.09    0.21
   3   0   0   -0.02    0.20
   3   0   0    0.22    0.14
  -3   0   0    0.42    0.17
  -4   0   0   61.67    1.61
  -4   0   0   60.25    1.54
   4   0   0   64.47    1.59
   4   0   0   63.37    1.49
   5   0   0    5.20    0.46
  -5   0   0    5.82    0.44
  -5   0   0    5.58    0.49
   5   0   0    5.08    0.38
   0  -1   0    0.03    0.10
   0  -1   0    0.08    0.07
   0   1   0   -0.05    0.09
   0   1   0   -0.10    0.07
   1  -1   0  118.16    2.50
  -1   1   0  114.79    2.51
  -1   1   0  119.14    2.57
  -2  -1   0    0.65    0.12
   2  -1   0    0.40    0.22
   2  -1   0    0.87    0.18
  -2  -1   0    0.66    0.11
   2   1   0    0.69    0.08
  -2   1   0    1.21    0.28
  -2   1   0    0.53    0.20
   2   1   0    0.64    0.12
   3  -1   0   87.22    1.97
  -3  -1   0   86.77    1.88
   3  -1   0   81.66    2.07
  -3  -1   0   83.71    1.90
   3   1   0   86.06    1.84
   3   1   0   82.90    1.89
  -3   1   0   88.73    2.03
  -3   1   0   89.32    2.11
   4  -1   0   37.19    1.06
   4  -1   0   38.64    1.19
  -4  -1   0   36.85    1.03
  -4  -1   0   38.46    1.00
   4   1   0   38.85    1.01
   4   1   0   38.40    0.95
  -4   1   0   38.85    1.12
  -4   1   0   40.53    1.23
   5  -1   0    2.03    0.30
   5  -1   0    2.58    0.39
  -5   1   0    1.85    0.32
  -5   1   0    1.94    0.41
   6  -1   0    0.92    0.29
   6  -1   0    0.72    0.35
  -6   1   0    1.04    0.31
  -6   1   0    0.50    0.37
   0  -2   0  967.16   20.38
   0  -2   0  989.96   20.47
   0   2   0  964.85   20.27
   0   2   0 1000.00   20.37
  -1  -2   0    8.04    0.29
   1  -2   0    7.39    0.34
   1  -2   0    6.99    0.45
  -1  -2   0    7.81    0.24
  -1   2   0    8.54    0.41
   1   2   0    7.64    0.26
   1   2   0    8.23    0.30
   2  -2   0    3.73    0.30
  -2   2   0    3.13    0.38
  -2   2   0    4.41    0.36
   3  -2   0    1.32    0.25
   3  -2   0    1.68    0.34
  -3   2   0    1.30    0.34
  -3   2   0    1.57    0.30
   4  -2   0   21.96    0.91
   4  -2   0   22.10    0.77
  -4   2   0   21.04    0.84
  -4   2   0   20.33    0.93
   5  -2   0   12.13    0.62
   5  -2   0   10.82    0.74
  -5   2   0   11.42    0.78
  -5   2   0   11.62    0.68
   6  -2   0    1.37    0.42
   6  -2   0    1.33    0.34
  -6   2   0    1.19    0.42
  -6   2   0    1.49    0.38
   7  -2   0    1.23    0.46
   7  -2   0    0.70    0.32
  -7   2   0    0.94    0.47
  -7   2   0    0.98    0.40
   0  -3   0   -0.01    0.21
   0  -3   0    0.01    0.14
   0   3   0   -0.21    0.21
   0   3   0   -0.21    0.18
   1  -3   0   22.11    0.80
  -1  -3   0   21.01    0.62
  -1  -3   0   21.92    0.56
   1  -3   0   22.70    0.69
  -1   3   0   20.49    0.73
   1   3   0   20.76    0.64
  -1   3   0   21.63    0.82
   1   3   0   22.07    0.59
   2  -3   0   -0.48    0.28
   2  -3   0    0.28    0.20
  -2   3   0   -0.06    0.26
  -2   3   0   -0.05    0.31
   3  -3   0   21.64    0.93
   3  -3   0   19.99    0.76
  -3   3   0   20.27    0.96
  -3   3   0   19.91    0.83
   4  -3   0   15.79    0.71
   4  -3   0   16.36    0.86
  -4   3   0   14.48    0.74
  -4   3   0   17.41    0.93
   5  -3   0    6.69    0.55
   5  -3   0    6.45    0.63
  -5   3   0    6.90    0.60
  -5   3   0    7.72    0.76
   6  -3   0    0.16    0.30
   6  -3   0   -0.33    0.37
  -6   3   0   -0.04    0.42
  -6   3   0    0.47    0.35
   7  -3   0    1.88    0.40
   7  -3   0    1.95    0.53
  -7   3   0    2.25    0.50
  -7   3   0    1.68    0.59
   0  -4   0  127.91    2.84
   0  -4   0  126.55    2.94
   0   4   0  131.37    2.97
   0   4   0  127.29    2.88
  -1  -4   0    2.35    0.21
   1  -4   0    2.41    0.28
  -1  -4   0    2.81    0.28
   1  -4   0    2.46    0.37
  -1   4   0    2.65    0.33
   1   4   0    2.72    0.26
   1   4   0    3.19    0.32
  -1   4   0    1.85    0.36
   2  -4   0    6.93    0.59
   2  -4   0    5.03    0.42
  -2   4   0    7.65    0.57
  -2   4   0    5.71    0.56
   3  -4   0    1.42    0.32
   3  -4   0    1.12    0.38
  -3   4   0    1.66    0.47
  -3   4   0    1.14    0.32
   4  -4   0    3.91    0.54
   4  -4   0    4.67    0.46
  -4   4   0    4.81    0.51
  -4   4   0    5.42    0.64
   5  -4   0    4.98    0.61
   5  -4   0    7.97    0.64
  -5   4   0    4.97    0.64
  -5   4   0    7.59    0.69
   6  -4   0    2.81    0.48
   6  -4   0    1.73    0.53
  -6   4   0    1.41    0.54
  -6   4   0    1.78    0.48
   0  -5   0    0.42    0.19
   0  -5   0   -0.02    0.24
   0   5   0   -0.08    0.26
   0   5   0    0.10    0.22
   1  -5   0   22.11    0.91
   1  -5   0   20.98    0.80
  -1   5   0   22.07    0.97
  -1   5   0   20.42    0.82
   2  -5   0   -0.37    0.29
   2  -5   0   -0.04    0.24
  -2   5   0   -0.06    0.27
  -2   5   0    0.34    0.37
   3  -5   0    7.99    0.61
   3  -5   0    6.94    0.70
  -3   5   0    7.10    0.63
  -3   5   0    6.59    0.72
   4  -5   0    6.06    0.69
   4  -5   0    6.92    0.62
  -4   5   0    6.42    0.67
  -4   5   0    5.08    0.71
   5  -5   0    1.63    0.46
   5  -5   0    1.04    0.49
  -5   5   0    0.91    0.45
  -5   5   0    0.56    0.51
   6  -5   0    0.50    0.46
  -6   5   0   -0.32    0.39
   1  -6   0    0.85    0.36
   1  -6   0    0.90    0.28
  -1   6   0    1.21    0.35
  -1   6   0    0.81    0.40
   2  -6   0    0.82    0.40
   2  -6   0    0.56    0.31
  -2   6   0    1.33    0.47
  -2   6   0    0.27    0.32
   3  -6   0    0.14    0.38
   3  -6   0    0.32    0.30
  -3   6   0    0.47    0.37
  -3   6   0    0.04    0.38
   4  -6   0    4.00    0.56
   4  -6   0    3.39    0.62
  -4   6   0    3.50    0.59
  -4   6   0    3.86    0.72
   5  -6   0    2.17    0.58
  -5   6   0    0.62    0.48
   2  -7   0    0.28    0.30
   2  -7   0   -0.20    0.36
  -2   7   0   -0.10    0.33
  -2   7   0   -0.29    0.39
   3  -7   0    0.62    0.35
   3  -7   0    0.60    0.45
  -3   7   0    0.22    0.40
  -3   7   0    1.35    0.52
   5   0  -1    0.03    0.16
  -5   0   1   -0.18    0.19
   5   0  -1    0.05    0.25
  -5   0   1    0.24    0.27
  -4   0   1    0.20    0.24
   4   0  -1   -0.11    0.22
  -4   0   1    0.05    0.18
   4   0  -1    0.00    0.15
   3   0  -1  100.49    2.21
   3   0  -1   98.02    2.14
  -3   0   1   95.38    2.16
  -3   0   1   94.64    2.22
  -2   0   1   22.72    0.66
  -2   0   1   21.76    0.60
   2   0  -1   22.88    0.59
   2   0  -1   22.80    0.64
  -1   0   1   24.72    0.61
  -1   0   1   25.55    0.58
   1   0  -1   24.57    0.57
   1   0  -1   25.28    0.60
   0   0  -1    0.00    0.00
   0   0  -1    0.00    0.01
   0   0   1   -0.01    0.00
   0   0   1    0.00    0.01
   1   0   1   41.45    0.94
   1   0   1   39.92    0.91
  -1   0  -1   41.51    0.94
  -1   0  -1   41.10    0.93
   2   0   1   86.07    1.96
  -2   0  -1   92.20    1.98
  -2   0  -1   87.40    1.94
   2   0   1   85.62    1.90
   3   0   1   17.82    0.56
  -3   0  -1   18.84    0.67
   3   0   1   17.82    0.65
  -3   0  -1   17.54    0.60
   4   0   1    0.21    0.16
  -4   0  -1    0.13    0.24
   4   0   1    0.18    0.24
  -4   0  -1    0.38    0.20
  -5   0  -1   17.04    0.76
   5   0   1   17.37    0.61
  -5   0  -1   16.94    0.72
   5   0   1   16.76    0.74
   6  -1  -1    3.33    0.36
   6  -1  -1    3.34    0.46
  -6   1   1    3.08    0.41
  -6   1   1    2.77    0.47
   5  -1  -1   19.50    0.86
   5  -1  -1   19.07    0.74
  -5   1   1   18.92    0.77
  -5   1   1   21.08    0.91
  -4  -1   1    1.67    0.21
   4  -1  -1    1.24    0.25
   4  -1  -1    1.39    0.33
  -4  -1   1    1.36    0.23
  -4   1   1    1.11    0.34
   4   1  -1    1.46    0.22
   4   1  -1    1.44    0.17
  -4   1   1    1.40    0.28
  -3  -1   1    8.41    0.32
   3  -1  -1    8.44    0.42
  -3  -1   1    9.02    0.37
   3  -1  -1    9.79    0.52
   3   1  -1    8.06    0.36
  -3   1   1    9.25    0.56
   3   1  -1    8.71    0.29
  -3   1   1    8.91    0.47
   2  -1  -1   10.79    0.51
   2  -1  -1   11.26    0.42
  -2  -1   1   11.26    0.30
   2   1  -1   11.32    0.29
   2   1  -1   10.86    0.32
  -2   1   1   10.99    0.53
  -2   1   1   10.81    0.45
  -1  -1   1  114.29    2.35
  -1  -1   1  111.97    2.34
   1  -1  -1  113.79    2.44
  -1  -1   1  112.06    2.35
   1  -1  -1  116.58    2.49
   1   1  -1  116.57    2.35
  -1   1   1  118.60    2.50
   1   1  -1  112.78    2.36
  -1   1   1  114.35    2.45
   1   1  -1  113.73    2.36
   0  -1   1    0.22    0.13
   0  -1  -1    0.10    0.08
   0  -1   1    0.30    0.09
   0   1   1    0.19    0.08
   0   1   1    0.05    0.10
   0   1  -1    0.27    0.12
   0   1  -1    0.09    0.10
   1  -1   1   40.53    0.96
  -1  -1  -1   41.04    0.87
  -1  -1  -1   40.47    0.90
   1  -1   1   41.31    1.02
   1   1   1   41.11    0.87
  -1   1  -1   40.98    0.99
  -1   1  -1   39.54    1.03
   1   1   1   41.02    0.88
  -2  -1  -1   15.35    0.44
   2  -1   1   15.82    0.52
  -2  -1  -1   15.97    0.44
   2  -1   1   15.06    0.60
  -2   1  -1   14.75    0.63
   2   1   1   15.40    0.39
   2   1   1   15.12    0.43
  -2   1  -1   15.53    0.56
   3  -1   1   10.83    0.57
   3  -1   1   10.75    0.46
  -3  -1  -1   11.58    0.44
  -3  -1  -1   11.61    0.42
  -3   1  -1   11.39    0.61
  -3   1  -1   11.59    0.53
   3   1   1   11.55    0.37
   3   1   1   12.02    0.43
  -4  -1  -1    0.04    0.17
   4  -1   1    0.15    0.18
   4  -1   1   -0.23    0.24
  -4  -1  -1    0.07    0.18
   4   1   1   -0.04    0.18
  -4   1  -1   -0.08    0.22
  -4   1  -1   -0.27    0.26
   4   1   1    0.02    0.12
   5  -1   1    4.88    0.51
   5  -1   1    5.41    0.42
  -5   1  -1    4.66    0.50
  -5   1  -1    5.46    0.49
   6  -1   1    2.83    0.45
   6  -1   1    2.54    0.34
  -6   1  -1    1.87    0.44
  -6   1  -1    2.81    0.42
   7  -2  -1    1.08    0.33
   7  -2  -1    1.33    0.47
  -7   2   1    1.04    0.37
  -7   2   1    0.98    0.46
   6  -2  -1   12.71    0.85
   6  -2  -1   14.13    0.70
  -6   2   1   12.82    0.77
  -6   2   1   13.02    0.91
   5  -2  -1    0.70    0.28
   5  -2  -1    0.86    0.36
  -5   2   1    0.98    0.31
  -5   2   1    0.43    0.34
   4  -2  -1    2.33    0.40
   4  -2  -1    1.82    0.29
  -4   2   1    1.73    0.37
  -4   2   1    2.27    0.37
   3  -2  -1   28.40    0.86
   3  -2  -1   26.62    0.97
  -3   2   1   27.45    0.90
  -3   2   1   26.26    0.97
   2  -2  -1   19.17    0.64
   2  -2  -1   20.78    0.77
  -2   2   1   18.92    0.65
  -2   2   1   20.58    0.79
   1  -2  -1    5.03    0.29
  -1  -2   1    5.37    0.20
  -1  -2   1    5.14    0.26
   1   2  -1    5.31    0.26
   1   2  -1    4.74    0.24
  -1   2   1    4.77    0.34
  -1   2   1    4.01    0.34
   0  -2   1   -0.09    0.17
   0  -2  -1    0.07    0.17
   0  -2   1    0.11    0.13
   0  -2  -1    0.27    0.13
   0   2   1   -0.02    0.13
   0   2  -1    0.04    0.15
   0   2  -1    0.10    0.19
   0   2   1   -0.03    0.17
  -1  -2  -1    7.78    0.25
  -1  -2  -1    7.47    0.29
   1  -2   1    7.63    0.46
  -1   2  -1    8.19    0.41
   1   2   1    7.42    0.26
  -1   2  -1    7.15    0.49
   2  -2   1    6.34    0.38
   2  -2   1    6.84    0.51
  -2   2  -1    6.71    0.45
  -2   2  -1    7.60    0.51
   3  -2   1    6.20    0.52
   3  -2   1    5.60    0.41
  -3   2  -1    5.56    0.54
  -3   2  -1    5.84    0.47
   4  -2   1    5.78    0.53
   4  -2   1    4.58    0.41
  -4   2  -1    5.43    0.50
  -4   2  -1    3.78    0.49
   5  -2   1   14.00    0.81
   5  -2   1   12.37    0.64
  -5   2  -1   13.05    0.83
  -5   2  -1   12.59    0.72
   6  -2   1    8.12    0.58
   6  -2   1    7.82    0.72
  -6   2  -1    8.55    0.70
  -6   2  -1    8.08    0.75
   7  -2   1    1.60    0.37
   7  -2   1    2.30    0.50
  -7   2  -1    0.97    0.49
  -7   2  -1    1.93    0.47
   7  -3  -1    0.41    0.32
   7  -3  -1    0.43    0.44
  -7   3   1    0.08    0.46
  -7   3   1    0.39    0.38
   6  -3  -1    4.35    0.49
   6  -3  -1    3.30    0.55
  -6   3   1    4.25    0.55
  -6   3   1    3.97    0.63
   5  -3  -1   11.78    0.69
   5  -3  -1   13.04    0.86
  -5   3   1   12.44    0.74
  -5   3   1   11.83    0.89
   4  -3  -1    0.20    0.33
   4  -3  -1    0.44    0.27
  -4   3   1   -0.10    0.36
  -4   3   1    0.24    0.27
   3  -3  -1    0.86    0.27
   3  -3  -1    0.60    0.34
  -3   3   1    1.61    0.43
  -3   3   1    0.78    0.30
   2  -3  -1    3.02    0.31
   2  -3  -1    4.00    0.44
  -2   3   1    3.76    0.45
  -2   3   1    3.29    0.37
  -1  -3   1   12.39    0.45
   1  -3  -1   11.70    0.49
  -1  -3   1   11.24    0.37
   1  -3  -1   11.68    0.59
   1   3  -1   10.45    0.44
  -1   3   1   12.43    0.62
  -1   3   1   10.36    0.50
   1   3  -1   11.82    0.42
   0  -3   1    0.18    0.21
   0  -3   1    0.05    0.14
   0  -3  -1    0.35    0.15
   0  -3  -1    0.02    0.20
   0   3  -1    0.30    0.23
   0   3   1   -0.37    0.22
   0   3  -1   -0.21    0.18
   0   3   1    0.08    0.15
  -1  -3  -1    1.88    0.17
  -1  -3  -1    1.48    0.21
   1  -3   1    2.33    0.34
   1  -3   1    1.97    0.24
  -1   3  -1    1.55    0.34
  -1   3  -1    2.12    0.29
   1   3   1    1.76    0.18
  -2  -3  -1    8.09    0.24
   2  -3   1    9.35    0.61
   2  -3   1    8.95    0.48
   2   3   1    8.72    0.24
  -2   3  -1    9.25    0.54
  -2   3  -1    7.86    0.62
   2   3   1    8.18    0.26
   3  -3   1    3.56    0.46
   3  -3   1    2.85    0.32
  -3   3  -1    2.32    0.41
  -3   3  -1    3.48    0.40
   4  -3   1    1.39    0.30
   4  -3   1    1.18    0.38
  -4   3  -1    1.72    0.37
  -4   3  -1    1.19    0.41
   5  -3   1    6.51    0.53
   5  -3   1    6.17    0.63
  -5   3  -1    7.64    0.75
  -5   3  -1    6.15    0.59
   6  -3   1    3.03    0.45
   6  -3   1    2.55    0.53
  -6   3  -1    2.77    0.49
  -6   3  -1    2.75    0.58
   7  -3   1    1.01    0.46
   7  -3   1    0.56    0.36
  -7   3  -1    0.78    0.51
  -7   3  -1    1.23    0.44
   6  -4  -1    8.21    0.70
   6  -4  -1    8.43    0.85
  -6   4   1    7.40    0.75
  -6   4   1    6.60    0.82
   5  -4  -1    0.65    0.34
   5  -4  -1    0.30    0.38
  -5   4   1    0.72    0.37
  -5   4   1    0.35    0.48
   4  -4  -1    4.30    0.55
   4  -4  -1    4.51    0.49
  -4   4   1    4.16    0.50
  -4   4   1    4.49    0.63
   3  -4  -1    3.77    0.40
   3  -4  -1    3.94    0.50
  -3   4   1    4.06    0.53
  -3   4   1    4.02    0.46
   2  -4  -1   16.08    0.83
   2  -4  -1   16.34    0.70
  -2   4   1   18.02    0.77
  -2   4   1   18.19    0.88
  -1  -4   1    3.42    0.26
   1  -4  -1    2.78    0.31
  -1  -4   1    3.71    0.32
   1  -4  -1    3.69    0.43
   1   4  -1    3.51    0.32
  -1   4   1    3.04    0.42
  -1   4   1    3.89    0.38
   1   4  -1    3.14    0.29
   0  -4  -1   -0.06    0.23
   0  -4   1   -0.11    0.22
   0  -4   1    0.21    0.17
   0  -4  -1    0.09    0.16
   0   4   1    0.03    0.19
   0   4   1   -0.01    0.24
   0   4  -1    0.75    0.28
   0   4  -1    0.25    0.21
   1  -4   1    2.33    0.30
  -1  -4  -1    2.33    0.28
  -1  -4  -1    2.48    0.22
   1  -4   1    1.20    0.32
  -1   4  -1    1.75    0.38
  -1   4  -1    1.81    0.31
   1   4   1    1.82    0.23
   2  -4   1   12.47    0.72
   2  -4   1   12.51    0.61
  -2   4  -1   12.54    0.78
  -2   4  -1   13.36    0.68
   3  -4   1    1.24    0.32
   3  -4   1    0.46    0.36
  -3   4  -1    1.77    0.37
  -3   4  -1    0.50    0.41
   4  -4   1    4.54    0.58
   4  -4   1    4.86    0.47
  -4   4  -1    3.82    0.51
  -4   4  -1    4.52    0.60
   5  -4   1    3.85    0.60
   5  -4   1    5.77    0.58
  -5   4  -1    5.18    0.61
  -5   4  -1    4.42    0.67
   6  -4   1    4.46    0.57
   6  -4   1    4.81    0.71
  -6   4  -1    5.06    0.65
  -6   4  -1    4.23    0.73
   6  -5  -1    0.34    0.47
  -6   5   1    0.67    0.44
   5  -5  -1    4.08    0.65
   5  -5  -1    4.95    0.58
  -5   5   1    3.73    0.58
  -5   5   1    3.93    0.73
   4  -5  -1    1.55    0.40
   4  -5  -1    1.65    0.49
  -4   5   1    2.25    0.56
  -4   5   1    2.13    0.46
   3  -5  -1    1.75    0.45
   3  -5  -1    1.81    0.35
  -3   5   1    1.68    0.40
  -3   5   1    1.87    0.48
   2  -5  -1    0.31    0.25
   2  -5  -1    0.10    0.35
  -2   5   1    0.71    0.40
  -2   5   1    0.48    0.29
   1  -5  -1   15.84    0.81
   1  -5  -1   13.21    0.61
  -1   5   1   13.57    0.67
  -1   5   1   15.63    0.85
   0  -5   1    0.06    0.19
   0  -5   1    0.35    0.27
   0  -5  -1    0.21    0.27
   0  -5  -1    0.26    0.18
   0   5  -1    0.12    0.27
   0   5   1   -0.04    0.20
   0   5  -1    0.30    0.23
   0   5   1   -0.41    0.26
   1  -5   1    9.79    0.65
   1  -5   1    9.26    0.52
  -1   5  -1    9.37    0.68
  -1   5  -1    9.33    0.59
   2  -5   1    0.91    0.27
   2  -5   1    0.81    0.35
  -2   5  -1    1.29    0.35
  -2   5  -1    1.22    0.42
   3  -5   1    3.69    0.46
   3  -5   1    3.67    0.53
  -3   5  -1    2.72    0.55
  -3   5  -1    3.61    0.51
   4  -5   1    0.49    0.34
   4  -5   1   -0.19    0.39
  -4   5  -1    0.00    0.42
  -4   5  -1   -0.61    0.33
   5  -5   1    2.59    0.46
   5  -5   1    2.03    0.53
  -5   5  -1    1.11    0.50
  -5   5  -1    2.24    0.50
   6  -5   1    0.51    0.55
  -6   5  -1    0.40    0.44
   5  -6  -1    0.74    0.50
  -5   6   1    0.72    0.48
   4  -6  -1    0.27    0.44
   4  -6  -1    0.81    0.38
  -4   6   1    0.54    0.51
  -4   6   1    0.40    0.41
   3  -6  -1    5.69    0.56
   3  -6  -1    6.39    0.71
  -3   6   1    5.26    0.63
  -3   6   1    5.49    0.75
   2  -6  -1    0.47    0.28
   2  -6  -1    0.28    0.36
  -2   6   1    0.47    0.41
  -2   6   1    0.66    0.32
   1  -6  -1    3.67    0.49
   1  -6  -1    3.10    0.37
  -1   6   1    4.42    0.55
  -1   6   1    4.02    0.45
   1  -6   1    2.83    0.47
   1  -6   1    2.06    0.34
  -1   6  -1    1.88    0.45
  -1   6  -1    2.73    0.42
   2  -6   1    1.45    0.44
   2  -6   1    1.74    0.38
  -2   6  -1    1.41    0.40
  -2   6  -1    1.71    0.50
   3  -6   1    1.11    0.37
   3  -6   1    0.29    0.41
  -3   6  -1   -0.03    0.43
  -3   6  -1    0.20    0.37
   4  -6   1    0.06    0.36
   4  -6   1    0.21    0.44
  -4   6  -1    0.00    0.47
  -4   6  -1   -0.47    0.37
   5  -6   1    1.54    0.65
  -5   6  -1    1.53    0.59
   3  -7  -1    0.11    0.32
   3  -7  -1    1.00    0.47
  -3   7   1    0.79    0.42
  -3   7   1    1.59    0.53
   2  -7  -1    0.14    0.29
   2  -7  -1    0.54    0.40
  -2   7   1    0.51    0.37
  -2   7   1   -0.50    0.37
   2  -7   1   -0.30    0.38
   2  -7   1    0.27    0.29
  -2   7  -1    0.86    0.48
  -2   7  -1    0.18    0.37
   3  -7   1    0.52    0.38
   3  -7   1    0.00    0.41
  -3   7  -1    0.05    0.47
  -3   7  -1   -0.12    0.38
   5   0  -2   17.12    0.61
  -5   0   2   18.33    0.77
   5   0  -2   16.77    0.74
  -5   0   2   17.35    0.68
  -4   0   2   24.03    0.76
   4   0  -2   26.48    0.83
   4   0  -2   24.41    0.71
  -4   0   2   23.15    0.84
   3   0  -2    3.26    0.26
  -3   0   2    3.94    0.35
  -3   0   2    3.68    0.29
   3   0  -2    2.98    0.29
  -2   0   2    0.62    0.15
   2   0  -2    0.71    0.14
   2   0  -2    0.49    0.19
  -1   0   2   40.03    0.91
   1   0  -2   40.99    0.90
   0   0   2   40.27    0.88
   0   0  -2   38.56    0.91
   1   0   2    2.93    0.20
  -1   0  -2    2.60    0.21
  -1   0  -2    3.11    0.22
   1   0   2    2.67    0.21
   2   0   2    0.39    0.14
  -2   0  -2    0.54    0.21
   2   0   2    0.69    0.21
  -2   0  -2    0.52    0.19
   3   0   2    0.96    0.24
  -3   0  -2    0.68    0.24
  -3   0  -2    0.79    0.22
   3   0   2    1.33    0.19
  -4   0  -2   27.96    0.95
   4   0   2   26.98    0.81
  -4   0  -2   28.21    0.90
   4   0   2   28.79    0.93
   5   0   2    2.39    0.28
  -5   0  -2    2.33    0.37
   5   0   2    2.61    0.38
  -5   0  -2    2.13    0.32
   6  -1  -2    0.61    0.24
   6  -1  -2    0.38    0.32
  -6   1   2    0.32    0.27
  -6   1   2    0.54    0.35
   5  -1  -2    0.65    0.31
   5  -1  -2    0.73    0.22
  -5   1   2    0.40    0.32
  -5   1   2    0.71    0.27
   4  -1  -2   13.52    0.68
  -4  -1   2   12.64    0.47
   4  -1  -2   14.41    0.56
  -4   1   2   13.54    0.61
  -4   1   2   13.66    0.72
   4   1  -2   14.35    0.45
   4   1  -2   13.73    0.52
   3  -1  -2   26.04    0.76
   3  -1  -2   26.43    0.86
  -3  -1   2   25.23    0.65
  -3   1   2   26.11    0.80
   3   1  -2   25.65    0.69
  -3   1   2   24.42    0.89
   3   1  -2   25.05    0.64
   2  -1  -2    4.77    0.36
   2  -1  -2    3.62    0.26
  -2  -1   2    4.02    0.19
  -2  -1   2    3.73    0.24
   2   1  -2    3.95    0.19
  -2   1   2    4.01    0.32
  -2   1   2    3.80    0.34
   1  -1  -2   17.59    0.49
   1  -1  -2   17.07    0.57
  -1  -1   2   17.00    0.45
  -1  -1   2   17.45    0.45
  -1   1   2   17.54    0.52
   1   1  -2   18.09    0.49
   1   1  -2   17.73    0.44
  -1   1   2   18.19    0.58
   0  -1   2   61.05    1.39
   0  -1   2   61.11    1.35
   0  -1  -2   61.09    1.34
   0   1  -2   62.68    1.38
   0   1   2   62.44    1.35
   0   1  -2   61.97    1.38
   1  -1   2   36.13    0.87
  -1  -1  -2   34.64    0.80
   1  -1   2   36.84    0.95
  -1  -1  -2   35.11    0.86
   1   1   2   37.08    0.82
   1   1   2   34.44    0.80
  -1   1  -2   34.00    0.92
  -1   1  -2   33.45    0.93
   2  -1   2    0.74    0.24
   2  -1   2    1.11    0.20
  -2  -1  -2    0.66    0.17
  -2  -1  -2    0.95    0.17
  -2   1  -2    0.59    0.22
  -2   1  -2    0.71    0.28
   2   1   2    0.63    0.12
   2   1   2    0.69    0.15
   3  -1   2   14.60    0.68
  -3  -1  -2   13.55    0.50
  -3  -1  -2   14.10    0.52
   3  -1   2   14.44    0.55
  -3   1  -2   14.96    0.62
  -3   1  -2   14.56    0.66
   3   1   2   14.12    0.50
   3   1   2   13.64    0.43
  -4  -1  -2   14.01    0.57
  -4  -1  -2   14.22    0.58
   4  -1   2   14.54    0.60
   4  -1   2   14.20    0.71
   4   1   2   14.67    0.48
  -4   1  -2   14.36    0.74
   4   1   2   14.56    0.55
  -4   1  -2   14.76    0.69
   5  -1   2   23.70    0.98
   5  -1   2   26.09    0.86
  -5   1  -2   24.63    1.01
  -5   1  -2   25.38    0.98
   6  -1   2    0.85    0.35
   6  -1   2    0.09    0.23
  -6   1  -2    0.28    0.30
  -6   1  -2    0.00    0.33
   7  -2  -2    3.07    0.56
   7  -2  -2    3.54    0.45
  -7   2   2    3.38    0.49
  -7   2   2    2.81    0.55
   6  -2  -2    0.68    0.29
   6  -2  -2    1.37    0.42
  -6   2   2    1.31    0.45
  -6   2   2    0.86    0.35
   5  -2  -2    2.93    0.37
   5  -2  -2    2.82    0.46
  -5   2   2    2.87    0.42
  -5   2   2    4.09    0.56
   4  -2  -2   15.21    0.63
   4  -2  -2   14.55    0.77
  -4   2   2   15.05    0.83
  -4   2   2   15.51    0.71
   3  -2  -2    1.78    0.35
   3  -2  -2    1.54    0.25
  -3   2   2    1.58    0.35
  -3   2   2    2.03    0.31
   2  -2  -2    0.74    0.28
   2  -2  -2    1.16    0.23
  -2  -2   2    1.12    0.08
   2   2  -2    1.32    0.11
  -2   2   2    0.89    0.22
  -2   2   2    1.07    0.32
   1  -2  -2   14.73    0.59
  -1  -2   2   15.03    0.42
   1  -2  -2   15.23    0.49
  -1  -2   2   15.59    0.46
   1   2  -2   15.05    0.46
  -1   2   2   15.64    0.61
   1   2  -2   15.97    0.47
  -1   2   2   15.10    0.52
   0  -2  -2  292.45    6.07
   0  -2   2  294.72    6.14
   0  -2  -2  296.68    6.13
   0  -2   2  291.23    6.08
   0   2  -2  285.54    6.16
   0   2  -2  295.13    6.13
   0   2   2  297.29    6.09
  -1  -2  -2   23.48    0.60
   1  -2   2   24.51    0.71
   1  -2   2   24.79    0.81
   1   2   2   23.62    0.60
   1   2   2   24.62    0.65
  -1   2  -2   23.53    0.82
  -1   2  -2   25.05    0.76
   2  -2   2    0.94    0.27
  -2  -2  -2    1.61    0.17
   2  -2   2    1.48    0.23
  -2  -2  -2    1.38    0.13
  -2   2  -2    0.91    0.26
   2   2   2    1.61    0.12
   2   2   2    1.41    0.12
  -2   2  -2    1.00    0.31
  -3  -2  -2    2.84    0.22
   3  -2   2    5.04    0.49
   3  -2   2    2.90    0.32
  -3  -2  -2    3.32    0.23
  -3   2  -2    3.23    0.39
  -3   2  -2    2.25    0.40
   3   2   2    3.34    0.17
   3   2   2    3.45    0.15
   4  -2   2    1.78    0.40
   4  -2   2    2.02    0.31
  -4   2  -2    1.52    0.40
  -4   2  -2    1.60    0.34
   5  -2   2    6.49    0.63
   5  -2   2    6.66    0.51
  -5   2  -2    7.73    0.62
  -5   2  -2    5.58    0.60
   6  -2   2    0.19    0.26
   6  -2   2    0.43    0.36
  -6   2  -2    0.50    0.36
  -6   2  -2    0.40    0.39
   7  -2   2    0.36    0.30
   7  -2   2   -0.21    0.38
  -7   2  -2    0.62    0.44
  -7   2  -2    0.38    0.42
   7  -3  -2   -0.13    0.38
   7  -3  -2    0.35    0.32
  -7   3   2    0.70    0.48
  -7   3   2    0.25    0.37
   6  -3  -2    1.36    0.45
   6  -3  -2    1.11    0.34
  -6   3   2    0.71    0.36
  -6   3   2    0.68    0.48
   5  -3  -2    1.94    0.45
   5  -3  -2    1.24    0.30
  -5   3   2    2.07    0.49
  -5   3   2    2.04    0.41
   4  -3  -2    1.99    0.34
   4  -3  -2    1.72    0.41
  -4   3   2    1.91    0.48
  -4   3   2    2.09    0.37
   3  -3  -2    9.26    0.64
   3  -3  -2    9.79    0.55
  -3   3   2    9.83    0.59
  -3   3   2   10.75    0.76
  -2  -3   2    3.33    0.16
   2  -3  -2    2.86    0.41
   2  -3  -2    2.78    0.29
  -2  -3   2    3.27    0.20
   2   3  -2    3.76    0.22
   2   3  -2    3.12    0.20
  -2   3   2    3.11    0.41
  -2   3   2    3.80    0.39
  -1  -3   2    2.11    0.18
   1  -3  -2    2.18    0.33
  -1  -3   2    2.41    0.25
   1  -3  -2    2.70    0.27
   1   3  -2    2.16    0.23
  -1   3   2    2.34    0.37
   1   3  -2    2.24    0.25
  -1   3   2    2.54    0.28
   0  -3  -2   55.12    1.36
   0  -3   2   52.71    1.29
   0  -3   2   53.16    1.39
   0  -3  -2   53.58    1.27
   0   3  -2   53.11    1.40
   0   3   2   54.60    1.38
   0   3  -2   55.94    1.35
   0   3   2   51.76    1.30
   1  -3   2    4.73    0.36
  -1  -3  -2    4.46    0.25
   1  -3   2    4.38    0.40
  -1  -3  -2    4.61    0.32
  -1   3  -2    4.04    0.38
   1   3   2    4.48    0.26
  -1   3  -2    4.37    0.44
   2  -3   2    4.94    0.39
  -2  -3  -2    4.31    0.24
  -2  -3  -2    4.47    0.21
   2  -3   2    4.22    0.47
   2   3   2    4.67    0.19
  -2   3  -2    5.02    0.53
   2   3   2    4.25    0.22
  -2   3  -2    5.16    0.46
   3  -3   2    3.05    0.42
   3  -3   2    3.03    0.34
  -3   3  -2    2.72    0.39
  -3   3  -2    3.19    0.45
   4  -3   2    8.05    0.56
   4  -3   2    8.21    0.69
  -4   3  -2    9.05    0.75
  -4   3  -2    8.48    0.64
   5  -3   2   10.87    0.84
   5  -3   2   10.13    0.65
  -5   3  -2    9.76    0.72
  -5   3  -2   10.90    0.86
   6  -3   2    1.83    0.39
   6  -3   2    3.15    0.56
  -6   3  -2    2.40    0.51
  -6   3  -2    2.35    0.57
   7  -3   2    0.59    0.45
   7  -3   2    0.28    0.34
  -7   3  -2    0.43    0.42
  -7   3  -2    0.55    0.50
   6  -4  -2    1.71    0.52
   6  -4  -2    0.91    0.38
  -6   4   2    2.05    0.48
  -6   4   2    1.82    0.56
   5  -4  -2    0.86    0.31
   5  -4  -2    0.10    0.39
  -5   4   2    0.63    0.38
  -5   4   2    0.21    0.40
   4  -4  -2    5.49    0.49
   4  -4  -2    6.77    0.69
  -4   4   2    5.39    0.64
  -4   4   2    7.95    0.67
   3  -4  -2    0.79    0.39
   3  -4  -2    0.44    0.27
  -3   4   2    1.11    0.44
  -3   4   2    0.40    0.30
   2  -4  -2    2.40    0.43
   2  -4  -2    2.15    0.31
  -2   4   2    2.25    0.46
  -2   4   2    2.35    0.37
   1  -4  -2    0.70    0.31
  -1  -4   2    0.61    0.16
  -1  -4   2    0.40    0.22
   1  -4  -2    1.00    0.23
  -1   4   2    0.63    0.24
   1   4  -2    0.78    0.22
  -1   4   2    0.62    0.32
   1   4  -2    0.87    0.24
   0  -4   2  125.72    2.73
   0  -4   2  118.36    2.84
   0  -4  -2  119.70    2.83
   0  -4  -2  123.67    2.71
   0   4   2  123.51    2.85
   0   4   2  123.85    2.75
   0   4  -2  123.92    2.87
   0   4  -2  117.29    2.78
  -1  -4  -2    9.94    0.41
   1  -4   2    9.88    0.51
  -1  -4  -2   10.72    0.50
   1  -4   2   10.94    0.64
  -1   4  -2   10.01    0.66
   1   4   2   11.69    0.44
  -1   4  -2   10.67    0.59
   2  -4   2    2.13    0.43
   2  -4   2    2.33    0.33
  -2   4  -2    2.61    0.47
  -2   4  -2    2.30    0.39
   3  -4   2    1.40    0.33
   3  -4   2    1.13    0.40
  -3   4  -2    1.80    0.40
  -3   4  -2    2.53    0.50
   4  -4   2    1.64    0.45
   4  -4   2    1.29    0.32
  -4   4  -2    0.43    0.40
  -4   4  -2    2.24    0.43
   5  -4   2    4.51    0.53
   5  -4   2    3.96    0.63
  -5   4  -2    3.82    0.56
  -5   4  -2    3.83    0.63
   6  -4   2    1.98    0.53
   6  -4   2    2.13    0.42
  -6   4  -2    1.44    0.47
  -6   4  -2    1.93    0.54
   6  -5  -2    1.88    0.57
  -6   5   2    2.24    0.54
   5  -5  -2    0.07    0.40
   5  -5  -2    0.05    0.34
  -5   5   2    0.63    0.52
  -5   5   2   -0.08    0.35
   4  -5  -2    0.61    0.42
   4  -5  -2    0.69    0.31
  -4   5   2    0.75    0.38
  -4   5   2    0.34    0.40
   3  -5  -2    2.13    0.50
   3  -5  -2    2.55    0.39
  -3   5   2    2.35    0.55
  -3   5   2    1.92    0.43
   2  -5  -2    1.26    0.41
   2  -5  -2    1.74    0.32
  -2   5   2    1.77    0.46
  -2   5   2    1.81    0.36
   1  -5  -2    2.68    0.32
   1  -5  -2    1.88    0.39
  -1   5   2    2.17    0.34
  -1   5   2    2.71    0.46
   0  -5  -2   17.16    0.78
   0  -5  -2   17.59    0.65
   0  -5   2   17.08    0.64
   0  -5   2   17.61    0.78
   0   5   2   17.13    0.69
   0   5  -2   17.90    0.81
   0   5  -2   17.45    0.75
   1  -5   2    3.74    0.36
   1  -5   2    4.27    0.50
  -1   5  -2    3.60    0.42
  -1   5  -2    4.82    0.54
   2  -5   2    1.22    0.29
   2  -5   2    1.85    0.43
  -2   5  -2    0.89    0.39
  -2   5  -2    0.82    0.35
   3  -5   2    4.17    0.56
   3  -5   2    5.25    0.53
  -3   5  -2    5.66    0.68
  -3   5  -2    3.49    0.49
   4  -5   2    2.69    0.58
   4  -5   2    3.85    0.51
  -4   5  -2    2.94    0.53
  -4   5  -2    2.99    0.61
   5  -5   2    5.97    0.76
   5  -5   2    5.22    0.59
  -5   5  -2    4.37    0.67
  -5   5  -2    3.27    0.66
   5  -6  -2    2.25    0.58
  -5   6   2    1.21    0.47
   4  -6  -2    2.46    0.56
   4  -6  -2    4.29    0.55
  -4   6   2    3.62    0.72
  -4   6   2    4.37    0.59
   3  -6  -2    0.26    0.31
   3  -6  -2    0.11    0.38
  -3   6   2   -0.59    0.40
  -3   6   2    0.38    0.34
   2  -6  -2    0.26    0.26
   2  -6  -2   -0.02    0.36
  -2   6   2    0.56    0.31
  -2   6   2   -0.33    0.34
   1  -6  -2    1.94    0.32
   1  -6  -2    1.04    0.39
  -1   6   2    1.93    0.42
  -1   6   2    1.78    0.36
   1  -6   2    0.16    0.23
   1  -6   2   -0.27    0.32
  -1   6  -2    0.33    0.31
  -1   6  -2   -0.34    0.33
   2  -6   2    0.05    0.36
   2  -6   2    0.34    0.29
  -2   6  -2    0.60    0.37
  -2   6  -2    0.03    0.39
   3  -6   2    0.82    0.42
   3  -6   2    0.01    0.31
  -3   6  -2    0.39    0.48
  -3   6  -2   -0.08    0.35
   4  -6   2    1.11    0.50
   4  -6   2    0.28    0.38
  -4   6  -2    0.79    0.44
  -4   6  -2    1.05    0.54
   3  -7  -2    1.76    0.43
   3  -7  -2    0.95    0.46
  -3   7   2    1.24    0.52
  -3   7   2    0.87    0.42
   2  -7  -2    0.47    0.32
   2  -7  -2    0.26    0.38
  -2   7   2    0.27    0.34
  -2   7   2    0.54    0.42
   2  -7   2   -0.16    0.34
   2  -7   2    0.89    0.34
  -2   7  -2   -0.34    0.38
  -2   7  -2   -0.21    0.36
   3  -7   2    0.19    0.36
   3  -7   2    0.47    0.45
  -3   7  -2    0.28    0.44
  -3   7  -2    0.31    0.49
  -5   0   3    0.14    0.21
   5   0  -3   -0.12    0.24
   5   0  -3    0.02    0.17
   4   0  -3   -0.10    0.21
  -4   0   3   -0.04    0.18
   4   0  -3    0.22    0.16
  -3   0   3    0.08    0.15
   3   0  -3    0.01    0.20
   3   0  -3   -0.07    0.15
   2   0  -3  245.68    5.05
  -2   0   3  239.44    5.05
   1   0  -3    0.03    0.11
  -1   0   3    0.09    0.13
   1   0  -3    0.04    0.21
  -1   0   3    0.42    0.18
   0   0  -3    0.18    0.11
   0   0   3    0.36    0.15
   0   0   3    0.32    0.14
   0   0  -3    0.28    0.18
   1   0   3    2.45    0.23
  -1   0  -3    2.78    0.25
   1   0   3    2.42    0.22
  -1   0  -3    2.62    0.23
  -2   0  -3  158.49    3.40
   2   0   3  159.05    3.40
   2   0   3  154.82    3.34
  -2   0  -3  153.51    3.40
   3   0   3   48.63    1.27
  -3   0  -3   47.14    1.26
   3   0   3   46.72    1.17
  -3   0  -3   46.90    1.29
  -4   0  -3    0.27    0.26
   4   0   3   -0.10    0.17
   4   0   3    0.18    0.25
  -4   0  -3    0.51    0.24
  -5   0  -3   18.24    0.79
  -5   0  -3   17.83    0.81
   5   0   3   17.60    0.66
   5   0   3   18.92    0.80
   6  -1  -3   30.75    1.18
   6  -1  -3   30.24    1.01
  -6   1   3   29.88    1.07
   5  -1  -3    0.57    0.23
   5  -1  -3    1.24    0.33
  -5   1   3    0.80    0.27
  -5   1   3    1.48    0.37
   4  -1  -3    4.93    0.46
   4  -1  -3    4.60    0.35
  -4  -1   3    5.22    0.29
  -4   1   3    3.61    0.36
   4   1  -3    4.14    0.28
   4   1  -3    4.25    0.32
  -4   1   3    3.47    0.41
   3  -1  -3    2.77    0.34
  -3  -1   3    3.04    0.22
  -3  -1   3    3.47    0.30
   3  -1  -3    3.03    0.27
  -3   1   3    2.09    0.32
   3   1  -3    3.23    0.22
   3   1  -3    3.17    0.25
  -3   1   3    3.14    0.30
   2  -1  -3   38.51    0.98
   2  -1  -3   39.87    1.09
  -2  -1   3   40.50    0.96
  -2  -1   3   38.29    0.90
  -2   1   3   39.02    1.01
   2   1  -3   38.13    0.89
  -1  -1   3    3.07    0.24
  -1  -1   3    3.37    0.23
   1  -1  -3    3.23    0.24
   1   1  -3    3.35    0.26
   1   1  -3    3.20    0.21
   0  -1  -3    0.40    0.22
   0  -1   3    0.41    0.15
   0  -1  -3    0.29    0.14
   0  -1   3    0.29    0.18
   0   1   3    0.19    0.18
   0   1   3    0.27    0.13
   0   1  -3    0.50    0.18
   0   1  -3    0.17    0.16
  -1  -1  -3   62.33    1.43
   1  -1   3   60.90    1.42
  -1  -1  -3   59.24    1.36
   1  -1   3   59.99    1.48
   1   1   3   62.02    1.36
   1   1   3   60.90    1.38
  -1   1  -3   64.14    1.48
  -1   1  -3   58.24    1.46
  -2  -1  -3  115.47    2.56
   2  -1   3  116.72    2.67
  -2  -1  -3  114.06    2.52
   2  -1   3  122.68    2.58
   2   1   3  114.13    2.49
  -2   1  -3  119.81    2.65
   2   1   3  113.60    2.52
  -2   1  -3  114.15    2.69
   3  -1   3   13.85    0.57
   3  -1   3   15.91    0.70
  -3  -1  -3   15.43    0.57
  -3  -1  -3   14.97    0.56
   3   1   3   14.95    0.48
  -3   1  -3   16.52    0.73
   3   1   3   15.05    0.54
  -3   1  -3   15.85    0.67
  -4  -1  -3    0.17    0.22
   4  -1   3    0.28    0.21
  -4  -1  -3    0.01    0.21
   4  -1   3    0.14    0.28
   4   1   3    0.03    0.13
   4   1   3    0.24    0.20
  -4   1  -3    0.15    0.25
  -4   1  -3    0.43    0.32
   5  -1   3   11.78    0.57
   5  -1   3   11.47    0.71
  -5   1  -3    9.95    0.71
  -5   1  -3   11.31    0.67
   6  -1   3    0.74    0.27
   6  -1   3    1.24    0.39
  -6   1  -3    0.72    0.33
  -6   1  -3    0.94    0.38
   7  -2  -3    0.78    0.31
   7  -2  -3    0.51    0.42
  -7   2   3    0.92    0.38
   6  -2  -3    1.84    0.34
   6  -2  -3    2.50    0.47
  -6   2   3    2.41    0.42
  -6   2   3    1.83    0.43
   5  -2  -3    0.55    0.24
   5  -2  -3    1.17    0.37
  -5   2   3    0.41    0.29
  -5   2   3    0.23    0.36
   4  -2  -3   -0.36    0.29
   4  -2  -3    0.15    0.21
  -4   2   3    0.27    0.35
  -4   2   3    0.62    0.27
  -3  -2   3   21.90    0.56
   3  -2  -3   23.42    0.88
   3  -2  -3   22.30    0.74
  -3  -2   3   22.14    0.53
  -3   2   3   22.32    0.92
   3   2  -3   22.09    0.55
   3   2  -3   22.09    0.53
  -3   2   3   22.28    0.79
  -2  -2   3  142.18    3.01
   2  -2  -3  148.45    3.16
   2  -2  -3  142.46    3.27
  -2  -2   3  141.27    3.00
   2   2  -3  146.48    3.02
  -2   2   3  140.39    3.18
  -2   2   3  143.77    3.30
   2   2  -3  146.49    3.06
   1  -2  -3   11.51    0.44
   1  -2  -3   11.78    0.56
  -1  -2   3   12.59    0.43
  -1  -2   3   11.93    0.39
   1   2  -3   12.13    0.43
   1   2  -3   12.06    0.45
  -1   2   3   12.03    0.48
   0  -2   3    0.26    0.16
   0  -2  -3    0.40    0.15
   0  -2   3    0.51    0.23
   0   2  -3    0.19    0.21
   0   2   3    0.48    0.16
   0   2  -3    0.29    0.21
   1  -2   3    4.41    0.31
   1  -2   3    3.80    0.35
  -1  -2  -3    3.70    0.24
   1   2   3    3.51    0.23
  -1   2  -3    3.54    0.32
  -1   2  -3    3.27    0.35
   1   2   3    3.59    0.27
  -2  -2  -3   19.51    0.54
   2  -2   3   19.20    0.66
  -2  -2  -3   19.57    0.59
   2  -2   3   19.65    0.80
   2   2   3   19.10    0.53
  -2   2  -3   18.83    0.75
  -2   2  -3   20.25    0.80
   2   2   3   19.36    0.51
   3  -2   3    8.00    0.45
  -3  -2  -3    7.48    0.39
  -3  -2  -3    8.06    0.34
   3  -2   3    6.65    0.55
  -3   2  -3    7.62    0.59
   3   2   3    8.16    0.30
   3   2   3    7.58    0.31
  -3   2  -3    7.70    0.57
   4  -2   3    0.22    0.32
   4  -2   3   -0.02    0.23
  -4   2  -3    0.18    0.29
  -4   2  -3    0.41    0.35
   5  -2   3   14.83    0.86
   5  -2   3   14.77    0.70
  -5   2  -3   15.10    0.89
  -5   2  -3   14.47    0.81
   6  -2   3    0.90    0.43
   6  -2   3    1.25    0.34
  -6   2  -3    1.51    0.40
  -6   2  -3    1.16    0.45
   7  -2   3    2.31    0.80
   7  -2   3    1.92    0.62
  -7   2  -3    1.26    0.51
   7  -3  -3    2.20    0.54
   7  -3  -3    3.02    0.46
  -7   3   3    1.25    0.49
  -7   3   3    1.95    0.47
   6  -3  -3   14.96    0.78
   6  -3  -3   14.18    0.94
  -6   3   3   16.61    0.89
  -6   3   3   15.79    1.02
   5  -3  -3    2.48    0.38
   5  -3  -3    1.35    0.45
  -5   3   3    1.83    0.47
  -5   3   3    2.08    0.41
   4  -3  -3    5.22    0.59
   4  -3  -3    4.59    0.41
  -4   3   3    3.91    0.54
  -4   3   3    5.43    0.53
   3  -3  -3    0.44    0.21
   3  -3  -3    0.84    0.35
  -3   3   3    0.72    0.28
  -3   3   3    0.34    0.32
  -2  -3   3    3.92    0.25
  -2  -3   3    4.30    0.20
   2  -3  -3    3.78    0.34
   2  -3  -3    4.04    0.41
   2   3  -3    3.91    0.26
  -2   3   3    3.85    0.46
  -2   3   3    3.77    0.35
   2   3  -3    3.45    0.28
  -1  -3   3    6.89    0.32
   1  -3  -3    6.81    0.39
  -1  -3   3    6.88    0.40
   1  -3  -3    7.46    0.52
   1   3  -3    6.56    0.41
  -1   3   3    6.79    0.52
   1   3  -3    6.40    0.39
  -1   3   3    6.57    0.42
   0  -3   3    0.32    0.17
   0  -3  -3   -0.10    0.15
   0  -3   3   -0.11    0.23
   0  -3  -3    0.06    0.21
   0   3   3   -0.02    0.16
   0   3  -3   -0.26    0.20
   0   3  -3    0.02    0.24
   1  -3   3   -0.09    0.26
  -1  -3  -3   -0.15    0.18
  -1  -3  -3   -0.04    0.12
   1  -3   3    0.26    0.20
   1   3   3    0.10    0.20
  -1   3  -3    0.49    0.29
  -1   3  -3    0.17    0.25
   1   3   3    0.01    0.14
   2  -3   3   20.82    0.76
  -2  -3  -3   21.34    0.56
   2  -3   3   20.28    0.86
  -2   3  -3   23.17    0.94
   2   3   3   20.90    0.55
  -2   3  -3   21.03    0.81
   2   3   3   21.69    0.60
   3  -3   3    0.52    0.34
   3  -3   3    1.37    0.29
  -3   3  -3    0.47    0.29
  -3   3  -3    1.34    0.40
   4  -3   3    5.92    0.51
   4  -3   3    6.91    0.66
  -4   3  -3    5.77    0.62
  -4   3  -3    6.07    0.60
   5  -3   3    4.76    0.48
   5  -3   3    4.85    0.59
  -5   3  -3    3.37    0.51
  -5   3  -3    4.26    0.62
   6  -3   3    0.15    0.32
   6  -3   3    0.53    0.45
  -6   3  -3    0.23    0.37
  -6   3  -3    0.22    0.42
   7  -3   3    0.23    0.33
   7  -3   3    0.33    0.45
  -7   3  -3    0.14    0.49
  -7   3  -3    0.96    0.47
   6  -4  -3    2.20    0.45
   6  -4  -3    1.48    0.52
  -6   4   3    1.46    0.52
  -6   4   3    1.78    0.47
   5  -4  -3    1.63    0.48
   5  -4  -3    0.42    0.33
  -5   4   3    1.84    0.46
  -5   4   3    1.46    0.48
   4  -4  -3   -0.29    0.33
   4  -4  -3    0.50    0.29
  -4   4   3   -0.28    0.39
  -4   4   3    0.42    0.32
   3  -4  -3   13.03    0.64
  -3   4   3   11.50    0.68
  -3   4   3   12.37    0.85
   2  -4  -3   33.11    1.02
   2  -4  -3   34.27    1.19
  -2   4   3   32.39    1.07
  -2   4   3   32.97    1.23
  -1  -4   3    4.75    0.38
  -1  -4   3    4.33    0.30
   1  -4  -3    4.56    0.46
   1  -4  -3    4.56    0.36
  -1   4   3    4.54    0.40
  -1   4   3    3.99    0.46
   1   4  -3    4.48    0.38
   1   4  -3    5.20    0.38
   0  -4   3    0.14    0.18
   0  -4   3    0.12    0.26
   0  -4  -3    0.17    0.24
   0  -4  -3    0.25    0.18
   0   4   3    0.18    0.19
   0   4  -3   -0.22    0.23
   0   4  -3    0.05    0.27
   1  -4   3    3.36    0.32
   1  -4   3    4.04    0.43
  -1  -4  -3    4.51    0.30
  -1  -4  -3    4.52    0.35
  -1   4  -3    3.24    0.44
   1   4   3    4.44    0.32
  -1   4  -3    4.21    0.44
   2  -4   3    2.45    0.44
   2  -4   3    2.52    0.34
  -2   4  -3    3.59    0.44
  -2   4  -3    2.50    0.45
   3  -4   3    0.00    0.32
   3  -4   3    0.15    0.27
  -3   4  -3    0.48    0.38
  -3   4  -3    0.17    0.32
   4  -4   3    0.51    0.40
   4  -4   3    0.18    0.29
  -4   4  -3    0.05    0.37
  -4   4  -3    0.76    0.39
   5  -4   3    4.05    0.49
   5  -4   3    4.85    0.67
  -5   4  -3    2.89    0.56
  -5   4  -3    4.10    0.62
   6  -4   3    1.58    0.41
   6  -4   3    1.09    0.51
  -6   4  -3    1.21    0.50
  -6   4  -3    0.71    0.47
   6  -5  -3   10.54    1.01
  -6   5   3   10.01    0.89
   5  -5  -3    0.91    0.39
   5  -5  -3    1.76    0.52
  -5   5   3    1.18    0.46
  -5   5   3    1.34    0.54
   4  -5  -3    1.56    0.49
   4  -5  -3    2.58    0.40
  -4   5   3    2.30    0.48
  -4   5   3    2.14    0.52
   3  -5  -3    0.54    0.29
   3  -5  -3    0.80    0.40
  -3   5   3   -0.35    0.38
  -3   5   3    0.04    0.30
   2  -5  -3    0.72    0.28
   2  -5  -3    0.77    0.36
  -2   5   3    0.56    0.29
  -2   5   3    0.35    0.37
   1  -5  -3    1.40    0.29
   1  -5  -3    1.14    0.36
  -1   5   3    1.60    0.31
   0  -5   3   -0.02    0.19
   0  -5   3    0.09    0.26
   0  -5  -3    0.23    0.27
   0  -5  -3    0.06    0.18
   0   5   3    0.14    0.20
   0   5  -3    0.05    0.25
   0   5  -3    0.07    0.29
   1  -5   3    2.54    0.44
   1  -5   3    1.73    0.30
  -1   5  -3    2.86    0.42
  -1   5  -3    2.31    0.42
   2  -5   3    2.37    0.46
   2  -5   3    4.12    0.45
  -2   5  -3    3.48    0.55
  -2   5  -3    3.44    0.47
   3  -5   3    2.52    0.50
   3  -5   3    1.45    0.34
  -3   5  -3    1.57    0.47
  -3   5  -3    1.86    0.46
   4  -5   3    2.43    0.56
   4  -5   3    2.46    0.43
  -4   5  -3    2.53    0.55
  -4   5  -3    2.16    0.56
   5  -5   3    2.49    0.55
   5  -5   3    3.49    0.55
  -5   5  -3    1.82    0.55
  -5   5  -3    2.49    0.64
   5  -6  -3    1.39    0.54
  -5   6   3    0.29    0.42
   4  -6  -3    0.06    0.32
   4  -6  -3    0.26    0.44
  -4   6   3   -0.60    0.35
  -4   6   3   -0.55    0.42
   3  -6  -3    0.48    0.41
   3  -6  -3    0.72    0.35
  -3   6   3    0.71    0.47
  -3   6   3    0.49    0.38
   2  -6  -3    6.00    0.65
   2  -6  -3    6.79    0.55
  -2   6   3    5.94    0.68
  -2   6   3    6.13    0.59
   1  -6  -3    1.45    0.41
   1  -6  -3    1.75    0.33
  -1   6   3    1.48    0.34
   1  -6   3    0.86    0.29
   1  -6   3    1.05    0.38
  -1   6  -3    0.51    0.38
  -1   6  -3    0.88    0.36
   2  -6   3    4.81    0.64
   2  -6   3    5.86    0.55
  -2   6  -3    5.11    0.61
  -2   6  -3    3.53    0.60
   3  -6   3    3.28    0.48
   3  -6   3    1.51    0.49
  -3   6  -3    2.75    0.60
  -3   6  -3    3.00    0.56
   4  -6   3   -0.12    0.39
   4  -6   3    0.14    0.35
  -4   6  -3   -0.57    0.42
  -4   6  -3   -0.43    0.41
   3  -7  -3   -0.14    0.40
   3  -7  -3    0.71    0.40
  -3   7   3    0.04    0.38
   2  -7  -3    1.08    0.45
   2  -7  -3    0.13    0.32
  -2   7   3    0.66    0.38
   2  -7   3    0.52    0.34
   2  -7   3    0.62    0.43
  -2   7  -3    0.47    0.42
  -2   7  -3    0.55    0.43
   3  -7   3    0.73    0.40
   3  -7   3    0.44    0.49
  -3   7  -3    1.66    0.58
  -3   7  -3    0.64    0.46
   5   0  -4   24.70    0.92
  -5   0   4   26.60    0.84
   5   0  -4   25.81    0.82
  -4   0   4    9.23    0.46
   4   0  -4    9.36    0.43
   4   0  -4    8.76    0.51
   3   0  -4   23.96    0.80
   3   0  -4   25.38    0.71
  -3   0   4   24.51    0.73
  -2   0   4    0.62    0.25
   2   0  -4    0.22    0.16
  -2   0   4    0.22    0.15
  -1   0   4    0.67    0.16
   1   0  -4    0.73    0.24
  -1   0   4    1.02    0.24
   1   0  -4    0.77    0.16
   0   0   4   -0.07    0.17
   0   0  -4   -0.08    0.22
   0   0  -4    0.15    0.15
   0   0   4    0.14    0.19
  -1   0  -4   82.14    1.94
   1   0   4   82.97    1.91
   1   0   4   87.41    1.89
  -1   0  -4   83.78    1.90
   2   0   4    0.27    0.18
  -2   0  -4    0.37    0.22
  -2   0  -4    0.21    0.22
   2   0   4    0.50    0.22
  -3   0  -4   13.52    0.62
  -3   0  -4   13.79    0.62
   3   0   4   13.02    0.60
   3   0   4   13.67    0.52
  -4   0  -4    3.46    0.39
   4   0   4    4.24    0.34
  -4   0  -4    4.65    0.46
   4   0   4    3.72    0.39
  -5   0  -4   25.23    0.98
  -5   0  -4   23.22    0.93
   5   0   4   23.46    0.92
   5   0   4   24.62    0.81
   6  -1  -4    0.09    0.31
   6  -1  -4    0.17    0.24
  -6   1   4   -0.06    0.25
   5  -1  -4    4.39    0.39
   5  -1  -4    2.85    0.42
  -5   1   4    2.59    0.35
  -4  -1   4    3.75    0.35
   4  -1  -4    3.51    0.40
   4  -1  -4    3.50    0.34
  -4  -1   4    3.52    0.27
   4   1  -4    3.50    0.26
  -4   1   4    3.67    0.36
   4   1  -4    3.31    0.29
  -3  -1   4    1.96    0.19
  -3  -1   4    2.05    0.25
   3  -1  -4    1.98    0.33
   3  -1  -4    1.96    0.25
  -3   1   4    1.61    0.25
   3   1  -4    2.05    0.20
   2  -1  -4    0.93    0.21
  -2  -1   4    1.09    0.16
  -2  -1   4    0.68    0.20
   2   1  -4    0.89    0.15
  -2   1   4    0.76    0.18
   2   1  -4    0.64    0.23
   1  -1  -4    0.15    0.17
  -1  -1   4    0.20    0.18
  -1  -1   4    0.02    0.15
   1   1  -4    0.20    0.15
  -1   1   4    0.02    0.16
   1   1  -4    0.22    0.21
   0  -1   4  146.63    3.09
   0  -1  -4  144.42    3.06
   0  -1   4  144.18    3.11
   0  -1  -4  140.68    3.16
   0   1   4  143.38    3.06
   0   1  -4  140.59    3.09
   0   1   4  145.51    3.13
   0   1  -4  143.24    3.13
  -1  -1  -4    6.51    0.33
  -1  -1  -4    7.55    0.45
   1  -1   4    6.76    0.38
   1  -1   4    7.24    0.45
  -1   1  -4    6.93    0.45
  -1   1  -4    6.59    0.44
   1   1   4    6.19    0.35
   1   1   4    6.70    0.34
   2  -1   4    2.13    0.31
  -2  -1  -4    2.70    0.26
   2  -1   4    2.16    0.26
  -2  -1  -4    2.27    0.29
   2   1   4    2.59    0.24
  -2   1  -4    2.25    0.31
   2   1   4    2.43    0.23
  -2   1  -4    2.50    0.32
  -3  -1  -4    7.07    0.43
   3  -1   4    7.66    0.43
  -3  -1  -4    6.47    0.44
   3  -1   4    5.74    0.47
  -3   1  -4    6.49    0.50
   3   1   4    6.46    0.35
  -3   1  -4    7.74    0.59
   3   1   4    7.09    0.41
  -4  -1  -4   12.42    0.60
   4  -1   4   12.60    0.73
   4  -1   4   12.20    0.56
  -4  -1  -4   12.22    0.59
   4   1   4   11.88    0.47
   4   1   4   13.14    0.57
  -4   1  -4   13.06    0.69
  -4   1  -4   13.65    0.74
   5  -1   4   11.54    0.75
   5  -1   4   12.28    0.61
  -5   1  -4   11.53    0.75
  -5   1  -4   12.87    0.75
   6  -1   4   -0.02    0.32
   6  -1   4    0.06    0.24
  -6   1  -4   -0.28    0.31
  -6   1  -4   -0.03    0.33
   7  -2  -4    2.19    0.40
   7  -2  -4    2.61    0.54
  -7   2   4    1.88    0.44
   6  -2  -4    1.36    0.42
   6  -2  -4    1.40    0.34
  -6   2   4    1.36    0.37
   5  -2  -4    8.24    0.50
   5  -2  -4    7.05    0.64
  -5   2   4    4.87    0.55
  -5   2   4    7.70    0.59
   4  -2  -4    0.90    0.27
   4  -2  -4    0.93    0.33
  -4   2   4    0.52    0.28
  -4   2   4    1.28    0.38
   3  -2  -4   12.06    0.55
  -3  -2   4   12.12    0.37
  -3  -2   4   12.50    0.41
   3  -2  -4   11.52    0.68
  -3   2   4   11.78    0.70
   3   2  -4   12.34    0.38
  -3   2   4   12.65    0.60
   2  -2  -4    1.03    0.21
  -2  -2   4    1.49    0.17
  -2  -2   4    1.51    0.17
   2  -2  -4    1.34    0.31
  -2   2   4    1.02    0.23
   2   2  -4    1.21    0.23
   2   2  -4    1.49    0.18
  -1  -2   4    8.15    0.40
   1  -2  -4    7.84    0.38
  -1  -2   4    8.54    0.35
   1   2  -4    8.52    0.41
  -1   2   4    7.41    0.40
   1   2  -4    7.85    0.43
   0  -2   4   58.78    1.36
   0  -2   4   56.87    1.42
   0  -2  -4   55.65    1.33
   0   2  -4   58.25    1.43
   0   2   4   55.73    1.34
   0   2   4   55.75    1.44
   0   2  -4   57.41    1.42
  -1  -2  -4    5.59    0.39
   1  -2   4    4.50    0.34
  -1  -2  -4    4.43    0.28
   1  -2   4    5.12    0.43
   1   2   4    4.20    0.28
  -1   2  -4    5.19    0.41
   1   2   4    4.51    0.33
  -1   2  -4    3.34    0.35
  -2  -2  -4    0.74    0.17
  -2  -2  -4    0.72    0.22
   2  -2   4    0.81    0.22
   2  -2   4    0.72    0.31
  -2   2  -4    0.82    0.31
   2   2   4    0.87    0.17
   2   2   4    0.99    0.16
  -2   2  -4    1.11    0.30
  -3  -2  -4    8.89    0.46
   3  -2   4    7.70    0.49
  -3  -2  -4    8.61    0.39
   3  -2   4    8.26    0.62
   3   2   4    7.67    0.35
  -3   2  -4    7.10    0.57
   3   2   4    8.16    0.34
  -3   2  -4    9.40    0.68
   4  -2   4   16.68    0.71
   4  -2   4   16.65    0.85
  -4   2  -4   16.65    0.82
  -4   2  -4   16.34    0.88
   5  -2   4   10.60    0.63
   5  -2   4   10.10    0.77
  -5   2  -4   10.93    0.73
  -5   2  -4   10.58    0.79
   6  -2   4    0.75    0.31
   6  -2   4    0.03    0.36
  -6   2  -4    0.02    0.34
  -6   2  -4    0.55    0.41
   7  -3  -4    2.10    0.44
   7  -3  -4    2.62    0.57
  -7   3   4    3.07    0.54
   6  -3  -4    1.50    0.46
   6  -3  -4    0.97    0.31
  -6   3   4    1.49    0.42
   5  -3  -4    0.29    0.35
   5  -3  -4    0.04    0.26
  -5   3   4    0.09    0.36
  -5   3   4    0.43    0.32
   4  -3  -4    1.17    0.27
   4  -3  -4    1.26    0.39
  -4   3   4    1.03    0.37
  -4   3   4    1.23    0.33
   3  -3  -4    5.91    0.44
   3  -3  -4    4.55    0.50
  -3   3   4    5.74    0.46
  -3   3   4    5.68    0.56
   2  -3  -4    1.05    0.26
  -2  -3   4    1.22    0.16
  -2  -3   4    1.48    0.19
   2  -3  -4    2.09    0.38
   2   3  -4    1.55    0.21
  -2   3   4    1.94    0.32
   2   3  -4    1.53    0.24
  -1  -3   4    8.22    0.45
   1  -3  -4    7.60    0.54
   1  -3  -4    8.21    0.43
  -1  -3   4    7.89    0.37
  -1   3   4    8.45    0.45
   1   3  -4    8.17    0.46
   1   3  -4    7.82    0.45
   0  -3  -4   28.75    0.89
   0  -3   4   26.87    0.79
   0  -3  -4   27.41    0.78
   0  -3   4   27.13    0.90
   0   3   4   27.95    0.81
   0   3  -4   26.24    0.91
   0   3  -4   28.14    0.89
   1  -3   4   28.07    1.00
   1  -3   4   29.98    0.89
  -1  -3  -4   28.25    0.78
  -1   3  -4   28.32    1.03
   1   3   4   28.71    0.87
   1   3   4   29.69    0.78
  -1   3  -4   29.13    0.97
  -2  -3  -4    5.05    0.28
   2  -3   4    5.96    0.44
   2  -3   4    4.91    0.49
  -2   3  -4    5.00    0.49
   2   3   4    5.78    0.33
   2   3   4    5.65    0.28
  -2   3  -4    4.97    0.53
   3  -3   4    9.59    0.53
   3  -3   4   10.01    0.72
  -3   3  -4    9.20    0.69
  -3   3  -4    9.66    0.69
   4  -3   4    5.72    0.50
   4  -3   4    4.11    0.53
  -4   3  -4    4.55    0.54
  -4   3  -4    5.34    0.64
   5  -3   4    2.62    0.53
   5  -3   4    1.93    0.37
  -5   3  -4    2.55    0.50
  -5   3  -4    2.60    0.57
   6  -3   4    2.94    0.46
   6  -3   4    3.68    0.63
  -6   3  -4    2.87    0.54
  -6   3  -4    4.16    0.69
   6  -4  -4    0.90    0.36
   6  -4  -4    0.69    0.44
  -6   4   4    0.68    0.42
  -6   4   4    0.37    0.43
   5  -4  -4    1.00    0.35
   5  -4  -4    1.28    0.45
  -5   4   4    0.55    0.41
  -5   4   4    0.78    0.37
   4  -4  -4    3.13    0.41
   4  -4  -4    2.86    0.54
  -4   4   4    2.13    0.51
  -4   4   4    2.55    0.44
   3  -4  -4    3.83    0.41
   3  -4  -4    2.99    0.48
  -3   4   4    3.55    0.55
  -3   4   4    3.04    0.41
   2  -4  -4    0.05    0.31
   2  -4  -4   -0.03    0.20
  -2   4   4    0.01    0.24
   1  -4  -4    9.46    0.60
  -1  -4   4    8.58    0.49
  -1  -4   4    7.91    0.38
   1  -4  -4    8.48    0.47
  -1   4   4    7.84    0.50
   1   4  -4    7.70    0.49
   1   4  -4    8.99    0.52
   0  -4   4    1.38    0.24
   0  -4   4    1.46    0.33
   0  -4  -4    1.21    0.23
   0  -4  -4    1.29    0.30
   0   4  -4    1.20    0.32
   0   4  -4    1.74    0.32
   0   4   4    1.38    0.24
  -1  -4  -4    1.43    0.28
   1  -4   4    1.80    0.39
  -1  -4  -4    1.78    0.22
   1  -4   4    1.94    0.29
   1   4   4    1.86    0.31
  -1   4  -4    1.86    0.40
   1   4   4    1.62    0.22
  -1   4  -4    2.10    0.36
   2  -4   4    0.32    0.32
   2  -4   4    0.33    0.23
  -2   4  -4    0.25    0.32
  -2   4  -4   -0.24    0.31
   3  -4   4    2.32    0.39
   3  -4   4    2.52    0.47
  -3   4  -4    2.32    0.51
  -3   4  -4    2.32    0.46
   4  -4   4    3.93    0.46
   4  -4   4    4.99    0.60
  -4   4  -4    3.89    0.59
  -4   4  -4    3.46    0.54
   5  -4   4    1.47    0.50
   5  -4   4    1.99    0.40
  -5   4  -4    1.72    0.54
  -5   4  -4    2.13    0.51
   6  -4   4   -0.21    0.43
   6  -4   4    0.15    0.35
  -6   4  -4   -0.40    0.40
  -6   4  -4   -0.09    0.45
   6  -5  -4    1.08    0.53
  -6   5   4    1.66    0.53
   5  -5  -4    1.77    0.53
   5  -5  -4    1.92    0.41
  -5   5   4    0.51    0.43
  -5   5   4    0.91    0.45
   4  -5  -4    0.36    0.41
   4  -5  -4    0.88    0.31
  -4   5   4    0.35    0.34
  -4   5   4    0.71    0.39
   3  -5  -4    2.14    0.37
   3  -5  -4    2.61    0.49
  -3   5   4    1.95    0.48
  -3   5   4    2.17    0.42
   2  -5  -4    1.67    0.33
   2  -5  -4    0.79    0.38
  -2   5   4    2.00    0.36
   1  -5  -4    1.08    0.27
   1  -5  -4    1.25    0.36
  -1   5   4    1.24    0.30
   0  -5  -4    0.46    0.21
   0  -5  -4    0.59    0.30
   0  -5   4    0.58    0.30
   0  -5   4    0.65    0.24
   0   5   4    0.44    0.23
   0   5  -4    0.40    0.31
   0   5  -4    0.38    0.28
   1  -5   4    0.74    0.34
   1  -5   4    0.63    0.26
  -1   5  -4    0.58    0.32
  -1   5  -4    0.88    0.38
   2  -5   4    1.96    0.36
   2  -5   4    1.72    0.43
  -2   5  -4    0.31    0.35
  -2   5  -4    2.33    0.51
   3  -5   4    1.00    0.33
   3  -5   4    1.41    0.44
  -3   5  -4    0.84    0.45
  -3   5  -4    0.80    0.40
   4  -5   4    3.13    0.49
   4  -5   4    3.34    0.60
  -4   5  -4    3.01    0.58
  -4   5  -4    3.60    0.64
   5  -5   4    1.72    0.58
   5  -5   4    2.05    0.47
  -5   5  -4    2.25    0.57
  -5   5  -4    2.62    0.60
   5  -6  -4    1.11    0.56
  -5   6   4    1.65    0.52
   4  -6  -4    0.66    0.37
   4  -6  -4    0.56    0.46
  -4   6   4    0.26    0.41
   3  -6  -4    2.10    0.42
   3  -6  -4    0.69    0.43
  -3   6   4    1.41    0.41
   2  -6  -4    0.06    0.28
   2  -6  -4    0.12    0.36
  -2   6   4    0.24    0.31
   1  -6  -4    2.50    0.37
   1  -6  -4    1.62    0.41
  -1   6   4    2.10    0.37
   1  -6   4    4.92    0.60
   1  -6   4    5.74    0.50
  -1   6  -4    6.55    0.61
  -1   6  -4    5.95    0.66
   2  -6   4   -0.06    0.28
   2  -6   4    0.53    0.37
  -2   6  -4    0.11    0.35
  -2   6  -4   -0.42    0.37
   3  -6   4    2.32    0.43
   3  -6   4    2.32    0.56
  -3   6  -4    2.21    0.53
  -3   6  -4    1.96    0.52
   4  -6   4    0.31    0.45
   4  -6   4   -0.11    0.35
  -4   6  -4    0.17    0.50
  -4   6  -4   -0.06    0.44
   3  -7  -4    0.66    0.48
   3  -7  -4    0.40    0.36
  -3   7   4    0.48    0.41
   2  -7  -4   -0.09    0.39
   2  -7  -4   -0.19    0.29
  -2   7   4    0.32    0.35
   2  -7   4   -0.22    0.30
   2  -7   4   -0.11    0.39
  -2   7  -4    0.08    0.39
  -2   7  -4   -0.74    0.37
   3  -7   4   -0.12    0.37
   3  -7   4    0.32    0.45
  -3   7  -4   -0.36    0.48
  -3   7  -4    0.72    0.47
   5   0  -5    0.00    0.25
   5   0  -5    0.19    0.21
  -5   0   5    0.21    0.22
   4   0  -5    0.07    0.17
   4   0  -5    0.23    0.24
  -4   0   5   -0.01    0.17
  -3   0   5    6.88    0.37
   3   0  -5    6.47    0.38
  -2   0   5  404.22    8.26
   2   0  -5  399.10    8.25
  -2   0   5  390.87    8.34
   1   0  -5   11.78    0.57
   1   0  -5   10.75    0.41
  -1   0   5   10.47    0.50
  -1   0   5   10.53    0.44
   0   0  -5    0.77    0.25
   0   0   5    0.32    0.19
   0   0   5    0.53    0.20
   0   0  -5    0.09    0.17
  -1   0  -5   33.64    0.92
   1   0   5   32.52    0.94
  -1   0  -5   34.43    1.00
   1   0   5   34.87    0.93
  -2   0  -5    6.10    0.44
  -2   0  -5    6.44    0.44
   2   0   5    5.33    0.42
   2   0   5    5.34    0.37
  -3   0  -5    1.27    0.30
   3   0   5    1.90    0.31
   3   0   5    1.70    0.25
  -3   0  -5    1.26    0.30
   4   0   5    0.49    0.28
   4   0   5    0.20    0.20
  -4   0  -5    0.69    0.29
  -4   0  -5    0.74    0.33
  -5   0  -5    4.07    0.47
  -5   0  -5    4.29    0.49
   5   0   5    4.30    0.47
   5   0   5    3.76    0.36
   6  -1  -5    7.89    0.68
   6  -1  -5    9.70    0.57
  -6   1   5    9.27    0.63
   5  -1  -5   30.29    1.12
   5  -1  -5   31.21    0.99
  -5   1   5   32.60    1.05
   4  -1  -5    1.63    0.27
  -4  -1   5    1.69    0.29
   4  -1  -5    2.54    0.39
  -4  -1   5    1.93    0.22
   4   1  -5    1.97    0.29
  -4   1   5    2.32    0.32
   4   1  -5    2.04    0.23
   3  -1  -5   14.91    0.58
  -3  -1   5   14.58    0.49
  -3  -1   5   14.43    0.57
   3  -1  -5   14.64    0.69
   3   1  -5   14.05    0.48
  -3   1   5   13.74    0.59
  -2  -1   5    1.44    0.19
  -2  -1   5    1.03    0.24
   2  -1  -5    1.09    0.21
   2   1  -5    1.31    0.27
   2   1  -5    0.86    0.17
  -2   1   5    0.97    0.20
   1  -1  -5    0.38    0.27
  -1  -1   5    0.52    0.20
  -1  -1   5    0.10    0.20
   1  -1  -5    0.56    0.19
   1   1  -5    0.30    0.17
   1   1  -5    0.65    0.26
  -1   1   5    0.50    0.17
  -1   1   5    0.53    0.28
   0  -1  -5    0.40    0.18
   0  -1   5    0.49    0.21
   0  -1  -5    0.49    0.27
   0  -1   5    0.21    0.22
   0   1  -5    0.30    0.25
   0   1  -5    0.61    0.21
   0   1   5    0.18    0.17
   0   1   5    0.51    0.25
   1  -1   5   25.92    0.78
  -1  -1  -5   26.66    0.75
   1  -1   5   27.43    0.86
  -1  -1  -5   24.71    0.85
  -1   1  -5   25.77    0.87
   1   1   5   27.14    0.79
  -1   1  -5   26.51    0.85
   1   1   5   27.75    0.76
  -2  -1  -5   21.93    0.77
  -2  -1  -5   22.01    0.70
   2  -1   5   22.01    0.73
   2  -1   5   21.49    0.81
   2   1   5   22.25    0.69
   2   1   5   20.78    0.67
  -2   1  -5   22.10    0.82
  -2   1  -5   22.70    0.83
   3  -1   5   15.58    0.73
  -3  -1  -5   14.85    0.62
   3  -1   5   15.05    0.61
  -3  -1  -5   14.96    0.66
  -3   1  -5   15.98    0.77
  -3   1  -5   14.16    0.71
   3   1   5   15.65    0.60
   3   1   5   14.80    0.54
   4  -1   5    0.89    0.24
  -4  -1  -5    0.69    0.27
   4  -1   5    0.28    0.30
  -4  -1  -5    0.56    0.27
  -4   1  -5   -0.01    0.31
   4   1   5    1.01    0.26
   4   1   5    0.66    0.19
  -4   1  -5    0.18    0.30
   5  -1   5    8.75    0.66
   5  -1   5    7.50    0.52
  -5   1  -5    9.69    0.70
  -5   1  -5    7.44    0.68
   6  -1   5    0.32    0.25
   6  -1   5    0.11    0.33
  -6   1  -5    0.25    0.37
  -6   1  -5    0.31    0.36
   7  -2  -5    1.06    0.42
   7  -2  -5    1.37    0.35
  -7   2   5    1.48    0.42
   6  -2  -5    3.38    0.51
   6  -2  -5    4.23    0.46
  -6   2   5    4.34    0.52
   5  -2  -5    0.49    0.35
   5  -2  -5    0.45    0.27
  -5   2   5    0.25    0.27
   4  -2  -5    0.67    0.33
   4  -2  -5    1.63    0.31
  -4   2   5    1.89    0.33
  -3  -2   5    2.69    0.20
  -3  -2   5    2.91    0.25
   3  -2  -5    3.04    0.43
   3  -2  -5    2.22    0.28
   3   2  -5    2.80    0.22
  -3   2   5    3.37    0.37
  -2  -2   5   89.29    2.01
   2  -2  -5   90.17    2.23
   2  -2  -5   87.25    2.10
  -2  -2   5   93.34    2.01
   2   2  -5   92.14    2.09
  -2   2   5   88.19    2.12
   2   2  -5   90.72    2.02
   1  -2  -5   16.24    0.56
  -1  -2   5   15.12    0.55
  -1  -2   5   16.09    0.58
   1   2  -5   15.94    0.63
  -1   2   5   16.07    0.59
   1   2  -5   15.58    0.56
   0  -2   5    0.10    0.18
   0  -2  -5    0.10    0.18
   0  -2   5   -0.22    0.23
   0   2   5   -0.02    0.24
   0   2   5    0.30    0.17
   0   2  -5    0.14    0.24
   0   2  -5    0.09    0.24
  -1  -2  -5   38.72    0.98
   1  -2   5   38.85    1.06
   1  -2   5   37.98    1.14
  -1  -2  -5   38.46    1.10
   1   2   5   37.72    1.05
  -1   2  -5   36.03    1.12
   1   2   5   38.86    0.98
  -1   2  -5   39.81    1.15
   2  -2   5   33.28    0.99
  -2  -2  -5   32.62    0.89
  -2  -2  -5   32.55    0.98
   2  -2   5   31.85    1.08
   2   2   5   34.61    0.87
   2   2   5   32.99    0.89
  -2   2  -5   31.53    1.06
  -2   2  -5   34.46    1.13
  -3  -2  -5    4.53    0.39
   3  -2   5    5.99    0.56
  -3  -2  -5    4.85    0.37
   3  -2   5    5.44    0.45
  -3   2  -5    5.39    0.53
   3   2   5    5.81    0.32
   3   2   5    5.24    0.33
  -3   2  -5    5.21    0.56
   4  -2   5    1.62    0.40
   4  -2   5    1.22    0.27
  -4   2  -5    1.51    0.40
  -4   2  -5    2.58    0.44
   5  -2   5    3.62    0.43
   5  -2   5    3.09    0.50
  -5   2  -5    3.42    0.51
  -5   2  -5    2.90    0.52
   6  -2   5    1.12    0.43
   6  -2   5    1.41    0.35
  -6   2  -5    1.25    0.44
  -6   2  -5    1.08    0.45
   7  -3  -5    0.65    0.44
   7  -3  -5   -0.20    0.29
  -7   3   5    0.05    0.36
   6  -3  -5    5.43    0.68
   6  -3  -5    5.28    0.55
  -6   3   5    5.39    0.59
   5  -3  -5    1.86    0.46
   5  -3  -5    1.84    0.36
  -5   3   5    1.50    0.37
   4  -3  -5    1.49    0.30
   4  -3  -5    1.78    0.43
  -4   3   5    1.21    0.34
   3  -3  -5    0.17    0.23
   3  -3  -5    0.54    0.34
  -3   3   5    0.40    0.27
   2  -3  -5    6.02    0.41
  -2  -3   5    5.76    0.35
   2  -3  -5    7.21    0.58
  -2  -3   5    6.55    0.33
  -2   3   5    6.56    0.48
   2   3  -5    5.95    0.44
   2   3  -5    6.69    0.37
   1  -3  -5    2.80    0.31
   1  -3  -5    3.54    0.42
  -1  -3   5    3.19    0.27
  -1  -3   5    2.96    0.32
  -1   3   5    2.94    0.33
   1   3  -5    3.41    0.34
   1   3  -5    3.24    0.33
   0  -3   5    0.17    0.19
   0  -3   5    0.37    0.26
   0  -3  -5    0.57    0.19
   0   3  -5    0.26    0.26
   0   3   5    0.22    0.26
   0   3   5    0.29    0.18
   0   3  -5    0.61    0.26
   1  -3   5   43.51    1.32
   1  -3   5   43.70    1.20
  -1  -3  -5   44.09    1.10
  -1   3  -5   46.63    1.38
  -1   3  -5   42.34    1.29
   1   3   5   43.56    1.20
   1   3   5   42.32    1.10
  -2  -3  -5    8.66    0.38
   2  -3   5    8.10    0.65
   2  -3   5    8.76    0.50
   2   3   5    8.63    0.37
   2   3   5    8.82    0.43
  -2   3  -5    9.19    0.70
   3  -3   5   43.40    1.22
   3  -3   5   38.09    1.38
  -3   3  -5   39.81    1.34
  -3   3  -5   38.26    1.38
   4  -3   5    3.75    0.56
   4  -3   5    3.29    0.43
  -4   3  -5    3.63    0.52
  -4   3  -5    4.18    0.60
   5  -3   5    3.53    0.58
   5  -3   5    4.71    0.49
  -5   3  -5    4.76    0.59
  -5   3  -5    2.92    0.53
   6  -3   5    0.05    0.33
   6  -3   5   -0.29    0.43
  -6   3  -5    0.59    0.50
  -6   3  -5    0.34    0.43
   6  -4  -5    1.62    0.42
   6  -4  -5    2.39    0.54
  -6   4   5    2.28    0.53
   5  -4  -5    0.91    0.44
   5  -4  -5    0.14    0.30
  -5   4   5    0.02    0.35
   4  -4  -5    2.11    0.49
   4  -4  -5    2.15    0.39
  -4   4   5    2.26    0.41
   3  -4  -5    0.02    0.26
   3  -4  -5    0.35    0.37
  -3   4   5    0.44    0.31
   2  -4  -5   10.24    0.71
   2  -4  -5   11.45    0.56
  -2   4   5   11.74    0.63
  -1  -4   5    3.60    0.38
   1  -4  -5    4.64    0.39
  -1  -4   5    4.85    0.34
   1  -4  -5    5.45    0.51
   1   4  -5    5.05    0.43
   1   4  -5    4.18    0.40
  -1   4   5    4.85    0.42
   0  -4  -5    1.24    0.31
   0  -4   5    0.90    0.23
   0  -4   5    1.18    0.30
   0  -4  -5    1.32    0.24
   0   4   5    0.94    0.23
   0   4  -5    0.32    0.29
   0   4  -5    1.38    0.32
  -1  -4  -5   11.12    0.48
   1  -4   5   11.38    0.56
   1  -4   5   11.80    0.72
  -1  -4  -5   11.21    0.58
  -1   4  -5   10.98    0.66
  -1   4  -5    9.96    0.70
   1   4   5   10.66    0.48
   1   4   5   10.60    0.57
   2  -4   5    5.85    0.60
   2  -4   5    6.52    0.47
  -2   4  -5    5.68    0.57
  -2   4  -5    6.06    0.61
   3  -4   5    5.99    0.52
   3  -4   5    4.54    0.57
  -3   4  -5    5.25    0.63
  -3   4  -5    4.34    0.55
   4  -4   5    0.62    0.33
   4  -4   5    1.08    0.45
  -4   4  -5    0.11    0.38
  -4   4  -5    1.08    0.47
   5  -4   5    1.16    0.51
   5  -4   5    0.84    0.37
  -5   4  -5    1.60    0.48
  -5   4  -5    1.14    0.47
   6  -4   5    0.29    0.49
   6  -4   5    0.81    0.40
  -6   4  -5    0.75    0.52
  -6   4  -5    1.68    0.53
   6  -5  -5    0.39    0.42
  -6   5   5    1.95    0.54
   5  -5  -5    3.48    0.62
   5  -5  -5    4.00    0.55
  -5   5   5    4.21    0.64
   4  -5  -5    1.31    0.36
   4  -5  -5    1.14    0.50
  -4   5   5    1.07    0.43
   3  -5  -5    3.18    0.41
   3  -5  -5    3.59    0.59
  -3   5   5    4.03    0.50
   2  -5  -5    3.42    0.50
   2  -5  -5    2.56    0.36
  -2   5   5    3.16    0.42
   1  -5  -5    1.94    0.40
   1  -5  -5    1.81    0.32
  -1   5   5    2.17    0.35
   0  -5  -5    0.48    0.28
   0  -5  -5    0.06    0.20
   0  -5   5    0.41    0.21
   0  -5   5    0.82    0.32
   0   5  -5    0.61    0.30
   0   5   5    0.13    0.22
   0   5  -5    0.24    0.31
   1  -5   5    4.85    0.44
   1  -5   5    5.91    0.59
  -1   5  -5    4.22    0.51
  -1   5  -5    4.37    0.54
   2  -5   5    3.64    0.54
   2  -5   5    3.51    0.42
  -2   5  -5    3.32    0.53
  -2   5  -5    3.34    0.50
   3  -5   5    6.12    0.71
   3  -5   5    6.15    0.57
  -3   5  -5    4.89    0.65
  -3   5  -5    6.81    0.71
   4  -5   5    0.78    0.37
   4  -5   5    0.76    0.46
  -4   5  -5    0.09    0.41
  -4   5  -5    0.56    0.47
   5  -5   5    2.66    0.63
   5  -5   5    2.58    0.49
  -5   5  -5    2.74    0.64
  -5   5  -5    1.52    0.55
   5  -6  -5    0.13    0.45
  -5   6   5    0.09    0.43
   4  -6  -5    2.21    0.47
   4  -6  -5    1.87    0.56
  -4   6   5    1.42    0.47
   3  -6  -5    0.74    0.43
   3  -6  -5    0.68    0.38
  -3   6   5    0.55    0.38
   2  -6  -5    6.62    0.71
   2  -6  -5    7.82    0.59
  -2   6   5    7.82    0.66
   1  -6  -5    0.69    0.38
   1  -6  -5    0.56    0.27
  -1   6   5    1.43    0.33
   0  -6   5   -0.13    0.25
   1  -6   5    0.72    0.39
   1  -6   5    0.40    0.28
  -1   6  -5    0.78    0.37
  -1   6  -5    0.45    0.40
   2  -6   5    0.93    0.43
   2  -6   5    1.38    0.36
  -2   6  -5    0.80    0.48
  -2   6  -5    1.10    0.45
   3  -6   5   -0.26    0.30
   3  -6   5   -0.32    0.39
  -3   6  -5   -0.01    0.43
  -3   6  -5    0.46    0.44
   4  -6   5   -0.23    0.44
   4  -6   5   -0.07    0.37
  -4   6  -5    0.83    0.52
  -4   6  -5   -0.28    0.46
   3  -7  -5   -0.04    0.35
   3  -7  -5    0.46    0.47
  -3   7   5    1.03    0.45
   2  -7  -5    0.41    0.33
   2  -7  -5    0.34    0.42
  -2   7   5    0.21    0.37
   2  -7   5    0.73    0.38
   2  -7   5    1.06    0.47
  -2   7  -5    1.04    0.51
  -2   7  -5    0.73    0.47
   5   0  -6    1.89    0.35
  -5   0   6    2.11    0.30
   5   0  -6    1.95    0.29
  -4   0   6    5.28    0.41
  -4   0   6    5.95    0.52
   4   0  -6    5.96    0.49
   4   0  -6    5.50    0.40
   3   0  -6    0.31    0.18
  -3   0   6    0.37    0.28
  -3   0   6   -0.21    0.17
   2   0  -6    0.99    0.33
   2   0  -6    1.20    0.21
  -2   0   6    1.27    0.22
  -2   0   6    1.29    0.30
   1   0  -6    5.64    0.45
  -1   0   6    4.19    0.36
  -1   0   6    4.50    0.36
   1   0  -6    4.85    0.31
   0   0  -6   11.18    0.61
   0   0   6    9.92    0.50
   0   0   6    9.82    0.52
   0   0  -6   10.67    0.48
  -1   0  -6   22.98    0.74
   1   0   6   24.68    0.78
   1   0   6   22.27    0.73
  -1   0  -6   23.58    0.84
   2   0   6    0.32    0.20
   2   0   6    0.29    0.24
  -2   0  -6    0.07    0.23
  -2   0  -6    0.49    0.28
  -3   0  -6   28.18    0.98
  -3   0  -6   30.18    1.02
   3   0   6   29.76    0.90
   3   0   6   31.65    0.99
  -4   0  -6    3.94    0.46
  -4   0  -6    3.54    0.46
   4   0   6    3.54    0.42
   4   0   6    3.90    0.36
   5   0   6    0.57    0.23
  -5   0  -6    0.19    0.32
  -5   0  -6   -0.08    0.31
   5   0   6    0.70    0.32
   6  -1  -6    0.51    0.27
   6  -1  -6    0.43    0.33
  -6   1   6    0.42    0.27
   5  -1  -6    5.74    0.54
   5  -1  -6    6.12    0.47
  -5   1   6    6.37    0.50
   4  -1  -6   -0.04    0.28
   4  -1  -6    0.07    0.20
  -4  -1   6    0.09    0.17
  -4  -1   6   -0.03    0.22
   4   1  -6    0.32    0.18
  -4   1   6    0.36    0.22
  -3  -1   6   14.41    0.62
  -3  -1   6   15.56    0.53
   3  -1  -6   14.75    0.59
  -3   1   6   15.72    0.62
   3   1  -6   15.16    0.52
  -2  -1   6    1.90    0.28
   2  -1  -6    2.12    0.25
  -2  -1   6    1.98    0.23
   2   1  -6    1.89    0.24
   2   1  -6    2.27    0.32
  -2   1   6    1.94    0.27
  -2   1   6    1.65    0.37
  -1  -1   6    7.54    0.46
  -1  -1   6    8.46    0.43
   1  -1  -6    7.41    0.59
   1  -1  -6    7.92    0.42
   1   1  -6    6.83    0.39
   1   1  -6    8.70    0.54
  -1   1   6    7.95    0.43
  -1   1   6    7.47    0.54
   0  -1   6   73.04    1.75
   0  -1  -6   75.02    1.71
   0  -1   6   72.21    1.77
   0  -1  -6   71.29    1.84
   0   1  -6   73.95    1.75
   0   1   6   75.13    1.81
   0   1   6   72.13    1.72
  -1  -1  -6   28.19    0.95
  -1  -1  -6   29.88    0.82
   1  -1   6   28.01    0.91
   1  -1   6   29.21    0.87
   1   1   6   28.15    0.87
  -1   1  -6   29.19    0.96
   1   1   6   27.23    0.82
  -1   1  -6   26.69    0.90
   2  -1   6    1.10    0.31
  -2  -1  -6    0.85    0.27
   2  -1   6    0.91    0.22
  -2  -1  -6    0.81    0.23
   2   1   6    0.84    0.21
   2   1   6    0.97    0.24
  -2   1  -6    1.01    0.28
  -2   1  -6    1.26    0.33
   3  -1   6    5.46    0.51
  -3  -1  -6    3.73    0.40
  -3  -1  -6    5.49    0.43
   3  -1   6    4.17    0.39
   3   1   6    4.72    0.39
  -3   1  -6    4.43    0.48
  -3   1  -6    4.82    0.50
   3   1   6    4.57    0.35
  -4  -1  -6   16.07    0.76
   4  -1   6   15.84    0.69
  -4  -1  -6   17.99    0.75
   4  -1   6   17.92    0.85
   4   1   6   17.47    0.71
  -4   1  -6   18.90    0.86
   4   1   6   16.97    0.63
  -4   1  -6   18.03    0.90
   5  -1   6    0.43    0.26
   5  -1   6    0.50    0.34
  -5   1  -6    0.13    0.36
  -5   1  -6    0.60    0.35
   6  -1   6    0.19    0.26
   6  -1   6    0.01    0.35
  -6   1  -6   -0.14    0.35
  -6   1  -6    0.46    0.38
   7  -2  -6    0.46    0.31
   7  -2  -6    0.08    0.38
  -7   2   6   -0.14    0.32
   6  -2  -6    1.33    0.34
   6  -2  -6    1.50    0.43
  -6   2   6    1.41    0.36
   5  -2  -6    1.16    0.31
   5  -2  -6    0.80    0.34
  -5   2   6    0.98    0.32
   4  -2  -6    5.92    0.48
   4  -2  -6    6.79    0.61
  -4   2   6    6.77    0.53
  -3  -2   6    1.00    0.18
   3  -2  -6    1.18    0.37
   3  -2  -6    1.08    0.25
  -3  -2   6    1.02    0.21
  -3   2   6    0.53    0.27
   3   2  -6    0.61    0.26
   3   2  -6    1.32    0.20
  -2  -2   6    5.84    0.37
  -2  -2   6    4.80    0.34
   2  -2  -6    5.35    0.38
   2   2  -6    5.98    0.44
   2   2  -6    4.94    0.36
  -2   2   6    5.72    0.42
  -1  -2   6    5.92    0.39
   1  -2  -6    4.35    0.34
  -1  -2   6    5.23    0.39
   1   2  -6    5.03    0.42
  -1   2   6    4.66    0.37
   1   2  -6    5.91    0.39
  -1   2   6    4.46    0.44
   0  -2  -6   43.02    1.30
   0  -2  -6   47.12    1.17
   0  -2   6   46.69    1.25
   0   2  -6   44.18    1.27
   0   2   6   44.59    1.27
   0   2  -6   44.55    1.25
   0   2   6   45.49    1.16
  -1  -2  -6   32.83    1.04
   1  -2   6   34.15    1.07
  -1  -2  -6   32.89    0.92
   1  -2   6   32.82    0.97
   1   2   6   32.73    0.90
   1   2   6   33.53    0.98
  -1   2  -6   32.53    1.06
  -1   2  -6   34.40    1.09
  -2  -2  -6    2.91    0.36
   2  -2   6    2.55    0.41
   2  -2   6    1.50    0.27
  -2  -2  -6    2.18    0.27
  -2   2  -6    2.35    0.37
  -2   2  -6    2.49    0.42
   2   2   6    2.60    0.28
   2   2   6    2.37    0.25
  -3  -2  -6   31.82    1.02
  -3  -2  -6   33.20    0.94
   3  -2   6   30.39    1.14
   3  -2   6   32.03    1.01
  -3   2  -6   31.61    1.18
  -3   2  -6   29.48    1.13
   3   2   6   31.26    0.88
   3   2   6   32.12    0.89
   4  -2   6   13.57    0.85
   4  -2   6   14.60    0.67
  -4   2  -6   13.92    0.84
  -4   2  -6   15.87    0.85
   5  -2   6    2.11    0.37
   5  -2   6    2.12    0.47
  -5   2  -6    1.88    0.48
  -5   2  -6    2.67    0.49
   6  -2   6    0.81    0.31
   6  -2   6    1.08    0.44
  -6   2  -6    1.20    0.46
  -6   2  -6    1.29    0.45
   7  -3  -6    1.33    0.49
   7  -3  -6    1.16    0.39
  -7   3   6    1.78    0.50
   6  -3  -6    0.29    0.41
   6  -3  -6    0.59    0.32
  -6   3   6    0.72    0.37
   5  -3  -6    1.30    0.43
   5  -3  -6    1.85    0.35
  -5   3   6    1.62    0.40
   4  -3  -6    1.29    0.39
   4  -3  -6    1.26    0.32
  -4   3   6    1.23    0.33
   3  -3  -6    0.45    0.23
   3  -3  -6    0.80    0.35
  -3   3   6    0.09    0.25
   2  -3  -6    0.51    0.34
  -2  -3   6    0.58    0.20
  -2  -3   6    0.63    0.17
   2  -3  -6    0.52    0.23
   2   3  -6    0.63    0.22
  -2   3   6    0.89    0.28
   2   3  -6    0.69    0.27
  -1  -3   6    3.12    0.29
   1  -3  -6    3.80    0.35
  -1  -3   6    3.42    0.35
   1   3  -6    2.53    0.33
  -1   3   6    3.64    0.34
   1   3  -6    4.14    0.40
   0  -3   6   29.50    0.90
   0  -3   6   28.45    0.98
   0  -3  -6   29.39    0.86
   0   3  -6   29.23    0.99
   0   3   6   29.92    1.00
   0   3   6   29.41    0.88
   0   3  -6   29.56    0.99
   1  -3   6    3.45    0.44
   1  -3   6    3.50    0.36
  -1  -3  -6    3.42    0.29
   1   3   6    3.38    0.30
  -1   3  -6    3.22    0.43
   1   3   6    3.33    0.37
  -1   3  -6    3.21    0.44
  -2  -3  -6    0.72    0.26
  -2  -3  -6    0.27    0.18
   2  -3   6    0.27    0.22
   2  -3   6   -0.26    0.31
  -2   3  -6    0.07    0.31
   2   3   6    0.25    0.20
   2   3   6    0.49    0.16
  -2   3  -6    0.80    0.36
   3  -3   6    3.65    0.39
   3  -3   6    4.34    0.55
  -3   3  -6    3.27    0.49
  -3   3  -6    3.88    0.53
   4  -3   6   17.23    0.98
   4  -3   6   17.62    0.78
  -4   3  -6   16.30    0.97
  -4   3  -6   18.96    0.99
   5  -3   6    9.73    0.86
   5  -3   6    7.44    0.61
  -5   3  -6    6.27    0.70
  -5   3  -6    7.24    0.76
   6  -3   6    0.68    0.34
   6  -3   6    1.25    0.51
  -6   3  -6    1.16    0.48
  -6   3  -6    1.43    0.51
   6  -4  -6    1.65    0.52
   6  -4  -6    2.42    0.48
  -6   4   6    2.45    0.53
   5  -4  -6   -0.06    0.31
   5  -4  -6    0.07    0.41
  -5   4   6    0.24    0.35
   4  -4  -6    7.51    0.56
   4  -4  -6    7.98    0.73
  -4   4   6    7.94    0.67
   3  -4  -6    1.20    0.29
   3  -4  -6    1.67    0.44
  -3   4   6    1.58    0.37
   2  -4  -6    2.13    0.43
   2  -4  -6    1.41    0.31
  -2   4   6    1.73    0.35
   1  -4  -6    2.22    0.31
   1  -4  -6    2.91    0.42
  -1  -4   6    2.16    0.26
  -1  -4   6    2.22    0.32
   1   4  -6    2.32    0.35
  -1   4   6    1.68    0.30
   1   4  -6    1.86    0.33
   0  -4   6    1.53    0.27
   0  -4  -6    1.21    0.33
   0  -4  -6    1.76    0.27
   0  -4   6    1.26    0.32
   0   4   6    1.62    0.37
   0   4  -6    1.78    0.37
   0   4   6    1.51    0.27
   0   4  -6    2.34    0.37
   1  -4   6   10.22    0.57
   1  -4   6   11.00    0.71
  -1  -4  -6    9.90    0.48
  -1   4  -6   10.56    0.69
  -1   4  -6   10.35    0.74
   1   4   6   10.29    0.48
   1   4   6   11.20    0.60
   2  -4   6    3.41    0.49
   2  -4   6    3.42    0.41
  -2   4  -6    3.68    0.55
  -2   4  -6    2.96    0.48
   3  -4   6   11.70    0.68
   3  -4   6   10.33    0.81
  -3   4  -6   12.89    0.84
  -3   4  -6   10.84    0.87
   4  -4   6    5.06    0.54
   4  -4   6    4.35    0.61
  -4   4  -6    3.61    0.61
  -4   4  -6    4.72    0.61
   5  -4   6    2.04    0.53
   5  -4   6    1.98    0.43
  -5   4  -6    1.97    0.56
  -5   4  -6    1.93    0.53
   6  -4   6    0.21    0.47
  -6   4  -6    0.41    0.48
   6  -5  -6   -0.51    0.41
  -6   5   6    0.26    0.47
   5  -5  -6    2.42    0.55
   5  -5  -6    3.75    0.55
  -5   5   6    2.82    0.53
   4  -5  -6    1.27    0.50
   4  -5  -6    1.03    0.34
  -4   5   6    0.90    0.38
   3  -5  -6    4.58    0.49
   3  -5  -6    4.79    0.61
  -3   5   6    5.00    0.54
   2  -5  -6    0.51    0.28
   2  -5  -6    0.32    0.36
  -2   5   6    0.52    0.29
  -1  -5   6    4.03    0.49
  -1  -5   6    3.39    0.36
   1  -5  -6    3.10    0.36
   1  -5  -6    3.35    0.46
  -1   5   6    3.74    0.42
   1   5  -6    2.61    0.62
   0  -5  -6    1.45    0.35
   0  -5  -6    1.52    0.28
   0  -5   6    1.08    0.34
   0  -5   6    1.70    0.28
   0   5  -6    1.36    0.36
   0   5  -6    0.89    0.36
   0   5   6    1.68    0.41
   0   5   6    2.18    0.32
   1  -5   6    0.74    0.35
   1  -5   6    0.98    0.29
  -1   5  -6    0.92    0.39
  -1   5  -6    0.83    0.38
   2  -5   6    0.58    0.37
   2  -5   6    0.71    0.28
  -2   5  -6    0.28    0.36
  -2   5  -6    0.08    0.36
   3  -5   6   -0.10    0.27
   3  -5   6    0.14    0.38
  -3   5  -6    0.39    0.40
  -3   5  -6    0.10    0.40
   4  -5   6    2.12    0.46
   4  -5   6    2.95    0.58
  -4   5  -6    3.74    0.66
  -4   5  -6    2.95    0.59
   5  -5   6    0.76    0.52
  -5   5  -6    1.68    0.56
  -5   5  -6    0.46    0.53
   4  -6  -6    2.19    0.57
   4  -6  -6    0.35    0.37
  -4   6   6    1.82    0.50
   3  -6  -6    1.22    0.48
   3  -6  -6    0.20    0.33
  -3   6   6   -0.08    0.32
   2  -6  -6    0.42    0.41
   2  -6  -6    0.59    0.31
  -2   6   6    1.08    0.34
   1  -6  -6    2.07    0.44
   1  -6  -6    1.38    0.32
  -1   6   6    1.38    0.35
   0  -6   6    0.62    0.28
   0  -6   6    0.60    0.54
   0   6  -6    0.58    0.58
   1  -6   6    0.90    0.39
   1  -6   6    0.95    0.32
  -1   6  -6    1.59    0.48
  -1   6  -6    0.92    0.41
   2  -6   6    0.31    0.29
   2  -6   6    0.39    0.40
  -2   6  -6    0.48    0.42
  -2   6  -6    0.24    0.43
   3  -6   6    0.47    0.44
   3  -6   6    0.77    0.34
  -3   6  -6    0.93    0.48
  -3   6  -6    0.46    0.42
   4  -6   6   -0.24    0.43
  -4   6  -6    1.08    0.53
   3  -7  -6    0.82    0.50
   3  -7  -6    1.57    0.45
  -3   7   6    1.28    0.45
   2  -7  -6    0.46    0.33
   2  -7  -6   -0.37    0.36
  -2   7   6    0.01    0.33
   2  -7   6   -0.39    0.31
   2  -7   6    0.10    0.40
  -2   7  -6    0.16    0.44
  -2   7  -6    0.90    0.51
   5   0  -7   14.14    0.63
  -5   0   7   14.21    0.79
  -5   0   7   15.03    0.66
   5   0  -7   15.61    0.75
  -4   0   7    0.78    0.35
   4   0  -7    1.64    0.25
  -4   0   7    1.53    0.26
  -3   0   7    2.14    0.35
   3   0  -7    1.49    0.26
  -3   0   7    1.79    0.26
   2   0  -7  123.67    2.99
   2   0  -7  130.24    2.82
  -2   0   7  126.31    2.82
  -2   0   7  124.43    2.93
  -1   0   7   -0.01    0.24
   1   0  -7    0.00    0.29
   1   0  -7    0.09    0.18
  -1   0   7    0.24    0.20
   0   0  -7    0.22    0.19
   0   0  -7   -0.09    0.29
   0   0   7    0.36    0.23
   0   0   7    0.10    0.22
  -1   0  -7    0.27    0.21
  -1   0  -7    0.56    0.30
   1   0   7    0.48    0.22
   1   0   7    0.53    0.24
  -2   0  -7   30.18    1.03
   2   0   7   31.16    0.97
   2   0   7   28.09    0.90
  -2   0  -7   29.42    0.95
  -3   0  -7    1.75    0.35
   3   0   7    1.82    0.29
  -3   0  -7    1.97    0.35
   3   0   7    1.52    0.32
  -4   0  -7   -0.37    0.28
  -4   0  -7    0.25    0.30
   4   0   7    0.01    0.27
   4   0   7   -0.27    0.20
  -5   0  -7    0.85    0.37
   5   0   7    0.95    0.27
   5   0   7    0.86    0.33
  -5   0  -7    1.54    0.40
   6  -1  -7    0.01    0.31
   6  -1  -7   -0.55    0.22
  -6   1   7    0.23    0.27
   5  -1  -7    8.97    0.55
   5  -1  -7    9.72    0.70
  -5   1   7    9.75    0.59
   4  -1  -7    0.54    0.25
  -4  -1   7    0.73    0.21
  -4  -1   7    0.45    0.27
   4  -1  -7    0.67    0.33
  -4   1   7    0.64    0.27
   4   1  -7    0.82    0.20
  -3  -1   7   11.98    0.50
  -3  -1   7   13.01    0.63
   3  -1  -7   12.86    0.55
   3   1  -7   14.51    0.70
   3   1  -7   13.07    0.52
  -3   1   7   13.57    0.60
  -3   1   7   13.15    0.71
  -2  -1   7    6.88    0.48
   2  -1  -7    6.67    0.43
  -2  -1   7    6.75    0.39
   2   1  -7    5.81    0.39
  -2   1   7    5.25    0.42
   2   1  -7    6.50    0.49
  -2   1   7    6.36    0.52
   1  -1  -7  108.53    2.63
  -1  -1   7  105.64    2.45
  -1  -1   7  107.98    2.50
   1   1  -7  110.35    2.44
   1   1  -7  107.82    2.56
  -1   1   7  103.76    2.45
   0  -1  -7    0.07    0.20
   0  -1   7    0.41    0.22
   0  -1   7    0.17    0.21
   0  -1  -7    0.49    0.32
   0   1   7    0.50    0.23
   0   1  -7    0.56    0.23
   0   1  -7    0.16    0.30
   0   1   7    0.20    0.28
   1  -1   7    3.49    0.33
   1  -1   7    4.77    0.44
  -1  -1  -7    3.26    0.32
  -1  -1  -7    3.32    0.42
   1   1   7    2.47    0.29
   1   1   7    3.51    0.37
  -1   1  -7    3.04    0.35
  -1   1  -7    3.53    0.44
  -2  -1  -7    2.89    0.33
   2  -1   7    2.05    0.34
   2  -1   7    2.26    0.31
  -2  -1  -7    3.23    0.40
   2   1   7    2.46    0.31
   2   1   7    2.73    0.31
  -2   1  -7    2.76    0.39
  -2   1  -7    3.31    0.41
   3  -1   7   26.97    1.03
  -3  -1  -7   28.26    1.01
   3  -1   7   27.95    0.94
  -3  -1  -7   28.00    0.94
   3   1   7   28.43    0.86
   3   1   7   28.19    0.91
  -3   1  -7   27.18    1.04
  -3   1  -7   26.52    1.05
  -4  -1  -7    0.27    0.27
  -4  -1  -7    0.35    0.31
   4  -1   7    0.61    0.33
   4  -1   7    0.82    0.28
   4   1   7    0.48    0.27
   4   1   7    0.82    0.24
  -4   1  -7    0.35    0.33
  -4   1  -7    0.68    0.38
   5  -1   7    2.19    0.35
   5  -1   7    1.48    0.42
  -5   1  -7    1.66    0.44
  -5   1  -7    1.32    0.44
   6  -1   7    6.31    0.61
   6  -1   7    6.28    0.79
  -6   1  -7    6.64    0.89
  -6   1  -7    6.38    0.72
   7  -2  -7    0.76    0.32
   7  -2  -7    0.82    0.42
  -7   2   7    0.49    0.36
   6  -2  -7    0.78    0.33
   6  -2  -7    2.05    0.47
  -6   2   7    1.69    0.40
   5  -2  -7   10.29    0.76
   5  -2  -7   11.38    0.64
  -5   2   7   10.75    0.67
   4  -2  -7    3.68    0.49
   4  -2  -7    4.26    0.43
  -4   2   7    3.45    0.39
   3  -2  -7    1.46    0.30
  -3  -2   7    1.13    0.20
  -3  -2   7    1.11    0.24
   3  -2  -7    1.62    0.39
   3   2  -7    1.38    0.21
   3   2  -7    1.83    0.33
  -3   2   7    2.13    0.33
  -2  -2   7    5.56    0.41
  -2  -2   7    6.02    0.40
   2  -2  -7    5.80    0.41
   2   2  -7    6.56    0.40
   2   2  -7    6.97    0.51
  -2   2   7    4.73    0.40
   1  -2  -7    4.90    0.38
  -1  -2   7    5.41    0.42
  -1  -2   7    5.32    0.39
  -1   2   7    5.57    0.51
  -1   2   7    3.59    0.33
   1   2  -7    5.53    0.47
   1   2  -7    5.25    0.41
   0  -2  -7    0.27    0.32
   0  -2   7   -0.14    0.21
   0  -2   7    0.24    0.26
   0  -2  -7    0.19    0.21
   0   2  -7    0.51    0.25
   0   2  -7    0.63    0.30
   0   2   7    0.29    0.28
   0   2   7    0.64    0.21
  -1  -2  -7    3.17    0.40
   1  -2   7    2.68    0.33
   1  -2   7    2.38    0.37
  -1  -2  -7    2.36    0.28
  -1   2  -7    2.40    0.39
  -1   2  -7    2.97    0.40
   1   2   7    2.91    0.28
   1   2   7    2.98    0.35
  -2  -2  -7   31.41    1.05
  -2  -2  -7   31.13    0.94
   2  -2   7   32.86    1.11
  -2   2  -7   31.20    1.11
   2   2   7   33.63    0.93
   2   2   7   30.92    0.95
   3  -2   7    3.57    0.48
  -3  -2  -7    3.31    0.41
   3  -2   7    2.68    0.35
  -3  -2  -7    3.28    0.35
  -3   2  -7    2.65    0.45
  -3   2  -7    2.53    0.47
   3   2   7    3.29    0.31
   3   2   7    3.04    0.31
   4  -2   7    1.70    0.42
   4  -2   7    2.38    0.38
  -4   2  -7    2.52    0.48
  -4   2  -7    2.66    0.54
   5  -2   7    5.24    0.50
   5  -2   7    5.08    0.63
  -5   2  -7    7.09    0.72
  -5   2  -7    6.74    0.73
   6  -2   7    1.16    0.45
   6  -2   7    1.36    0.38
  -6   2  -7    0.05    0.38
  -6   2  -7    0.53    0.44
   7  -3  -7    1.12    0.38
   7  -3  -7    0.65    0.43
  -7   3   7    1.12    0.45
   6  -3  -7    0.44    0.33
   6  -3  -7    0.24    0.41
  -6   3   7    0.46    0.35
   5  -3  -7    0.25    0.36
   5  -3  -7    0.22    0.30
  -5   3   7    0.13    0.31
   4  -3  -7    0.88    0.38
   4  -3  -7    1.07    0.29
  -4   3   7    0.66    0.31
   3  -3  -7    3.03    0.39
   3  -3  -7    2.41    0.47
  -3   3   7    3.19    0.40
  -2  -3   7    2.60    0.27
  -2  -3   7    2.87    0.31
   2  -3  -7    2.41    0.42
   2  -3  -7    2.10    0.31
  -2   3   7    2.39    0.34
   2   3  -7    2.19    0.36
   2   3  -7    2.69    0.32
   1  -3  -7   42.24    1.17
  -1  -3   7   40.41    1.11
  -1  -3   7   42.31    1.18
   1   3  -7   39.20    1.18
  -1   3   7   39.74    1.33
   1   3  -7   42.05    1.25
  -1   3   7   40.44    1.17
   0  -3  -7    0.34    0.21
   0  -3   7    0.44    0.22
   0  -3   7    0.33    0.27
   0   3  -7    0.75    0.32
   0   3   7    0.19    0.20
   0   3   7    0.21    0.29
   0   3  -7    0.54    0.29
   1  -3   7    3.15    0.34
  -1  -3  -7    4.36    0.34
   1  -3   7    3.19    0.41
  -1   3  -7    4.43    0.50
  -1   3  -7    3.62    0.43
   1   3   7    4.19    0.34
   1   3   7    3.71    0.39
   2  -3   7   11.01    0.72
   2  -3   7    9.83    0.55
  -2  -3  -7   10.05    0.48
  -2  -3  -7    9.64    0.60
  -2   3  -7   10.43    0.73
   2   3   7   10.07    0.52
   2   3   7    9.80    0.45
   3  -3   7    1.15    0.33
   3  -3   7    0.83    0.38
  -3   3  -7    1.28    0.45
  -3   3  -7    0.14    0.36
   4  -3   7    0.38    0.25
   4  -3   7    0.09    0.36
  -4   3  -7    0.71    0.41
  -4   3  -7    0.06    0.37
   5  -3   7    0.12    0.42
   5  -3   7    0.85    0.35
  -5   3  -7    0.49    0.46
  -5   3  -7    0.10    0.42
   6  -3   7    0.90    0.37
   6  -3   7    2.38    0.54
  -6   3  -7    0.48    0.49
  -6   3  -7    0.68    0.49
   6  -4  -7    0.89    0.48
   6  -4  -7    1.14    0.42
  -6   4   7   -0.13    0.39
   5  -4  -7    5.88    0.58
   5  -4  -7    6.10    0.73
  -5   4   7    4.51    0.59
   4  -4  -7    2.38    0.40
   4  -4  -7    2.31    0.49
  -4   4   7    2.65    0.44
   3  -4  -7    0.28    0.38
   3  -4  -7    0.40    0.29
  -3   4   7    0.42    0.31
   2  -4  -7    5.17    0.58
   2  -4  -7    4.09    0.40
  -2   4   7    4.75    0.47
  -1  -4   7    3.59    0.35
   1  -4  -7    2.48    0.32
  -1  -4   7    3.30    0.39
   1  -4  -7    3.64    0.49
   1   4  -7    3.35    0.42
  -1   4   7    3.10    0.37
   1   4  -7    3.05    0.39
   0  -4   7    0.70    0.24
   0  -4  -7    0.94    0.25
   0  -4   7    1.18    0.34
   0   4   7    1.18    0.26
   0   4   7    1.30    0.36
   0   4  -7    1.51    0.36
   0   4  -7    1.26    0.36
  -1  -4  -7    0.62    0.21
   1  -4   7    0.38    0.27
   1  -4   7    0.37    0.31
   1   4   7    0.28    0.28
  -1   4  -7    0.72    0.38
  -1   4  -7    0.08    0.32
   1   4   7    0.16    0.18
   2  -4   7    0.68    0.30
   2  -4   7    1.08    0.40
  -2   4  -7    0.44    0.39
  -2   4  -7    1.07    0.41
   3  -4   7    0.66    0.33
   3  -4   7    0.18    0.38
  -3   4  -7   -0.31    0.39
  -3   4  -7    0.47    0.41
   4  -4   7    2.25    0.50
   4  -4   7    3.50    0.49
  -4   4  -7    2.17    0.57
  -4   4  -7    2.56    0.52
   5  -4   7    3.23    0.63
   5  -4   7    3.69    0.52
  -5   4  -7    5.32    0.75
  -5   4  -7    2.84    0.58
   5  -5  -7    2.26    0.43
   5  -5  -7    1.03    0.48
  -5   5   7    2.89    0.54
   4  -5  -7    0.45    0.43
   4  -5  -7   -0.19    0.28
  -4   5   7   -0.03    0.35
   3  -5  -7    4.89    0.53
   3  -5  -7    5.41    0.63
  -3   5   7    4.41    0.51
   2  -5  -7    2.69    0.49
   2  -5  -7    2.23    0.36
  -2   5   7    3.51    0.45
   1  -5  -7   10.10    0.72
   1  -5  -7    9.96    0.58
  -1  -5   7   11.56    0.55
  -1  -5   7    9.99    0.63
   1   5  -7    9.27    0.75
  -1   5   7   10.62    0.62
   1   5  -7   10.07    0.76
   0  -5   7   -0.08    0.22
   0  -5  -7    0.12    0.22
   0  -5   7    0.15    0.31
   0  -5  -7    0.10    0.29
   0   5  -7    0.21    0.32
   0   5  -7    0.29    0.33
   0   5   7    0.23    0.34
   0   5   7    0.21    0.23
   1  -5   7    0.88    0.38
   1  -5   7    0.78    0.28
  -1   5  -7    0.63    0.37
  -1   5  -7    0.49    0.37
   2  -5   7    0.96    0.41
   2  -5   7    0.87    0.32
  -2   5  -7    0.33    0.41
  -2   5  -7    0.68    0.42
   3  -5   7    2.42    0.41
   3  -5   7    1.78    0.49
  -3   5  -7    1.04    0.44
  -3   5  -7    2.81    0.57
   4  -5   7   -0.08    0.35
   4  -5   7    0.49    0.47
  -4   5  -7    0.50    0.47
  -4   5  -7    0.05    0.43
   5  -5   7   -0.22    0.42
  -5   5  -7    0.73    0.54
   4  -6  -7    0.36    0.48
   4  -6  -7    0.99    0.38
  -4   6   7    1.08    0.45
   3  -6  -7    0.05    0.43
   3  -6  -7    0.66    0.36
  -3   6   7    0.18    0.32
   2  -6  -7    3.52    0.57
   2  -6  -7    3.14    0.46
  -2   6   7    3.37    0.50
   1  -6  -7    1.47    0.34
   1  -6  -7    1.17    0.40
  -1   6   7    0.79    0.32
   0  -6   7    0.28    0.26
   0  -6   7   -0.02    0.41
   0   6  -7    0.36    0.43
   0   6  -7    0.48    0.49
   1  -6   7    0.37    0.29
   1  -6   7    0.35    0.36
  -1   6  -7    0.07    0.40
  -1   6  -7    0.10    0.38
   2  -6   7    0.27    0.38
   2  -6   7    0.95    0.34
  -2   6  -7    0.16    0.40
  -2   6  -7    0.14    0.42
   3  -6   7    0.08    0.40
   3  -6   7   -0.08    0.34
  -3   6  -7    0.70    0.53
  -3   6  -7   -0.69    0.42
   4  -6   7    1.81    0.64
  -4   6  -7    0.96    0.61
   3  -7  -7    0.77    0.48
   3  -7  -7   -0.12    0.34
  -3   7   7    0.55    0.41
   2  -7  -7    0.28    0.34
   2  -7  -7    0.19    0.41
  -2   7   7    0.85    0.39
   2  -7   7    0.26    0.35
   2  -7   7    0.42    0.43
  -2   7  -7    0.11    0.47
  -2   7  -7    1.79    0.55
   5   0  -8   19.88    0.76
  -5   0   8   19.10    0.93
   5   0  -8   19.45    0.88
  -5   0   8   20.49    0.78
   4   0  -8   51.28    1.39
  -4   0   8   53.71    1.55
  -4   0   8   51.54    1.39
  -3   0   8   13.64    0.58
  -3   0   8   13.39    0.71
   3   0  -8   13.47    0.57
   2   0  -8    3.06    0.45
  -2   0   8    1.97    0.35
  -2   0   8    2.44    0.30
   2   0  -8    2.33    0.29
   1   0  -8  114.71    2.65
   1   0  -8  118.48    2.82
  -1   0   8  116.70    2.66
  -1   0   8  115.93    2.74
   0   0   8   11.07    0.56
   0   0  -8   11.54    0.54
   0   0   8   10.02    0.60
   0   0  -8   11.40    0.71
  -1   0  -8    0.73    0.35
  -1   0  -8    0.78    0.25
   1   0   8    1.07    0.29
   1   0   8    0.14    0.22
   2   0   8   -0.08    0.24
   2   0   8   -0.50    0.21
  -2   0  -8   -0.01    0.29
  -2   0  -8   -0.06    0.26
  -3   0  -8    3.70    0.46
   3   0   8    3.36    0.37
  -3   0  -8    3.82    0.44
   3   0   8    3.19    0.41
   4   0   8   20.99    0.91
  -4   0  -8   20.04    0.96
   4   0   8   20.98    0.83
  -4   0  -8   20.76    0.94
   5   0   8    0.21    0.31
   5   0   8    0.15    0.24
  -5   0  -8   -0.19    0.35
  -5   0  -8   -0.01    0.33
   6  -1  -8    1.40    0.33
   6  -1  -8    1.55    0.39
  -6   1   8    0.41    0.30
   5  -1  -8   10.43    0.60
   5  -1  -8   10.65    0.73
  -5   1   8   10.38    0.62
  -4  -1   8   12.43    0.66
   4  -1  -8   11.53    0.59
   4  -1  -8   10.16    0.73
  -4  -1   8   11.37    0.52
   4   1  -8   11.34    0.52
  -4   1   8   13.21    0.81
  -4   1   8   10.88    0.60
  -3  -1   8   15.10    0.69
  -3  -1   8   12.67    0.55
   3  -1  -8   13.69    0.58
  -3   1   8   14.06    0.78
   3   1  -8   12.83    0.72
   3   1  -8   13.01    0.55
  -3   1   8   14.30    0.63
  -2  -1   8    1.52    0.25
   2  -1  -8    0.92    0.24
  -2  -1   8    1.00    0.29
   2   1  -8    0.77    0.23
   2   1  -8    1.34    0.35
  -2   1   8    1.06    0.26
  -2   1   8    1.15    0.33
   1  -1  -8   28.24    0.84
  -1  -1   8   25.63    0.88
   1  -1  -8   26.34    1.02
  -1  -1   8   26.38    0.85
  -1   1   8   24.45    0.96
  -1   1   8   26.17    0.84
   1   1  -8   24.67    0.82
   1   1  -8   26.35    0.98
   0  -1  -8   28.16    1.05
   0  -1   8   28.91    0.93
   0  -1  -8   27.48    0.88
   0  -1   8   28.62    0.93
   0   1   8   27.98    0.89
   0   1  -8   29.50    0.94
   0   1   8   28.87    0.98
   0   1  -8   28.00    1.03
  -1  -1  -8    1.00    0.36
  -1  -1  -8    0.99    0.25
   1  -1   8    1.22    0.31
   1  -1   8    1.01    0.29
   1   1   8    0.79    0.24
  -1   1  -8    0.95    0.35
  -1   1  -8    0.62    0.30
   1   1   8    1.30    0.31
  -2  -1  -8    0.46    0.24
  -2  -1  -8    1.07    0.35
   2  -1   8    0.79    0.25
   2  -1   8    0.72    0.33
  -2   1  -8    0.59    0.33
   2   1   8    0.30    0.24
   2   1   8    0.63    0.24
  -2   1  -8    0.49    0.28
   3  -1   8    6.44    0.50
  -3  -1  -8    5.85    0.54
  -3  -1  -8    6.51    0.51
   3  -1   8    4.94    0.51
   3   1   8    6.16    0.49
  -3   1  -8    6.58    0.60
  -3   1  -8    5.35    0.55
   3   1   8    6.45    0.44
   4  -1   8    5.71    0.57
  -4  -1  -8    5.65    0.57
  -4  -1  -8    6.43    0.55
   4  -1   8    5.41    0.48
  -4   1  -8    5.91    0.63
   4   1   8    5.53    0.43
   4   1   8    5.81    0.49
  -4   1  -8    5.26    0.57
   5  -1   8    6.11    0.53
   5  -1   8    8.01    0.72
  -5   1  -8    6.31    0.70
  -5   1  -8    8.39    0.75
  -6   1  -8    0.81    0.53
   7  -2  -8    0.72    0.34
   7  -2  -8   -0.12    0.35
  -7   2   8    0.57    0.36
   6  -2  -8    0.16    0.29
   6  -2  -8    0.15    0.37
  -6   2   8    0.32    0.32
   5  -2  -8    5.75    0.51
   5  -2  -8    4.36    0.54
  -5   2   8    5.12    0.51
   4  -2  -8    5.51    0.58
   4  -2  -8    6.60    0.52
  -4   2   8    7.01    0.55
  -3  -2   8    2.83    0.28
   3  -2  -8    2.84    0.35
  -3  -2   8    4.06    0.38
   3   2  -8    3.37    0.31
   3   2  -8    3.31    0.41
  -3   2   8    3.28    0.37
  -2  -2   8    2.35    0.29
   2  -2  -8    2.71    0.33
  -2  -2   8    2.32    0.30
   2   2  -8    1.95    0.30
  -2   2   8    1.29    0.41
  -2   2   8    1.92    0.29
   2   2  -8    2.08    0.38
  -1  -2   8   25.85    0.87
   1  -2  -8   26.93    0.87
  -1  -2   8   26.71    0.88
   1   2  -8   27.18    0.88
   1   2  -8   26.25    0.98
  -1   2   8   27.41    0.87
  -1   2   8   27.03    1.02
   0  -2  -8    6.54    0.56
   0  -2   8    7.10    0.53
   0  -2  -8    6.42    0.45
   0  -2   8    7.61    0.47
   0   2  -8    7.51    0.57
   0   2  -8    8.41    0.53
   0   2   8    8.03    0.60
   0   2   8    7.10    0.46
  -1  -2  -8    5.62    0.40
   1  -2   8    4.37    0.45
   1  -2   8    5.76    0.45
  -1  -2  -8    4.89    0.48
   1   2   8    4.98    0.40
   1   2   8    4.95    0.45
  -1   2  -8    5.40    0.51
  -1   2  -8    4.79    0.50
   2  -2   8    0.84    0.26
  -2  -2  -8    1.13    0.34
   2  -2   8    1.88    0.40
  -2  -2  -8    1.86    0.30
  -2   2  -8    1.97    0.42
   2   2   8    1.97    0.30
   2   2   8    1.43    0.25
  -2   2  -8    1.26    0.35
   3  -2   8    1.07    0.32
  -3  -2  -8    0.86    0.33
   3  -2   8    0.69    0.35
  -3  -2  -8    1.04    0.27
  -3   2  -8    1.01    0.38
  -3   2  -8    0.91    0.40
   3   2   8    0.90    0.24
   3   2   8    0.85    0.24
   4  -2   8   12.95    0.86
   4  -2   8   12.45    0.70
  -4   2  -8   14.75    0.88
  -4   2  -8   12.73    0.91
   5  -2   8    1.06    0.44
   5  -2   8    1.71    0.37
  -5   2  -8    1.61    0.47
  -5   2  -8    2.40    0.55
   6  -2   8    0.33    0.31
   6  -2   8    0.84    0.46
  -6   2  -8    1.95    0.55
  -6   2  -8    0.42    0.45
   7  -3  -8    0.56    0.37
   7  -3  -8    0.71    0.45
  -7   3   8    0.10    0.37
   6  -3  -8    0.20    0.32
   6  -3  -8    0.44    0.38
  -6   3   8    0.78    0.39
   5  -3  -8    6.23    0.55
   5  -3  -8    4.77    0.59
  -5   3   8    5.99    0.57
   4  -3  -8    8.88    0.75
   4  -3  -8    8.75    0.61
  -4   3   8    8.67    0.64
   3  -3  -8    0.87    0.29
   3  -3  -8    0.61    0.39
  -3   3   8    0.08    0.28
  -2  -3   8    0.58    0.22
   2  -3  -8   -0.18    0.23
  -2  -3   8   -0.38    0.18
   2   3  -8    0.13    0.23
  -2   3   8    0.13    0.24
   2   3  -8    0.14    0.29
  -1  -3   8    8.38    0.55
   1  -3  -8    9.09    0.52
  -1  -3   8    9.14    0.50
   1   3  -8    9.37    0.65
  -1   3   8    9.27    0.54
   1   3  -8    8.81    0.56
  -1   3   8    8.73    0.68
   0  -3   8    1.78    0.34
   0  -3  -8    1.65    0.27
   0  -3   8    1.90    0.30
   0   3   8    1.21    0.34
   0   3  -8    1.77    0.35
   0   3   8    1.38    0.27
   0   3  -8    1.48    0.37
  -1  -3  -8    2.94    0.31
   1  -3   8    4.05    0.42
   1  -3   8    2.87    0.44
  -1  -3  -8    3.18    0.43
  -1   3  -8    3.60    0.49
  -1   3  -8    3.38    0.47
   1   3   8    3.22    0.31
   1   3   8    4.18    0.44
  -2  -3  -8    2.54    0.40
   2  -3   8    2.33    0.40
   2  -3   8    2.23    0.34
  -2  -3  -8    2.67    0.30
  -2   3  -8    1.77    0.41
   2   3   8    2.20    0.33
  -2   3  -8    2.00    0.41
   2   3   8    2.08    0.26
   3  -3   8    5.35    0.60
   3  -3   8    5.66    0.51
  -3   3  -8    5.40    0.63
  -3   3  -8    5.36    0.65
   4  -3   8   14.01    0.77
   4  -3   8   14.92    0.93
  -4   3  -8   14.72    1.01
  -4   3  -8   12.04    0.91
   5  -3   8    1.63    0.51
   5  -3   8    0.85    0.35
  -5   3  -8    0.64    0.51
  -5   3  -8    0.56    0.47
   6  -3   8   -0.43    0.39
   6  -3   8    0.03    0.35
  -6   3  -8   -0.65    0.40
  -6   3  -8   -0.21    0.44
   6  -4  -8    1.63    0.52
   6  -4  -8    1.21    0.39
  -6   4   8    1.12    0.45
   5  -4  -8    0.81    0.38
   5  -4  -8    0.50    0.42
  -5   4   8    1.76    0.45
   4  -4  -8    1.06    0.35
   4  -4  -8    0.92    0.46
  -4   4   8    1.44    0.40
   3  -4  -8    1.22    0.34
   3  -4  -8    1.14    0.43
  -3   4   8    0.84    0.34
  -2  -4   8    0.38    0.24
   2  -4  -8    0.61    0.37
   2  -4  -8    0.33    0.26
  -2  -4   8    0.30    0.23
  -2   4   8    0.96    0.30
   2   4  -8    0.49    0.51
   1  -4  -8    4.38    0.43
  -1  -4   8    4.04    0.43
   1  -4  -8    3.49    0.50
  -1  -4   8    4.58    0.39
  -1   4   8    4.32    0.55
   1   4  -8    3.76    0.43
  -1   4   8    4.17    0.42
   1   4  -8    4.74    0.51
   0  -4   8    2.97    0.42
   0  -4   8    2.93    0.37
   0  -4  -8    2.50    0.33
   0   4  -8    2.54    0.43
   0   4  -8    2.52    0.43
   0   4   8    2.80    0.44
   0   4   8    2.36    0.32
   1  -4   8    4.16    0.51
  -1  -4  -8    3.58    0.36
   1  -4   8    3.87    0.39
   1   4   8    4.30    0.47
  -1   4  -8    3.31    0.50
  -1   4  -8    4.49    0.56
   1   4   8    4.72    0.38
   2  -4   8    2.09    0.39
   2  -4   8    2.04    0.45
  -2   4  -8    3.63    0.54
  -2   4  -8    1.66    0.47
   3  -4   8   -0.31    0.34
   3  -4   8    0.00    0.27
  -3   4  -8    0.16    0.36
  -3   4  -8    0.42    0.42
   4  -4   8    6.11    0.68
   4  -4   8    6.52    0.63
  -4   4  -8    5.96    0.73
  -4   4  -8    7.71    0.86
   5  -4   8    0.09    0.45
   5  -4   8   -0.43    0.31
  -5   4  -8    0.65    0.48
  -5   4  -8   -0.28    0.45
   5  -5  -8    1.83    0.47
   5  -5  -8    1.10    0.49
  -5   5   8    0.67    0.43
   4  -5  -8    6.36    0.72
   4  -5  -8    5.15    0.55
  -4   5   8    4.33    0.58
   3  -5  -8    2.36    0.40
   3  -5  -8    3.08    0.57
  -3   5   8    3.88    0.52
   2  -5  -8    0.36    0.28
   2  -5  -8    0.17    0.37
  -2   5   8    0.59    0.31
   1  -5  -8    4.87    0.47
   1  -5  -8    3.13    0.49
  -1  -5   8    4.04    0.46
  -1  -5   8    5.10    0.43
   1   5  -8    5.39    0.56
   1   5  -8    4.53    0.52
  -1   5   8    5.25    0.63
  -1   5   8    4.14    0.44
   0  -5   8    0.83    0.27
   0  -5  -8    1.83    0.31
   0  -5   8    0.35    0.33
   0  -5  -8    1.68    0.39
   0   5   8    0.97    0.39
   0   5  -8    1.86    0.43
   0   5   8    2.03    0.33
   0   5  -8    1.67    0.43
   1  -5   8    0.26    0.34
   1  -5   8    0.01    0.26
  -1   5  -8    0.19    0.36
  -1   5  -8    0.13    0.37
   2  -5   8    0.30    0.36
   2  -5   8    0.17    0.29
  -2   5  -8   -0.76    0.34
  -2   5  -8   -0.14    0.38
   3  -5   8    0.79    0.35
   3  -5   8    1.02    0.47
  -3   5  -8    0.29    0.44
  -3   5  -8    0.85    0.49
   4  -5   8    1.92    0.47
   4  -5   8    1.83    0.53
  -4   5  -8    2.66    0.61
  -4   5  -8    2.32    0.61
   4  -6  -8    2.41    0.50
   4  -6  -8    1.97    0.61
  -4   6   8    1.33    0.47
   3  -6  -8    2.28    0.55
   3  -6  -8    2.73    0.48
  -3   6   8    3.27    0.53
   2  -6  -8    0.47    0.39
   2  -6  -8    0.20    0.29
  -2   6   8    0.17    0.32
   1  -6  -8    5.31    0.53
   1  -6  -8    4.45    0.57
  -1   6   8    5.12    0.52
  -1   6   8    4.91    0.67
   0  -6   8    0.66    0.41
   0  -6   8    0.30    0.27
   0   6  -8    0.85    0.44
   0   6  -8    0.34    0.41
   1  -6   8    0.89    0.41
   1  -6   8    0.26    0.31
  -1   6  -8   -0.28    0.38
  -1   6  -8    0.07    0.40
   2  -6   8    0.59    0.35
   2  -6   8   -0.02    0.38
  -2   6  -8    0.11    0.43
  -2   6  -8    0.36    0.46
   3  -6   8    0.47    0.39
   3  -6   8    0.73    0.46
  -3   6  -8   -0.29    0.47
  -3   6  -8    1.14    0.54
   2  -7  -8    0.50    0.36
   2  -7  -8    0.05    0.43
  -2   7   8   -0.09    0.33
   5   0  -9    4.98    0.53
   5   0  -9    5.13    0.46
  -5   0   9    5.66    0.48
  -5   0   9    5.00    0.57
   4   0  -9    0.73    0.26
  -4   0   9    1.18    0.36
  -4   0   9    0.70    0.25
   3   0  -9    6.29    0.44
  -3   0   9    6.35    0.45
  -3   0   9    6.48    0.56
  -2   0   9    0.03    0.30
   2   0  -9    0.51    0.34
  -2   0   9    0.09    0.21
   2   0  -9    0.05    0.21
  -1   0   9   65.35    1.72
   1   0  -9   63.27    1.62
   1   0  -9   63.34    1.80
  -1   0   9   62.09    1.62
   0   0   9    0.52    0.28
   0   0  -9   -0.06    0.33
   0   0  -9   -0.12    0.21
   0   0   9    0.10    0.23
   1   0   9    0.64    0.29
   1   0   9    0.35    0.27
  -1   0  -9    0.59    0.27
  -1   0  -9    0.46    0.36
  -2   0  -9    0.15    0.27
  -2   0  -9   -0.50    0.30
   2   0   9   -0.14    0.25
   2   0   9    0.05    0.24
  -3   0  -9    7.60    0.60
   3   0   9    8.27    0.53
   3   0   9    6.38    0.55
  -3   0  -9    6.57    0.61
  -4   0  -9    0.42    0.34
  -4   0  -9    0.34    0.37
   4   0   9    0.86    0.30
   4   0   9    0.78    0.32
  -5   0  -9    5.74    0.62
   5   0   9    4.68    0.46
  -5   0  -9    5.63    0.66
   5   0   9    4.18    0.53
   6  -1  -9    1.13    0.34
   6  -1  -9    0.59    0.37
  -6   1   9    1.05    0.48
  -6   1   9    1.44    0.34
   5  -1  -9   14.06    0.70
   5  -1  -9   13.82    0.84
  -5   1   9   12.78    0.87
  -5   1   9   14.46    0.73
  -4  -1   9    1.21    0.34
  -4  -1   9    0.91    0.23
   4  -1  -9    0.24    0.26
  -4   1   9    0.51    0.39
  -4   1   9   -0.07    0.24
   4   1  -9    0.61    0.23
  -3  -1   9    4.00    0.44
   3  -1  -9    5.48    0.44
  -3  -1   9    4.14    0.36
   3   1  -9    4.96    0.53
  -3   1   9    4.49    0.54
  -3   1   9    5.13    0.42
   3   1  -9    4.10    0.36
  -2  -1   9   21.89    0.79
   2  -1  -9   22.58    1.03
  -2  -1   9   22.27    0.86
   2  -1  -9   23.59    0.81
  -2   1   9   23.22    0.96
  -2   1   9   23.27    0.82
   2   1  -9   22.66    0.78
   2   1  -9   22.32    0.94
  -1  -1   9   30.41    0.96
  -1  -1   9   29.35    1.02
   1  -1  -9   32.01    0.96
   1  -1  -9   28.78    1.11
  -1   1   9   28.47    0.95
  -1   1   9   29.57    1.08
   1   1  -9   30.70    0.96
   1   1  -9   31.06    1.12
   0  -1   9    0.40    0.26
   0  -1  -9    0.75    0.38
   0  -1   9    0.30    0.24
   0  -1  -9    0.41    0.21
   0   1  -9    0.96    0.36
   0   1   9    0.57    0.25
   0   1   9    0.25    0.27
   0   1  -9    0.62    0.25
   1  -1   9    0.39    0.28
  -1  -1  -9    0.14    0.21
  -1  -1  -9    0.15    0.32
   1  -1   9   -0.02    0.24
   1   1   9    0.58    0.25
  -1   1  -9    0.44    0.33
  -1   1  -9   -0.05    0.25
   1   1   9    0.33    0.28
   2  -1   9    0.16    0.28
   2  -1   9    0.51    0.27
  -2  -1  -9    0.71    0.26
  -2  -1  -9    0.77    0.34
  -2   1  -9    0.36    0.34
   2   1   9    0.46    0.26
   2   1   9    0.36    0.25
  -2   1  -9    0.58    0.33
   3  -1   9    0.49    0.27
   3  -1   9    0.66    0.34
  -3  -1  -9    0.65    0.29
  -3  -1  -9    0.59    0.35
  -3   1  -9   -0.26    0.32
   3   1   9    0.61    0.28
  -3   1  -9    0.48    0.36
   3   1   9    0.40    0.23
  -4  -1  -9    0.08    0.33
  -4  -1  -9    0.51    0.32
   4  -1   9    0.30    0.27
   4  -1   9    0.34    0.35
   4   1   9    0.66    0.30
  -4   1  -9    0.00    0.36
   4   1   9    0.24    0.24
  -4   1  -9    0.56    0.39
   5  -1   9    0.63    0.38
   5  -1   9    0.38    0.30
  -5   1  -9    0.73    0.45
  -5   1  -9    0.57    0.41
   7  -2  -9    0.82    0.36
   7  -2  -9    1.60    0.49
  -7   2   9    1.07    0.37
   6  -2  -9   12.24    0.74
   6  -2  -9   10.23    0.82
  -6   2   9   11.06    0.74
   5  -2  -9    2.85    0.49
   5  -2  -9    4.14    0.47
  -5   2   9    2.83    0.43
   4  -2  -9   -0.03    0.34
   4  -2  -9   -0.22    0.25
  -4   2   9   -0.04    0.26
  -4   2   9    0.44    0.42
  -3  -2   9    3.80    0.34
  -3  -2   9    3.41    0.39
   3  -2  -9    3.10    0.37
  -3   2   9    2.24    0.48
  -3   2   9    2.63    0.35
   3   2  -9    3.60    0.34
   3   2  -9    2.51    0.41
  -2  -2   9   18.83    0.74
  -2  -2   9   16.88    0.68
   2  -2  -9   17.58    0.73
   2   2  -9   17.34    0.70
   2   2  -9   17.60    0.85
  -2   2   9   18.12    0.73
  -2   2   9   17.48    0.90
  -1  -2   9   13.62    0.64
  -1  -2   9   14.48    0.68
   1  -2  -9   13.32    0.60
   1  -2  -9   13.41    0.82
  -1   2   9   13.42    0.72
   1   2  -9   13.69    0.75
  -1   2   9   14.48    0.63
   1   2  -9   13.62    0.64
   0  -2  -9    0.29    0.24
   0  -2   9    0.81    0.30
   0  -2   9    0.52    0.26
   0  -2  -9    0.97    0.39
   0   2   9    0.98    0.27
   0   2  -9    0.67    0.28
   0   2  -9    0.40    0.33
   0   2   9    0.61    0.30
   1  -2   9    2.61    0.42
  -1  -2  -9    2.95    0.33
   1  -2   9    2.24    0.32
  -1  -2  -9    3.03    0.46
   1   2   9    2.72    0.37
  -1   2  -9    4.15    0.52
   1   2   9    3.16    0.33
  -1   2  -9    3.39    0.44
   2  -2   9    2.91    0.35
  -2  -2  -9    4.05    0.48
  -2  -2  -9    3.55    0.38
   2  -2   9    3.32    0.47
  -2   2  -9    4.00    0.54
   2   2   9    3.07    0.34
  -2   2  -9    2.82    0.42
   2   2   9    3.99    0.40
  -3  -2  -9    8.71    0.69
   3  -2   9    8.72    0.60
  -3  -2  -9    9.16    0.56
   3  -2   9    9.34    0.72
  -3   2  -9    8.19    0.71
  -3   2  -9    9.76    0.70
   3   2   9    8.35    0.53
   3   2   9    7.61    0.51
   4  -2   9    1.21    0.36
   4  -2   9    2.10    0.48
  -4   2  -9    2.57    0.54
  -4   2  -9    1.97    0.52
   5  -2   9   -0.30    0.28
   5  -2   9    0.34    0.41
  -5   2  -9    0.64    0.46
  -5   2  -9    0.04    0.39
   6  -2   9    0.80    0.37
   6  -2   9    1.56    0.48
  -6   2  -9    0.53    0.50
  -6   2  -9    1.01    0.49
   7  -3  -9    0.70    0.47
   7  -3  -9   -0.16    0.34
  -7   3   9    0.31    0.40
   6  -3  -9    0.69    0.36
   6  -3  -9    0.15    0.39
  -6   3   9    0.22    0.35
   5  -3  -9   22.15    1.12
   5  -3  -9   21.43    0.95
  -5   3   9   20.43    0.98
   4  -3  -9    1.77    0.38
   4  -3  -9    1.50    0.43
  -4   3   9    1.29    0.35
   3  -3  -9    7.83    0.54
   3  -3  -9    9.29    0.78
  -3   3   9    8.11    0.61
   2  -3  -9   12.12    0.62
  -2  -3   9   11.87    0.59
  -2  -3   9   12.29    0.60
  -2   3   9   13.35    0.66
  -2   3   9   11.30    0.82
   2   3  -9   11.75    0.73
   2   3  -9   11.73    0.62
  -1  -3   9   28.23    0.97
  -1  -3   9   28.92    0.92
   1  -3  -9   29.30    0.96
  -1   3   9   26.69    1.10
  -1   3   9   27.67    0.95
   1   3  -9   27.27    1.07
   1   3  -9   27.03    1.00
   0  -3   9    0.23    0.28
   0  -3  -9    0.15    0.22
   0  -3   9    0.45    0.26
   0   3   9    0.23    0.22
   0   3   9   -0.30    0.28
   0   3  -9    0.62    0.31
   0   3  -9    0.44    0.33
  -1  -3  -9    2.39    0.32
   1  -3   9    1.81    0.39
   1  -3   9    1.89    0.34
  -1  -3  -9    2.47    0.44
  -1   3  -9    1.36    0.40
   1   3   9    2.24    0.30
   1   3   9    2.81    0.40
  -1   3  -9    2.13    0.40
   2  -3   9    3.92    0.53
   2  -3   9    3.39    0.45
  -2  -3  -9    3.79    0.47
  -2  -3  -9    4.21    0.38
  -2   3  -9    3.60    0.55
   2   3   9    4.48    0.37
  -2   3  -9    3.76    0.53
   2   3   9    4.08    0.42
   3  -3   9    0.36    0.37
   3  -3   9   -0.03    0.28
  -3   3  -9    0.55    0.44
  -3   3  -9    0.47    0.40
   4  -3   9    1.57    0.50
   4  -3   9    1.90    0.42
  -4   3  -9    2.15    0.56
  -4   3  -9    2.00    0.58
   5  -3   9    0.62    0.35
   5  -3   9    0.69    0.46
  -5   3  -9    0.30    0.45
  -5   3  -9    0.97    0.55
   6  -4  -9    7.58    0.85
   6  -4  -9    9.14    0.77
  -6   4   9    7.83    0.79
   5  -4  -9    0.56    0.37
   5  -4  -9    0.16    0.41
  -5   4   9    0.51    0.38
   4  -4  -9    0.71    0.42
   4  -4  -9    0.45    0.32
  -4   4   9    0.54    0.36
   3  -4  -9    4.15    0.46
   3  -4  -9    2.97    0.51
  -3   4   9    3.71    0.46
   2  -4  -9   11.84    0.65
  -2  -4   9   11.01    0.61
  -2  -4   9   10.40    0.54
   2  -4  -9   11.71    0.82
   2   4  -9   11.42    0.73
  -2   4   9   11.00    0.67
   2   4  -9   10.89    0.64
  -2   4   9   10.98    0.85
   1  -4  -9    1.33    0.28
  -1  -4   9    1.23    0.33
  -1  -4   9    1.20    0.29
   1   4  -9    1.29    0.39
   1   4  -9    1.32    0.34
  -1   4   9    1.39    0.31
  -1   4   9    1.69    0.43
   0  -4  -9    0.25    0.24
   0  -4   9    0.59    0.27
   0  -4   9    0.44    0.31
   0   4  -9    0.40    0.33
   0   4  -9    0.57    0.37
   0   4   9    0.28    0.23
   0   4   9    0.41    0.33
   1  -4   9    2.79    0.39
   1  -4   9    2.22    0.43
  -1  -4  -9    2.88    0.33
  -1   4  -9    1.53    0.43
   1   4   9    2.01    0.39
  -1   4  -9    2.45    0.45
   1   4   9    2.84    0.32
   2  -4   9    0.05    0.33
   2  -4   9    0.21    0.30
  -2   4  -9    0.39    0.41
  -2   4  -9    0.51    0.43
   3  -4   9    0.80    0.32
   3  -4   9    1.16    0.43
  -3   4  -9    1.65    0.49
  -3   4  -9    1.42    0.49
   4  -4   9    1.65    0.41
   4  -4   9    0.96    0.47
  -4   4  -9    1.80    0.59
  -4   4  -9    0.73    0.49
   5  -4   9   -0.20    0.35
   5  -4   9    0.38    0.47
  -5   4  -9   -0.54    0.44
  -5   4  -9   -0.18    0.46
   5  -5  -9    6.03    0.78
   5  -5  -9    6.80    0.69
  -5   5   9    7.22    0.77
   4  -5  -9    1.27    0.41
   4  -5  -9    1.04    0.46
  -4   5   9    0.94    0.40
   3  -5  -9    0.86    0.46
   3  -5  -9    2.32    0.43
  -3   5   9    1.44    0.41
   2  -5  -9    4.96    0.50
   2  -5  -9    4.91    0.60
  -2   5   9    4.05    0.63
  -2   5   9    5.05    0.52
  -1  -5   9    6.71    0.58
   1  -5  -9    7.92    0.55
   1  -5  -9    7.31    0.67
  -1  -5   9    6.43    0.50
  -1   5   9    6.67    0.55
  -1   5   9    7.92    0.74
   1   5  -9    7.81    0.66
   1   5  -9    6.25    0.59
   0  -5  -9   -0.09    0.24
   0  -5   9    0.29    0.33
   0  -5   9    0.56    0.28
   0  -5  -9   -0.05    0.29
   0   5   9    0.31    0.36
   0   5  -9    0.03    0.34
   0   5  -9    0.11    0.35
   0   5   9   -0.03    0.24
   1  -5   9    0.27    0.28
   1  -5   9   -0.18    0.33
  -1   5  -9    0.47    0.40
  -1   5  -9    0.06    0.37
   2  -5   9   -0.16    0.36
   2  -5   9    0.23    0.32
  -2   5  -9    0.31    0.43
  -2   5  -9   -0.45    0.38
   3  -5   9   -0.17    0.30
   3  -5   9    0.13    0.38
  -3   5  -9   -0.09    0.44
  -3   5  -9    0.30    0.44
   4  -5   9    0.20    0.45
   4  -5   9    0.01    0.36
  -4   5  -9    0.53    0.51
  -4   5  -9    0.57    0.50
   4  -6  -9    0.30    0.46
   4  -6  -9    0.07    0.38
  -4   6   9    0.27    0.42
   3  -6  -9    0.65    0.44
   3  -6  -9    0.10    0.34
  -3   6   9    0.11    0.35
   2  -6  -9    0.13    0.38
   2  -6  -9   -0.02    0.31
  -2   6   9    0.30    0.46
  -2   6   9    0.49    0.33
   1  -6  -9    3.22    0.53
   1  -6  -9    3.24    0.44
  -1   6   9    3.67    0.47
  -1   6   9    3.66    0.59
   0  -6   9   -0.13    0.36
   0  -6   9    0.40    0.28
   0   6  -9   -0.32    0.38
   0   6  -9    0.41    0.42
   1  -6   9    0.97    0.43
   1  -6   9    0.77    0.33
  -1   6  -9    0.57    0.44
  -1   6  -9    0.87    0.43
   2  -6   9   -0.29    0.30
   2  -6   9    0.24    0.38
  -2   6  -9   -0.37    0.43
  -2   6  -9   -0.37    0.40
   3  -6   9    0.64    0.37
   3  -6   9    0.64    0.45
  -3   6  -9    0.85    0.55
  -3   6  -9    0.41    0.50
   2  -7  -9    1.70    0.51
   2  -7  -9    0.38    0.37
  -2   7   9    0.71    0.39
  -2   7   9   -0.04    0.50
   5   0 -10    0.96    0.29
  -5   0  10    1.06    0.30
  -5   0  10    0.90    0.40
   4   0 -10    2.44    0.35
  -4   0  10    2.30    0.44
  -4   0  10    1.49    0.30
  -3   0  10    8.53    0.64
   3   0 -10    9.95    0.52
  -3   0  10    9.71    0.54
   3   0 -10    9.84    0.76
  -2   0  10    0.16    0.23
   2   0 -10    0.34    0.25
   2   0 -10    0.38    0.35
  -2   0  10    0.04    0.32
   1   0 -10    4.93    0.57
   1   0 -10    3.67    0.36
  -1   0  10    3.99    0.43
  -1   0  10    5.64    0.46
   0   0  10   40.71    1.32
   0   0 -10   42.17    1.42
   0   0  10   42.64    1.24
   0   0 -10   42.09    1.24
  -1   0 -10    1.72    0.32
   1   0  10    1.80    0.32
  -1   0 -10    2.10    0.42
   1   0  10    2.12    0.35
   2   0  10    0.50    0.28
  -2   0 -10    0.36    0.36
   2   0  10    0.91    0.31
  -2   0 -10    0.61    0.32
  -3   0 -10    1.99    0.44
   3   0  10    2.49    0.41
   3   0  10    2.36    0.38
  -3   0 -10    3.02    0.46
  -4   0 -10   -0.10    0.32
   4   0  10    0.06    0.24
   4   0  10    0.68    0.34
  -4   0 -10    0.22    0.38
   5   0  10    0.36    0.37
  -5   0 -10   -0.13    0.43
   5   0  10   -0.29    0.27
  -5   0 -10   -0.51    0.36
   6  -1 -10    1.44    0.43
   6  -1 -10    2.05    0.39
  -6   1  10    1.70    0.39
  -6   1  10    1.38    0.51
   5  -1 -10    0.25    0.28
   5  -1 -10   -0.55    0.30
  -5   1  10   -0.08    0.27
  -5   1  10   -0.55    0.36
  -4  -1  10   24.90    0.84
   4  -1 -10   23.55    0.90
  -4  -1  10   24.16    0.98
  -4   1  10   23.70    1.09
   4   1 -10   24.06    0.82
  -4   1  10   22.52    0.89
   3  -1 -10   17.48    0.73
  -3  -1  10   17.17    0.69
  -3  -1  10   14.95    0.76
   3   1 -10   15.19    0.87
   3   1 -10   17.02    0.69
  -3   1  10   16.59    0.90
  -3   1  10   16.81    0.73
  -2  -1  10    0.67    0.26
   2  -1 -10    0.76    0.41
  -2  -1  10    0.85    0.32
   2  -1 -10    0.90    0.28
  -2   1  10    0.32    0.25
   2   1 -10    0.99    0.38
   2   1 -10    0.65    0.26
  -2   1  10    0.55    0.38
   1  -1 -10   10.85    0.78
  -1  -1  10    8.54    0.64
  -1  -1  10   11.33    0.59
   1  -1 -10   11.30    0.56
  -1   1  10   11.14    0.59
  -1   1  10   10.88    0.68
   1   1 -10   11.23    0.76
   1   1 -10   11.47    0.61
   0  -1  10   33.12    1.07
   0  -1 -10   34.03    1.05
   0  -1 -10   32.28    1.23
   0  -1  10   33.38    1.11
   0   1 -10   34.96    1.25
   0   1  10   32.66    1.14
   0   1  10   32.82    1.04
   0   1 -10   32.73    1.08
   1  -1  10    4.68    0.48
  -1  -1 -10    4.17    0.42
   1  -1  10    4.55    0.48
  -1  -1 -10    4.00    0.50
   1   1  10    3.71    0.44
  -1   1 -10    4.40    0.48
  -1   1 -10    4.50    0.55
   1   1  10    3.91    0.41
   2  -1  10    0.08    0.23
   2  -1  10   -0.27    0.27
  -2  -1 -10    0.63    0.35
  -2  -1 -10    0.21    0.26
   2   1  10   -0.02    0.25
   2   1  10    0.40    0.26
  -2   1 -10    0.45    0.32
  -2   1 -10    0.05    0.32
   3  -1  10    2.96    0.47
   3  -1  10    1.83    0.34
  -3  -1 -10    1.90    0.38
  -3  -1 -10    2.44    0.46
   3   1  10    1.83    0.32
   3   1  10    2.60    0.38
  -3   1 -10    2.10    0.44
  -3   1 -10    2.00    0.42
   4  -1  10   55.02    1.77
  -4  -1 -10   53.03    1.64
   4  -1  10   53.35    1.64
  -4  -1 -10   56.48    1.78
   4   1  10   58.15    1.56
  -4   1 -10   55.40    1.85
   4   1  10   53.94    1.62
  -4   1 -10   58.50    1.82
   5  -1  10    0.28    0.38
   5  -1  10    0.17    0.29
  -5   1 -10    0.56    0.43
  -5   1 -10    0.43    0.47
   7  -2 -10    0.79    0.35
   7  -2 -10   -0.42    0.37
  -7   2  10    0.20    0.53
  -7   2  10    0.40    0.37
   6  -2 -10    0.43    0.38
   6  -2 -10    0.15    0.31
  -6   2  10    0.03    0.31
  -6   2  10   -0.37    0.44
   5  -2 -10    8.53    0.63
   5  -2 -10    9.71    0.81
  -5   2  10    9.39    0.67
  -5   2  10    8.21    0.83
   4  -2 -10   10.47    0.81
   4  -2 -10    9.75    0.62
  -4   2  10   10.67    0.86
  -4   2  10   11.23    0.67
  -3  -2  10   17.21    0.76
  -3  -2  10   17.67    0.68
   3  -2 -10   17.34    0.77
   3   2 -10   17.53    0.70
   3   2 -10   17.15    0.87
  -3   2  10   17.17    0.79
  -3   2  10   17.12    0.96
  -2  -2  10    0.96    0.26
   2  -2 -10    0.74    0.26
  -2  -2  10    0.59    0.28
  -2   2  10    0.72    0.36
   2   2 -10    0.55    0.27
   2   2 -10    1.51    0.40
  -2   2  10    0.54    0.28
   1  -2 -10   23.99    0.84
  -1  -2  10   23.50    0.89
   1  -2 -10   25.89    1.12
  -1  -2  10   24.74    0.90
  -1   2  10   25.42    1.02
  -1   2  10   23.16    0.86
   1   2 -10   22.53    1.03
   1   2 -10   25.69    0.91
   0  -2  10   17.49    0.79
   0  -2  10   18.11    0.76
   0  -2 -10   18.77    0.74
   0  -2 -10   17.45    0.91
   0   2 -10   15.54    0.88
   0   2  10   17.54    0.86
   0   2  10   17.49    0.72
   0   2 -10   17.22    0.78
   1  -2  10   10.84    0.71
  -1  -2 -10   12.13    0.60
   1  -2  10   10.18    0.59
  -1  -2 -10   11.97    0.76
  -1   2 -10   11.21    0.78
   1   2  10   11.33    0.67
  -1   2 -10   10.82    0.67
   1   2  10   11.12    0.58
  -2  -2 -10    1.00    0.29
   2  -2  10    1.18    0.36
  -2  -2 -10    0.57    0.38
   2  -2  10    0.52    0.29
   2   2  10    0.84    0.29
  -2   2 -10    1.17    0.39
  -2   2 -10    1.97    0.45
   2   2  10    0.86    0.27
  -3  -2 -10    0.94    0.29
   3  -2  10    1.30    0.35
   3  -2  10   -0.06    0.32
  -3  -2 -10    0.64    0.36
  -3   2 -10    0.73    0.40
   3   2  10    1.10    0.29
  -3   2 -10   -0.04    0.35
   3   2  10    0.53    0.25
   4  -2  10    0.55    0.41
   4  -2  10    0.77    0.33
  -4   2 -10    0.79    0.49
  -4   2 -10    0.35    0.44
   5  -2  10    2.19    0.53
   5  -2  10    1.61    0.41
  -5   2 -10    0.71    0.48
  -5   2 -10    2.06    0.61
   6  -2  10   -0.24    0.30
   6  -2  10    0.02    0.44
  -6   2 -10    0.55    0.55
  -6   2 -10    0.68    0.49
   6  -3 -10    2.68    0.49
   6  -3 -10    3.14    0.59
  -6   3  10    2.73    0.50
   5  -3 -10    1.86    0.42
   5  -3 -10    1.85    0.51
  -5   3  10    3.05    0.50
   4  -3 -10   12.99    0.71
   4  -3 -10   12.92    0.89
  -4   3  10   12.69    0.76
  -4   3  10   14.28    0.93
  -3  -3  10    0.17    0.21
   3  -3 -10    0.56    0.29
  -3  -3  10    0.20    0.24
   3   3 -10   -0.01    0.27
  -3   3  10    0.58    0.43
   3   3 -10    0.04    0.35
  -3   3  10    0.30    0.28
   2  -3 -10    2.24    0.35
  -2  -3  10    2.77    0.36
  -2  -3  10    2.17    0.33
   2   3 -10    2.57    0.37
  -2   3  10    1.45    0.42
   2   3 -10    2.45    0.44
  -2   3  10    2.48    0.39
  -1  -3  10   20.32    0.83
   1  -3 -10   19.94    0.80
  -1  -3  10   18.74    0.77
   1   3 -10   19.14    0.93
  -1   3  10   20.05    0.97
   1   3 -10   19.54    0.85
  -1   3  10   21.09    0.81
   0  -3  10    9.43    0.58
   0  -3  10    8.26    0.62
   0  -3 -10    8.37    0.55
   0   3 -10    7.01    0.59
   0   3  10    7.91    0.67
   0   3 -10    7.82    0.67
   0   3  10    8.58    0.54
  -1  -3 -10    0.46    0.26
  -1  -3 -10    1.12    0.40
   1  -3  10    0.50    0.30
   1  -3  10    0.94    0.36
  -1   3 -10    0.62    0.37
   1   3  10    0.84    0.26
  -1   3 -10    0.48    0.39
   1   3  10    1.12    0.34
   2  -3  10    2.85    0.46
   2  -3  10    3.20    0.41
  -2  -3 -10    3.37    0.47
  -2  -3 -10    3.27    0.37
  -2   3 -10    2.63    0.48
   2   3  10    3.32    0.41
  -2   3 -10    2.55    0.45
   2   3  10    2.98    0.34
   3  -3  10    1.37    0.45
   3  -3  10    0.93    0.31
  -3   3 -10    1.50    0.50
  -3   3 -10    0.02    0.37
   4  -3  10   14.08    1.00
   4  -3  10   15.86    0.85
  -4   3 -10   16.14    1.10
  -4   3 -10   17.08    1.08
   5  -3  10   -0.13    0.42
   5  -3  10   -0.34    0.30
  -5   3 -10   -0.58    0.45
  -5   3 -10    0.61    0.55
   6  -4 -10   -0.12    0.41
   6  -4 -10    0.05    0.37
  -6   4  10   -0.03    0.41
   5  -4 -10    7.35    0.67
   5  -4 -10    8.50    0.85
  -5   4  10    8.54    0.77
   4  -4 -10    5.17    0.68
   4  -4 -10    5.38    0.55
  -4   4  10    5.77    0.62
   3  -4 -10    8.85    0.65
   3  -4 -10    7.99    0.76
  -3   4  10    9.37    0.88
  -3   4  10    8.89    0.67
  -2  -4  10    1.23    0.29
  -2  -4  10    0.65    0.28
   2  -4 -10    1.65    0.47
   2  -4 -10    0.81    0.30
   2   4 -10    1.27    0.32
   2   4 -10    1.36    0.42
  -2   4  10    1.57    0.36
  -2   4  10    1.45    0.49
  -1  -4  10   13.95    0.66
   1  -4 -10   13.43    0.70
  -1  -4  10   12.58    0.73
  -1   4  10   14.64    0.71
   1   4 -10   15.30    0.87
  -1   4  10   14.32    0.85
   1   4 -10   16.05    0.79
   0  -4  10    7.92    0.57
   0  -4 -10    8.65    0.54
   0  -4  10    8.44    0.66
   0   4  10    6.99    0.51
   0   4  10    7.31    0.68
   0   4 -10    7.86    0.70
   0   4 -10    8.66    0.68
   1  -4  10    6.49    0.62
   1  -4  10    7.94    0.61
  -1  -4 -10    7.66    0.52
  -1   4 -10    8.30    0.72
   1   4  10    8.02    0.63
  -1   4 -10    6.89    0.64
   1   4  10    8.02    0.51
   2  -4  10    0.30    0.37
   2  -4  10   -0.02    0.29
  -2   4 -10    0.13    0.41
  -2   4 -10    0.58    0.43
   3  -4  10    1.20    0.46
   3  -4  10    1.37    0.39
  -3   4 -10    1.05    0.51
  -3   4 -10    0.96    0.51
   4  -4  10    0.57    0.48
   4  -4  10   -0.01    0.35
  -4   4 -10    1.52    0.57
  -4   4 -10    0.25    0.47
   5  -4  10    1.49    0.57
  -5   4 -10    1.09    0.59
   5  -5 -10    0.46    0.46
   5  -5 -10    0.12    0.34
  -5   5  10    1.16    0.44
   4  -5 -10    5.03    0.62
   4  -5 -10    5.74    0.76
  -4   5  10    5.39    0.66
   3  -5 -10    1.95    0.43
   3  -5 -10    1.53    0.51
  -3   5  10    1.02    0.55
  -3   5  10    2.31    0.48
   2  -5 -10    0.40    0.31
   2  -5 -10    0.18    0.38
  -2   5  10    0.06    0.29
  -2   5  10   -0.50    0.43
   1  -5 -10    2.44    0.50
  -1  -5  10    2.76    0.44
  -1  -5  10    3.40    0.40
   1  -5 -10    3.16    0.43
   1   5 -10    2.83    0.50
  -1   5  10    3.06    0.43
  -1   5  10    2.72    0.54
   1   5 -10    2.78    0.47
   0  -5  10    1.19    0.33
   0  -5 -10    1.97    0.36
   0  -5 -10    2.44    0.46
   0  -5  10    1.01    0.39
   0   5  10    1.68    0.45
   0   5 -10    0.66    0.42
   0   5 -10    2.14    0.48
   0   5  10    1.67    0.34
   1  -5  10    0.42    0.36
   1  -5  10    0.46    0.32
  -1   5 -10    0.04    0.40
  -1   5 -10    0.76    0.45
   2  -5  10    1.05    0.36
   2  -5  10    0.04    0.38
  -2   5 -10    0.02    0.44
  -2   5 -10    0.45    0.48
   3  -5  10   -0.01    0.41
   3  -5  10    0.65    0.37
  -3   5 -10    0.26    0.50
  -3   5 -10   -0.32    0.45
   4  -5  10    9.67    0.96
  -4   5 -10   12.29    1.08
   4  -6 -10    0.52    0.47
  -4   6  10    0.18    0.39
   3  -6 -10    0.44    0.38
   3  -6 -10    0.41    0.44
  -3   6  10    0.25    0.54
  -3   6  10    0.48    0.38
   2  -6 -10    0.04    0.40
   2  -6 -10    0.18    0.32
  -2   6  10    0.06    0.33
  -2   6  10   -0.02    0.48
   1  -6 -10    0.24    0.30
   1  -6 -10    0.83    0.40
  -1   6  10    0.47    0.44
  -1   6  10    0.37    0.32
   0  -6  10    1.58    0.37
   0  -6  10    1.36    0.50
   0   6 -10    1.65    0.57
   0   6 -10    2.23    0.56
   1  -6  10    0.15    0.37
   1  -6  10    0.74    0.35
  -1   6 -10    0.53    0.48
  -1   6 -10    0.48    0.45
   2  -6  10   -0.47    0.32
   2  -6  10    0.44    0.43
  -2   6 -10   -0.30    0.44
  -2   6 -10    0.70    0.49
   3  -6  10    0.44    0.48
  -3   6 -10    0.53    0.56
  -5   0  11    8.81    0.73
  -5   0  11    9.44    0.60
   5   0 -11    8.85    0.59
  -4   0  11    2.89    0.37
   4   0 -11    2.75    0.36
  -4   0  11    3.55    0.52
   3   0 -11   21.08    0.83
  -3   0  11   23.10    1.01
   3   0 -11   21.74    1.09
  -3   0  11   22.60    0.84
  -2   0  11    0.54    0.27
   2   0 -11   -0.08    0.25
   2   0 -11    0.66    0.40
  -2   0  11    0.82    0.38
  -1   0  11   18.55    0.86
   1   0 -11   17.63    0.75
   1   0 -11   15.62    0.92
  -1   0  11   17.84    0.75
   0   0 -11    0.36    0.26
   0   0  11    0.09    0.29
   0   0  11    0.36    0.28
   0   0 -11    0.36    0.39
   1   0  11    0.34    0.28
  -1   0 -11    0.20    0.30
  -1   0 -11    0.16    0.34
   1   0  11    0.06    0.28
   2   0  11    4.86    0.50
  -2   0 -11    5.06    0.60
   2   0  11    5.33    0.50
  -2   0 -11    5.87    0.54
  -3   0 -11    0.36    0.34
   3   0  11    0.81    0.34
  -3   0 -11    0.87    0.41
   3   0  11    0.65    0.31
   4   0  11   -0.11    0.27
  -4   0 -11    0.00    0.38
   4   0  11    0.10    0.32
  -4   0 -11   -0.58    0.32
  -5   0 -11    2.62    0.80
   6  -1 -11    0.62    0.34
   6  -1 -11    0.28    0.37
  -6   1  11    0.46    0.46
  -6   1  11    1.18    0.34
   5  -1 -11   11.31    0.82
   5  -1 -11   11.66    0.69
  -5   1  11   11.72    0.87
  -5   1  11   12.14    0.71
  -4  -1  11    1.70    0.39
  -4  -1  11    2.40    0.33
   4  -1 -11    1.60    0.34
  -4   1  11    2.12    0.49
   4   1 -11    1.85    0.32
  -4   1  11    2.10    0.36
  -3  -1  11    9.97    0.58
   3  -1 -11   10.50    0.61
  -3  -1  11   11.51    0.70
   3   1 -11   12.38    0.60
  -3   1  11   10.31    0.77
   3   1 -11   11.47    0.82
  -3   1  11   11.59    0.63
   2  -1 -11   40.36    1.25
  -2  -1  11   43.26    1.34
   2  -1 -11   41.84    1.50
  -2  -1  11   40.93    1.25
  -2   1  11   41.07    1.26
  -2   1  11   42.01    1.43
   2   1 -11   40.97    1.42
   2   1 -11   39.77    1.22
  -1  -1  11   13.44    0.67
   1  -1 -11   15.08    0.90
  -1  -1  11   13.68    0.76
   1  -1 -11   13.45    0.67
  -1   1  11   13.85    0.67
  -1   1  11   14.60    0.82
   1   1 -11   13.04    0.69
   1   1 -11   12.92    0.84
   0  -1 -11    0.64    0.41
   0  -1 -11    0.42    0.24
   0  -1  11   -0.02    0.29
   0  -1  11    0.35    0.28
   0   1  11    0.44    0.30
   0   1  11    0.26    0.27
   0   1 -11    0.49    0.38
   0   1 -11    0.46    0.32
  -1  -1 -11    9.59    0.75
   1  -1  11    8.32    0.58
   1  -1  11    7.81    0.58
  -1  -1 -11    9.12    0.60
   1   1  11    8.71    0.58
  -1   1 -11    8.61    0.65
   1   1  11    9.49    0.66
  -1   1 -11    9.50    0.76
  -2  -1 -11    1.61    0.43
   2  -1  11    1.12    0.31
   2  -1  11    1.39    0.39
  -2  -1 -11    0.91    0.30
  -2   1 -11    0.94    0.35
   2   1  11    1.19    0.31
   2   1  11    0.64    0.28
  -2   1 -11    0.33    0.40
   3  -1  11    0.47    0.34
   3  -1  11   -0.38    0.25
  -3  -1 -11   -0.06    0.36
  -3  -1 -11    0.18    0.30
   3   1  11    0.32    0.27
  -3   1 -11    0.41    0.40
  -3   1 -11    0.32    0.36
   3   1  11    0.22    0.29
  -4  -1 -11   -0.10    0.31
  -4  -1 -11   -0.07    0.36
   4  -1  11    0.03    0.29
   4  -1  11   -0.20    0.35
  -4   1 -11    0.47    0.40
  -4   1 -11   -0.54    0.37
   4   1  11   -0.02    0.25
   4   1  11   -0.06    0.29
   5  -1  11   -0.32    0.36
   5  -1  11    0.23    0.31
  -5   1 -11    0.21    0.42
  -5   1 -11    0.13    0.46
   7  -2 -11    1.62    0.49
   7  -2 -11    0.77    0.36
  -7   2  11    0.83    0.55
  -7   2  11    0.80    0.39
   6  -2 -11    3.94    0.60
   6  -2 -11    6.40    0.62
  -6   2  11    5.45    0.76
  -6   2  11    5.46    0.60
   5  -2 -11    9.08    0.68
   5  -2 -11    8.71    0.80
  -5   2  11    7.24    0.66
  -5   2  11   10.02    0.93
   4  -2 -11    0.68    0.28
  -4  -2  11    0.27    0.30
  -4  -2  11    0.19    0.31
   4   2 -11    0.29    0.62
  -4   2  11    0.47    0.31
  -4   2  11    0.51    0.40
   4   2 -11    0.35    0.41
  -3  -2  11    5.30    0.50
   3  -2 -11    5.26    0.50
  -3  -2  11    4.45    0.40
   3   2 -11    5.12    0.45
  -3   2  11    4.91    0.49
  -3   2  11    4.96    0.63
   3   2 -11    3.87    0.53
  -2  -2  11   16.67    0.75
   2  -2 -11   17.69    0.77
  -2  -2  11   17.54    0.78
   2   2 -11   17.74    0.76
  -2   2  11   18.65    0.96
   2   2 -11   16.24    0.92
  -2   2  11   18.31    0.79
   1  -2 -11   31.35    1.06
  -1  -2  11   33.64    1.12
   1  -2 -11   33.81    1.34
  -1  -2  11   32.06    1.12
   1   2 -11   32.86    1.11
  -1   2  11   33.47    1.09
  -1   2  11   32.58    1.22
   1   2 -11   31.70    1.24
   0  -2  11    1.32    0.35
   0  -2 -11    1.04    0.31
   0  -2 -11    1.20    0.41
   0  -2  11    0.84    0.32
   0   2 -11    1.34    0.37
   0   2  11    0.79    0.37
   0   2 -11    1.26    0.44
   0   2  11    1.03    0.30
  -1  -2 -11    1.33    0.32
  -1  -2 -11    0.14    0.35
   1  -2  11    0.87    0.32
   1  -2  11    1.08    0.29
   1   2  11    1.73    0.36
  -1   2 -11    1.12    0.40
  -1   2 -11    0.94    0.34
   1   2  11    1.28    0.30
   2  -2  11    3.08    0.41
   2  -2  11    2.73    0.48
  -2  -2 -11    3.07    0.41
  -2  -2 -11    3.65    0.52
   2   2  11    3.25    0.42
  -2   2 -11    3.78    0.58
  -2   2 -11    2.47    0.44
   2   2  11    3.04    0.37
  -3  -2 -11    2.29    0.38
   3  -2  11    2.23    0.47
  -3  -2 -11    2.95    0.50
   3  -2  11    2.63    0.40
  -3   2 -11    2.33    0.46
   3   2  11    2.84    0.39
  -3   2 -11    1.99    0.51
   3   2  11    2.13    0.36
   4  -2  11    1.79    0.41
   4  -2  11    1.91    0.47
  -4   2 -11    1.38    0.50
  -4   2 -11    1.88    0.55
   5  -2  11   -0.07    0.33
   5  -2  11    0.74    0.45
  -5   2 -11   -0.45    0.46
  -5   2 -11    0.61    0.47
   6  -3 -11    0.14    0.39
   6  -3 -11    0.27    0.36
  -6   3  11    0.37    0.37
  -6   3  11    0.12    0.55
   5  -3 -11    5.74    0.61
   5  -3 -11    3.26    0.57
  -5   3  11    5.43    0.77
  -5   3  11    5.09    0.60
   4  -3 -11    2.51    0.43
   4  -3 -11    2.51    0.54
  -4   3  11    2.83    0.61
  -4   3  11    2.68    0.46
  -3  -3  11    0.56    0.27
  -3  -3  11    0.34    0.24
   3  -3 -11    0.41    0.28
  -3   3  11   -0.26    0.36
  -3   3  11    0.42    0.29
   3   3 -11    1.11    0.41
   3   3 -11    0.51    0.27
  -2  -3  11   24.39    0.91
  -2  -3  11   25.55    0.93
   2  -3 -11   24.85    0.94
   2   3 -11   22.55    1.08
  -2   3  11   25.01    1.11
   2   3 -11   25.02    0.94
  -2   3  11   24.19    0.96
  -1  -3  11    0.95    0.32
  -1  -3  11    0.66    0.29
   1  -3 -11    0.74    0.27
  -1   3  11    1.00    0.30
   1   3 -11    0.62    0.33
   1   3 -11    0.13    0.37
  -1   3  11    0.58    0.39
   0  -3  11    1.42    0.34
   0  -3  11    1.25    0.37
   0  -3 -11    1.44    0.31
   0  -3 -11    0.50    0.40
   0   3 -11    0.87    0.40
   0   3  11    1.45    0.40
   0   3  11    1.60    0.30
   0   3 -11    1.15    0.39
  -1  -3 -11    2.49    0.35
   1  -3  11    2.11    0.42
   1  -3  11    2.85    0.42
  -1  -3 -11    1.68    0.46
   1   3  11    3.08    0.37
  -1   3 -11    3.11    0.49
   1   3  11    2.79    0.45
  -1   3 -11    1.59    0.44
   2  -3  11    3.78    0.45
  -2  -3 -11    4.69    0.47
  -2  -3 -11    4.99    0.58
   2  -3  11    4.41    0.57
   2   3  11    4.87    0.44
  -2   3 -11    4.20    0.55
   2   3  11    5.59    0.52
  -2   3 -11    4.06    0.60
   3  -3  11    0.98    0.36
   3  -3  11    0.35    0.39
  -3   3 -11    1.26    0.44
  -3   3 -11    0.87    0.46
   4  -3  11    1.07    0.46
   4  -3  11    1.97    0.43
  -4   3 -11    1.09    0.55
  -4   3 -11    1.37    0.54
   5  -3  11    0.71    0.48
   5  -3  11    1.58    0.44
  -5   3 -11    2.03    0.66
  -5   3 -11    1.55    0.58
   6  -4 -11    1.77    0.54
  -6   4  11    2.47    0.55
   5  -4 -11    3.05    0.61
   5  -4 -11    2.35    0.48
  -5   4  11    2.37    0.66
  -5   4  11    2.11    0.49
   4  -4 -11    0.24    0.39
   4  -4 -11   -0.32    0.27
  -4   4  11    0.11    0.33
  -4   4  11    0.63    0.50
   3  -4 -11    0.26    0.31
   3  -4 -11    1.12    0.48
  -3   4  11    0.58    0.35
  -3   4  11    0.05    0.45
  -2  -4  11    2.62    0.36
  -2  -4  11    2.86    0.40
   2  -4 -11    2.61    0.41
   2   4 -11    2.74    0.41
  -2   4  11    2.23    0.39
   2   4 -11    3.43    0.52
  -2   4  11    3.15    0.58
  -1  -4  11   17.55    0.84
  -1  -4  11   18.53    0.79
   1  -4 -11   17.20    0.80
  -1   4  11   17.40    1.00
  -1   4  11   18.02    0.82
   1   4 -11   17.96    0.89
   1   4 -11   19.01    0.97
   0  -4  11    0.52    0.30
   0  -4  11    0.27    0.32
   0  -4 -11   -0.15    0.25
   0   4  11   -0.02    0.24
   0   4 -11   -0.15    0.34
   0   4 -11   -0.10    0.37
   0   4  11    0.07    0.37
   1  -4  11    1.10    0.39
  -1  -4 -11    0.66    0.28
   1  -4  11    0.27    0.32
   1   4  11    0.60    0.26
  -1   4 -11    0.60    0.38
   1   4  11    0.00    0.33
  -1   4 -11    0.40    0.42
   2  -4  11    0.01    0.35
   2  -4  11    0.72    0.35
  -2   4 -11    0.46    0.42
  -2   4 -11   -0.16    0.43
   3  -4  11    2.18    0.46
   3  -4  11    1.60    0.48
  -3   4 -11    2.54    0.61
  -3   4 -11    2.22    0.60
   4  -4  11    0.18    0.43
   4  -4  11    0.00    0.38
  -4   4 -11    0.54    0.56
  -4   4 -11    0.40    0.52
   5  -5 -11    1.96    0.55
  -5   5  11    2.76    0.56
   4  -5 -11    0.92    0.39
   4  -5 -11    1.23    0.52
  -4   5  11    1.86    0.60
  -4   5  11    1.99    0.49
   3  -5 -11    0.87    0.46
   3  -5 -11    1.27    0.41
  -3   5  11    0.39    0.53
  -3   5  11    0.36    0.36
   2  -5 -11    2.18    0.43
   2  -5 -11    1.65    0.50
  -2   5  11    2.34    0.59
  -2   5  11    1.99    0.41
  -1  -5  11    0.52    0.28
   1  -5 -11    0.26    0.30
  -1  -5  11    0.15    0.31
   1  -5 -11    0.79    0.39
   1   5 -11    0.80    0.41
  -1   5  11    0.46    0.43
  -1   5  11    0.00    0.29
   1   5 -11    0.20    0.34
   0  -5 -11    0.47    0.27
   0  -5  11    0.33    0.34
   0  -5  11   -0.19    0.28
   0   5 -11    0.03    0.39
   0   5  11    0.46    0.27
   0   5 -11   -0.22    0.36
   0   5  11    0.76    0.40
   1  -5  11    2.18    0.47
   1  -5  11    2.15    0.42
  -1   5 -11    1.50    0.52
  -1   5 -11    1.78    0.47
   2  -5  11    2.33    0.53
   2  -5  11    1.93    0.45
  -2   5 -11    2.24    0.59
  -2   5 -11    2.46    0.59
   3  -5  11    0.82    0.41
   3  -5  11    1.52    0.51
  -3   5 -11    1.39    0.57
  -3   5 -11    0.37    0.51
   3  -6 -11    2.81    0.60
   3  -6 -11    1.77    0.46
  -3   6  11    2.43    0.52
  -3   6  11    2.90    0.69
   2  -6 -11   -0.14    0.31
   2  -6 -11    0.42    0.42
  -2   6  11   -0.16    0.48
  -2   6  11    0.29    0.34
   1  -6 -11    1.58    0.39
   1  -6 -11    2.41    0.52
  -1   6  11    1.48    0.52
  -1   6  11    1.78    0.41
   0  -6  11    0.28    0.29
   0  -6  11   -0.10    0.42
   0   6 -11    0.45    0.49
   0   6 -11    0.13    0.52
   1  -6  11    0.53    0.41
   1  -6  11    2.09    0.43
  -1   6 -11    1.45    0.50
  -1   6 -11    1.10    0.52
   2  -6  11    0.37    0.36
   2  -6  11    1.33    0.50
  -2   6 -11    0.16    0.49
  -2   6 -11   -0.19    0.45
  -5   0  12    5.39    0.65
   5   0 -12    3.76    0.45
  -5   0  12    5.01    0.48
   4   0 -12   -0.39    0.23
  -4   0  12    0.32    0.26
  -4   0  12    0.59    0.38
   3   0 -12    6.42    0.52
  -3   0  12    6.87    0.54
   3   0 -12    6.06    0.70
  -3   0  12    5.65    0.60
  -2   0  12    0.82    0.37
   2   0 -12    0.51    0.41
   2   0 -12    0.38    0.29
  -2   0  12    0.65    0.29
  -1   0  12   -0.10    0.27
  -1   0  12    0.39    0.36
   1   0 -12    0.13    0.27
   1   0 -12    0.11    0.39
   0   0 -12   27.72    1.03
   0   0 -12   27.07    1.20
   0   0  12   28.86    1.04
   0   0  12   27.47    1.10
   1   0  12   19.57    0.86
  -1   0 -12   16.39    0.96
   1   0  12   17.26    0.84
  -1   0 -12   16.40    0.83
   2   0  12    0.88    0.34
  -2   0 -12    0.30    0.39
   2   0  12    0.79    0.32
  -2   0 -12    0.81    0.35
   3   0  12    3.32    0.43
   3   0  12    4.58    0.53
  -3   0 -12    4.18    0.63
  -3   0 -12    3.59    0.49
  -4   0 -12    1.21    0.51
   4   0  12    1.62    0.44
   4   0  12    2.15    0.38
  -4   0 -12    2.19    0.47
   6  -1 -12    0.66    0.40
   6  -1 -12    0.46    0.32
  -6   1  12    0.97    0.49
  -6   1  12    0.07    0.32
   5  -1 -12    4.94    0.52
  -5   1  12    5.18    0.66
  -5   1  12    6.33    0.57
   4  -1 -12    7.21    0.59
  -4  -1  12    6.69    0.62
  -4  -1  12    6.60    0.52
   4   1 -12    6.68    0.53
  -4   1  12    6.98    0.58
  -4   1  12    6.96    0.73
  -3  -1  12   21.89    0.96
  -3  -1  12   23.47    0.86
   3  -1 -12   21.79    0.88
   3   1 -12   21.79    0.85
  -3   1  12   22.08    1.07
   3   1 -12   21.18    1.07
  -3   1  12   21.19    0.88
  -2  -1  12    3.44    0.41
   2  -1 -12    2.49    0.37
  -2  -1  12    1.86    0.41
   2  -1 -12    2.98    0.57
   2   1 -12    1.99    0.37
  -2   1  12    1.63    0.44
   2   1 -12    2.08    0.50
  -2   1  12    2.64    0.40
   1  -1 -12    3.30    0.41
   1  -1 -12    2.91    0.54
  -1  -1  12    3.04    0.41
  -1  -1  12    2.98    0.46
   1   1 -12    4.09    0.58
  -1   1  12    4.27    0.51
   1   1 -12    3.60    0.45
  -1   1  12    2.93    0.40
   0  -1 -12    6.32    0.68
   0  -1  12    5.83    0.53
   0  -1  12    6.81    0.56
   0  -1 -12    5.66    0.49
   0   1  12    5.62    0.56
   0   1  12    8.25    0.59
   0   1 -12    6.27    0.66
   0   1 -12    6.55    0.56
  -1  -1 -12    0.21    0.39
   1  -1  12    0.75    0.34
   1  -1  12    0.55    0.32
  -1  -1 -12    0.39    0.29
  -1   1 -12    0.12    0.39
   1   1  12    0.66    0.33
  -1   1 -12    0.55    0.35
   1   1  12    0.32    0.27
   2  -1  12    0.33    0.31
  -2  -1 -12    0.67    0.41
  -2  -1 -12   -0.02    0.28
   2  -1  12   -0.09    0.31
  -2   1 -12    0.34    0.36
   2   1  12   -0.08    0.26
   2   1  12    0.73    0.32
  -2   1 -12    0.44    0.40
  -3  -1 -12    0.55    0.34
   3  -1  12    0.00    0.35
  -3  -1 -12   -0.13    0.37
   3  -1  12    0.52    0.33
  -3   1 -12    0.43    0.44
   3   1  12    0.09    0.28
  -3   1 -12   -0.05    0.36
   3   1  12    0.47    0.31
   4  -1  12   10.44    0.83
  -4  -1 -12    9.62    0.76
  -4  -1 -12    9.60    0.89
   4  -1  12   10.37    0.71
  -4   1 -12   10.29    0.86
   4   1  12    8.92    0.67
  -4   1 -12    9.34    0.87
   4   1  12    9.87    0.76
   5  -1  12    0.16    0.33
   5  -1  12    0.36    0.41
  -5   1 -12   -0.35    0.43
  -5   1 -12    0.18    0.49
   6  -2 -12    0.07    0.33
   6  -2 -12    0.81    0.43
  -6   2  12    1.12    0.41
  -6   2  12   -0.63    0.45
   5  -2 -12    1.30    0.38
   5  -2 -12    0.77    0.41
  -5   2  12    1.65    0.54
  -5   2  12    1.39    0.40
  -4  -2  12    3.95    0.48
  -4  -2  12    3.66    0.45
   4  -2 -12    3.79    0.45
  -4   2  12    3.88    0.49
  -4   2  12    2.98    0.55
   4   2 -12    3.74    0.65
   4   2 -12    3.75    0.46
  -3  -2  12    2.73    0.37
  -3  -2  12    3.67    0.47
   3  -2 -12    2.70    0.39
  -3   2  12    3.39    0.44
   3   2 -12    3.01    0.52
   3   2 -12    3.33    0.40
  -3   2  12    3.16    0.56
   2  -2 -12    0.06    0.25
  -2  -2  12    0.24    0.31
  -2  -2  12   -0.34    0.23
  -2   2  12    0.01    0.26
  -2   2  12    0.07    0.35
   2   2 -12   -0.09    0.37
   2   2 -12    0.09    0.28
   1  -2 -12    4.71    0.62
  -1  -2  12    4.09    0.47
   1  -2 -12    3.97    0.45
  -1  -2  12    3.65    0.45
   1   2 -12    4.34    0.49
   1   2 -12    4.04    0.57
  -1   2  12    3.51    0.55
  -1   2  12    3.74    0.44
   0  -2  12   24.61    0.99
   0  -2  12   24.72    0.97
   0  -2 -12   23.69    0.93
   0  -2 -12   24.55    1.14
   0   2  12   23.20    1.04
   0   2 -12   24.23    1.14
   0   2 -12   22.88    0.97
   0   2  12   23.49    0.93
   1  -2  12    6.64    0.59
  -1  -2 -12    8.58    0.75
  -1  -2 -12    8.21    0.57
   1  -2  12    8.53    0.63
  -1   2 -12    9.43    0.73
   1   2  12    8.77    0.58
  -1   2 -12    6.52    0.69
   1   2  12    7.44    0.63
   2  -2  12    1.48    0.40
  -2  -2 -12    2.51    0.39
  -2  -2 -12    1.75    0.46
   2  -2  12    1.50    0.37
  -2   2 -12    1.16    0.39
  -2   2 -12    1.13    0.45
   2   2  12    1.52    0.35
   2   2  12    1.81    0.35
   3  -2  12    4.34    0.52
   3  -2  12    3.97    0.58
  -3  -2 -12    3.13    0.45
  -3  -2 -12    4.02    0.57
   3   2  12    3.22    0.42
  -3   2 -12    4.09    0.65
  -3   2 -12    2.93    0.56
   3   2  12    3.83    0.45
   4  -2  12    3.24    0.49
   4  -2  12    2.46    0.56
  -4   2 -12    2.02    0.56
  -4   2 -12    2.59    0.62
   5  -2  12    1.65    0.42
   5  -2  12    2.61    0.58
  -5   2 -12    0.86    0.53
  -5   2 -12    3.63    0.71
   6  -3 -12    0.12    0.41
   6  -3 -12    0.53    0.39
  -6   3  12    0.51    0.39
  -6   3  12   -0.19    0.55
   5  -3 -12   -0.21    0.32
   5  -3 -12    0.32    0.42
  -5   3  12    0.90    0.38
  -5   3  12    0.78    0.55
   4  -3 -12    3.81    0.50
   4  -3 -12    5.25    0.69
  -4   3  12    3.46    0.51
  -4   3  12    3.46    0.65
  -3  -3  12   24.36    0.93
  -3  -3  12   25.56    0.96
   3  -3 -12   26.17    1.05
   3   3 -12   24.87    1.14
  -3   3  12   27.41    1.05
  -3   3  12   28.25    1.27
   3   3 -12   26.14    0.96
  -2  -3  12    1.91    0.37
  -2  -3  12    2.37    0.37
   2  -3 -12    1.70    0.37
  -2   3  12    2.07    0.39
  -2   3  12    2.40    0.52
   2   3 -12    1.97    0.40
   2   3 -12    2.03    0.49
   1  -3 -12    2.37    0.36
  -1  -3  12    2.24    0.39
  -1  -3  12    1.83    0.38
  -1   3  12    1.68    0.48
   1   3 -12    2.08    0.47
  -1   3  12    2.44    0.39
   1   3 -12    1.76    0.42
   0  -3 -12    3.77    0.60
   0  -3  12    2.62    0.42
   0  -3  12    3.86    0.47
   0  -3 -12    3.92    0.44
   0   3 -12    3.65    0.52
   0   3 -12    3.32    0.53
   0   3  12    3.73    0.53
   0   3  12    3.71    0.42
  -1  -3 -12   11.02    0.63
  -1  -3 -12   10.37    0.83
   1  -3  12    9.81    0.69
   1  -3  12   11.73    0.79
   1   3  12   11.72    0.63
   1   3  12    9.70    0.71
  -1   3 -12   10.59    0.79
  -1   3 -12   11.33    0.89
   2  -3  12    0.81    0.36
   2  -3  12    0.91    0.43
  -2  -3 -12    0.71    0.41
  -2  -3 -12    0.79    0.31
  -2   3 -12    0.98    0.45
   2   3  12    0.73    0.33
  -2   3 -12    1.39    0.51
   2   3  12    0.43    0.27
   3  -3  12    0.61    0.44
   3  -3  12    0.02    0.34
  -3   3 -12    0.94    0.51
  -3   3 -12    0.41    0.48
   4  -3  12   13.30    1.01
   4  -3  12   12.54    0.83
  -4   3 -12   14.66    1.17
  -4   3 -12   14.38    1.16
   5  -3  12    0.57    0.46
  -5   3 -12    1.67    0.58
   5  -4 -12    0.89    0.39
   5  -4 -12    0.16    0.45
  -5   4  12    1.16    0.56
  -5   4  12    0.88    0.43
   4  -4 -12    0.91    0.38
   4  -4 -12    0.11    0.41
  -4   4  12    0.60    0.52
  -4   4  12   -0.15    0.33
   3  -4 -12    0.69    0.45
   3  -4 -12    0.82    0.33
  -3   4  12    0.16    0.45
  -3   4  12    0.25    0.34
  -2  -4  12    0.16    0.27
  -2  -4  12    0.08    0.28
   2  -4 -12    0.42    0.29
  -2   4  12    0.34    0.40
   2   4 -12    0.04    0.29
   2   4 -12    0.75    0.42
  -2   4  12    0.12    0.29
  -1  -4  12    2.36    0.41
  -1  -4  12    2.11    0.39
   1  -4 -12    2.29    0.40
  -1   4  12    2.65    0.42
   1   4 -12    2.01    0.42
   1   4 -12    2.10    0.52
  -1   4  12    2.44    0.54
   0  -4  12    5.17    0.52
   0  -4 -12    4.20    0.46
   0  -4  12    4.99    0.57
   0   4 -12    4.77    0.58
   0   4  12    4.55    0.46
   0   4 -12    5.61    0.70
   0   4  12    4.23    0.59
   1  -4  12    1.82    0.44
   1  -4  12    1.86    0.39
  -1  -4 -12    2.62    0.38
   1   4  12    2.57    0.48
   1   4  12    1.28    0.31
  -1   4 -12    1.49    0.48
  -1   4 -12    1.71    0.43
   2  -4  12    0.17    0.37
   2  -4  12   -0.34    0.33
  -2   4 -12    0.88    0.52
  -2   4 -12    0.35    0.43
   3  -4  12    1.00    0.40
   3  -4  12    2.19    0.55
  -3   4 -12    1.83    0.62
  -3   4 -12    1.62    0.61
   4  -4  12    2.26    0.61
   4  -4  12    3.44    0.53
  -4   4 -12    2.65    0.70
  -4   4 -12    3.00    0.72
   4  -5 -12    5.18    0.64
   4  -5 -12    2.89    0.62
  -4   5  12    4.87    0.65
  -4   5  12    3.92    0.79
   3  -5 -12    3.12    0.50
   3  -5 -12    4.71    0.72
  -3   5  12    5.40    0.76
  -3   5  12    5.89    0.64
   2  -5 -12    0.09    0.31
   2  -5 -12   -0.14    0.39
  -2   5  12    0.16    0.32
  -2   5  12    0.10    0.48
   1  -5 -12    0.49    0.39
  -1  -5  12    0.34    0.30
  -1  -5  12   -0.23    0.29
   1  -5 -12   -0.16    0.29
   1   5 -12    0.35    0.42
  -1   5  12    0.12    0.28
   1   5 -12    0.04    0.33
  -1   5  12    0.19    0.45
   0  -5 -12    1.34    0.37
   0  -5  12    1.60    0.42
   0  -5  12    0.85    0.40
   0   5  12    1.10    0.47
   0   5 -12    1.68    0.51
   0   5 -12    1.21    0.44
   0   5  12    1.37    0.34
   1  -5  12    1.85    0.38
   1  -5  12    1.45    0.46
  -1   5 -12    1.26    0.49
  -1   5 -12    2.01    0.56
   2  -5  12    0.35    0.38
   2  -5  12    0.71    0.39
  -2   5 -12   -0.09    0.47
  -2   5 -12    0.10    0.48
   3  -5  12    0.30    0.41
   3  -5  12    0.08    0.43
  -3   5 -12   -0.59    0.48
  -3   5 -12    0.33    0.53
   3  -6 -12    1.59    0.56
   3  -6 -12    1.75    0.47
  -3   6  12    2.65    0.71
  -3   6  12    2.09    0.48
   2  -6 -12    0.27    0.43
   2  -6 -12    0.52    0.38
  -2   6  12   -0.19    0.49
  -2   6  12    0.34    0.37
   1  -6 -12   -0.02    0.39
   1  -6 -12    0.00    0.33
  -1   6  12    0.21    0.33
  -1   6  12    0.86    0.49
   0  -6  12    2.02    0.79
   0  -6  12    1.69    0.41
   0   6 -12    2.40    0.62
   0   6 -12    3.64    0.97
   1  -6  12    1.68    0.51
   1  -6  12    2.24    0.47
  -1   6 -12    2.52    0.60
  -1   6 -12    2.31    0.61
  -5   0  13    0.85    0.43
  -5   0  13    0.07    0.27
   5   0 -13   -0.02    0.28
   4   0 -13    0.15    0.26
  -4   0  13    0.04    0.25
  -4   0  13   -0.17    0.35
  -3   0  13   12.02    0.69
   3   0 -13   12.49    0.93
   3   0 -13   12.65    0.71
  -3   0  13   12.18    0.83
   2   0 -13    9.20    0.78
   2   0 -13    8.25    0.60
  -2   0  13    7.59    0.58
  -2   0  13    9.50    0.75
  -1   0  13    7.08    0.62
   1   0 -13    7.60    0.73
   1   0 -13    7.23    0.56
  -1   0  13    7.43    0.59
   0   0 -13    0.15    0.28
   0   0  13    0.15    0.31
   0   0  13    0.56    0.30
   0   0 -13    0.37    0.41
  -1   0 -13    2.09    0.53
  -1   0 -13    2.09    0.41
   1   0  13    2.18    0.41
   1   0  13    1.99    0.40
  -2   0 -13    0.55    0.44
   2   0  13    0.66    0.36
  -2   0 -13    1.00    0.39
   2   0  13    0.42    0.34
   3   0  13    1.30    0.40
  -3   0 -13    1.04    0.50
  -3   0 -13    0.89    0.39
   3   0  13    0.72    0.33
   4   0  13    0.03    0.33
  -4   0 -13   -0.05    0.43
   4   0  13    0.31    0.31
  -4   0 -13   -0.17    0.39
   6  -1 -13    1.69    0.41
   6  -1 -13    2.47    0.52
  -6   1  13    1.95    0.59
  -6   1  13    1.91    0.43
  -5  -1  13   -0.27    0.56
   5  -1 -13    0.11    0.32
  -5   1  13   -0.14    0.44
  -5   1  13    0.02    0.29
  -4  -1  13    1.63    0.33
   4  -1 -13    1.52    0.35
  -4  -1  13    1.46    0.42
   4   1 -13    2.08    0.52
  -4   1  13    1.62    0.37
   4   1 -13    1.40    0.33
  -4   1  13    0.98    0.46
  -3  -1  13    1.83    0.42
   3  -1 -13    2.08    0.41
  -3  -1  13    1.79    0.35
  -3   1  13    1.74    0.37
   3   1 -13    2.26    0.51
  -3   1  13    2.59    0.53
   3   1 -13    1.77    0.35
   2  -1 -13    6.82    0.73
  -2  -1  13    8.35    0.60
   2  -1 -13    8.35    0.61
  -2  -1  13    6.74    0.61
   2   1 -13    7.34    0.58
  -2   1  13    8.15    0.58
  -2   1  13    7.18    0.71
   2   1 -13    7.82    0.74
   1  -1 -13    1.69    0.34
  -1  -1  13    1.41    0.36
  -1  -1  13    1.69    0.39
   1  -1 -13    3.54    0.57
  -1   1  13    3.37    0.41
   1   1 -13    3.02    0.55
   1   1 -13    2.60    0.40
  -1   1  13    2.05    0.44
   0  -1 -13   -0.23    0.39
   0  -1  13    0.57    0.34
   0  -1  13   -0.16    0.30
   0  -1 -13    0.40    0.28
   0   1  13    0.03    0.31
   0   1  13    0.55    0.30
   0   1 -13    0.20    0.33
   0   1 -13    0.07    0.40
  -1  -1 -13   13.37    0.76
  -1  -1 -13   12.39    0.91
   1  -1  13   12.05    0.78
   1  -1  13   13.99    0.79
   1   1  13   12.64    0.77
  -1   1 -13   11.77    0.78
   1   1  13   12.68    0.73
  -1   1 -13   13.78    0.94
  -2  -1 -13   55.12    1.64
   2  -1  13   55.39    1.63
  -2  -1 -13   51.87    1.85
   2  -1  13   52.45    1.70
   2   1  13   53.54    1.64
   2   1  13   56.38    1.64
  -2   1 -13   54.48    1.88
  -2   1 -13   52.41    1.72
  -3  -1 -13    3.39    0.60
   3  -1  13    3.09    0.47
   3  -1  13    3.31    0.53
  -3  -1 -13    3.33    0.52
   3   1  13    2.41    0.43
  -3   1 -13    2.58    0.58
   3   1  13    3.49    0.48
  -3   1 -13    3.17    0.53
   4  -1  13    1.15    0.38
   4  -1  13    1.32    0.46
  -4  -1 -13    0.99    0.48
  -4   1 -13    1.83    0.52
  -4   1 -13    0.90    0.51
   5  -1  13    0.12    0.31
   5  -1  13   -0.37    0.38
  -5   1 -13    0.08    0.51
  -5   1 -13    0.11    0.47
   6  -2 -13    1.40    0.50
   6  -2 -13    2.98    0.50
  -6   2  13    1.52    0.45
  -6   2  13    1.87    0.64
   5  -2 -13    0.37    0.41
   5  -2 -13   -0.11    0.27
  -5   2  13    0.46    0.44
  -5   2  13    0.42    0.35
  -4  -2  13    2.55    0.44
   4  -2 -13    2.21    0.40
  -4  -2  13    2.95    0.40
   4   2 -13    2.72    0.43
  -4   2  13    2.21    0.52
   4   2 -13    2.57    0.56
  -4   2  13    2.40    0.42
  -3  -2  13    9.18    0.68
   3  -2 -13    9.75    0.67
  -3  -2  13   10.14    0.63
  -3   2  13    9.63    0.84
   3   2 -13    8.68    0.62
   3   2 -13    9.64    0.79
  -3   2  13    9.39    0.66
  -2  -2  13   12.76    0.76
   2  -2 -13   14.46    0.77
  -2  -2  13   13.92    0.74
   2   2 -13   14.30    0.77
   2   2 -13   15.41    0.94
  -2   2  13   13.93    0.74
  -2   2  13   14.67    0.96
   1  -2 -13   16.47    0.80
  -1  -2  13   16.61    0.83
   1  -2 -13   17.39    1.06
  -1  -2  13   16.45    0.82
  -1   2  13   14.75    0.77
  -1   2  13   15.58    0.95
   1   2 -13   14.82    0.99
   1   2 -13   16.17    0.83
   0  -2 -13    0.36    0.42
   0  -2  13   -0.01    0.33
   0  -2  13    0.18    0.33
   0  -2 -13   -0.04    0.27
   0   2 -13    0.05    0.34
   0   2  13    0.38    0.29
   0   2 -13    0.44    0.43
   0   2  13   -0.07    0.35
   1  -2  13    8.06    0.66
   1  -2  13    7.70    0.70
  -1  -2 -13    6.02    0.68
  -1  -2 -13    7.91    0.60
   1   2  13    6.49    0.55
   1   2  13    8.07    0.70
  -1   2 -13    8.36    0.74
  -1   2 -13    9.14    0.85
  -2  -2 -13    0.94    0.46
   2  -2  13    1.45    0.42
  -2  -2 -13    1.32    0.36
   2  -2  13    1.80    0.41
  -2   2 -13    1.90    0.47
  -2   2 -13    0.59    0.47
   2   2  13    1.55    0.36
   2   2  13    0.96    0.34
  -3  -2 -13    0.43    0.34
   3  -2  13   -0.03    0.31
  -3  -2 -13    0.09    0.40
   3  -2  13   -0.11    0.37
   3   2  13    0.18    0.30
  -3   2 -13    0.40    0.46
  -3   2 -13   -0.17    0.38
   3   2  13    0.24    0.29
   4  -2  13    1.48    0.43
   4  -2  13    2.08    0.55
  -4   2 -13    1.03    0.54
  -4   2 -13    1.55    0.58
   5  -2  13    1.20    0.43
   5  -2  13    0.68    0.48
  -5   2 -13    0.61    0.62
  -5   2 -13    0.89    0.55
   6  -3 -13    0.53    0.39
   6  -3 -13    0.61    0.47
  -6   3  13    1.14    0.46
  -6   3  13    1.35    0.61
   5  -3 -13   -0.24    0.38
   5  -3 -13   -0.16    0.34
  -5   3  13    0.23    0.50
  -5   3  13   -0.09    0.34
   4  -3 -13   -0.33    0.31
  -4   3  13   -0.02    0.47
  -4   3  13    0.43    0.35
   3  -3 -13   10.78    0.73
  -3  -3  13   11.13    0.68
  -3  -3  13   12.14    0.70
  -3   3  13   10.87    0.74
   3   3 -13   10.96    0.68
   3   3 -13   11.70    0.87
  -3   3  13   12.05    0.89
  -2  -3  13   19.79    0.86
  -2  -3  13   19.29    0.89
   2  -3 -13   18.72    0.85
   2   3 -13   18.80    1.07
   2   3 -13   19.12    0.91
  -2   3  13   18.11    1.03
  -2   3  13   19.83    0.90
  -1  -3  13    2.07    0.40
   1  -3 -13    2.93    0.44
  -1  -3  13    2.56    0.42
  -1   3  13    1.89    0.37
   1   3 -13    2.60    0.56
  -1   3  13    2.18    0.53
   1   3 -13    2.11    0.45
   0  -3 -13    0.36    0.28
   0  -3 -13    0.34    0.42
   0  -3  13   -0.35    0.30
   0  -3  13    0.65    0.34
   0   3  13    0.56    0.28
   0   3 -13   -0.01    0.33
   0   3  13    0.44    0.39
   0   3 -13    0.12    0.41
  -1  -3 -13   11.13    0.92
   1  -3  13   12.09    0.77
  -1  -3 -13   12.34    0.69
   1  -3  13   11.69    0.82
  -1   3 -13   12.21    0.95
  -1   3 -13   11.64    0.85
   1   3  13   11.94    0.67
   1   3  13   10.07    0.76
  -2  -3 -13   41.16    1.37
  -2  -3 -13   42.66    1.58
   2  -3  13   42.10    1.58
   2  -3  13   43.07    1.47
   2   3  13   44.52    1.42
   2   3  13   41.53    1.33
  -2   3 -13   41.78    1.60
  -2   3 -13   41.69    1.69
   3  -3  13    0.95    0.49
   3  -3  13    1.24    0.44
  -3   3 -13    1.20    0.57
  -3   3 -13    0.76    0.51
   4  -3  13    1.02    0.42
   4  -3  13   -0.03    0.45
  -4   3 -13    0.29    0.56
  -4   3 -13    1.33    0.60
   5  -4 -13    0.30    0.40
   5  -4 -13    0.51    0.40
  -5   4  13    0.30    0.59
  -5   4  13    0.74    0.43
   4  -4 -13    2.14    0.58
   4  -4 -13    1.48    0.43
  -4   4  13    1.11    0.44
  -4   4  13    0.86    0.57
   3  -4 -13    3.50    0.66
   3  -4 -13    4.59    0.58
  -3   4  13    5.09    0.59
  -3   4  13    4.95    0.75
   2  -4 -13    5.08    0.55
  -2  -4  13    4.19    0.48
  -2  -4  13    5.03    0.54
   2   4 -13    4.74    0.54
   2   4 -13    4.80    0.65
  -2   4  13    5.65    0.72
  -2   4  13    4.89    0.53
  -1  -4  13    4.84    0.52
   1  -4 -13    5.26    0.54
  -1  -4  13    6.15    0.60
   1   4 -13    4.99    0.57
  -1   4  13    5.91    0.58
  -1   4  13    6.17    0.71
   1   4 -13    5.70    0.72
   0  -4  13    0.53    0.34
   0  -4  13    0.80    0.36
   0  -4 -13    0.18    0.29
   0   4 -13    0.06    0.44
   0   4 -13    0.07    0.40
   0   4  13    0.31    0.28
   0   4  13   -0.11    0.37
  -1  -4 -13    3.61    0.45
   1  -4  13    2.28    0.47
   1  -4  13    3.62    0.51
  -1   4 -13    3.47    0.57
   1   4  13    2.68    0.39
   1   4  13    3.45    0.53
  -1   4 -13    1.72    0.55
   2  -4  13    0.26    0.40
   2  -4  13    0.84    0.40
  -2   4 -13    0.93    0.53
  -2   4 -13    0.39    0.44
   3  -4  13    0.05    0.44
   3  -4  13    0.61    0.41
  -3   4 -13    1.18    0.57
  -3   4 -13    0.53    0.56
  -4   4 -13    0.49    0.71
   4  -5 -13   -0.54    0.35
   4  -5 -13   -0.24    0.44
  -4   5  13   -0.01    0.54
  -4   5  13   -0.24    0.39
   3  -5 -13    2.13    0.55
   3  -5 -13    4.40    0.58
  -3   5  13    3.06    0.52
  -3   5  13    1.68    0.62
   2  -5 -13    3.78    0.62
   2  -5 -13    2.14    0.44
  -2   5  13    2.25    0.57
  -2   5  13    2.78    0.48
  -1  -5  13    0.37    0.33
  -1  -5  13    0.14    0.32
   1  -5 -13    0.19    0.32
  -1   5  13    0.65    0.33
   1   5 -13    0.52    0.38
   1   5 -13    0.65    0.48
  -1   5  13    0.74    0.47
   0  -5  13    0.13    0.35
   0  -5 -13   -0.09    0.28
   0  -5  13    0.47    0.37
   0   5 -13   -0.10    0.43
   0   5 -13   -0.02    0.40
   0   5  13   -0.23    0.27
   0   5  13    0.21    0.40
   1  -5  13    2.32    0.53
   1  -5  13    3.57    0.52
  -1   5 -13    1.76    0.56
  -1   5 -13    2.18    0.63
   2  -5  13   12.34    0.99
   2  -5  13   15.29    0.87
  -2   5 -13   10.99    1.02
  -2   5 -13   14.31    1.14
  -3   5 -13   -0.98    0.87
   2  -6 -13    3.44    0.64
   2  -6 -13    2.98    0.51
  -2   6  13    1.77    0.62
  -2   6  13    3.53    0.56
   1  -6 -13   -0.17    0.32
   1  -6 -13    1.04    0.49
  -1   6  13    0.58    0.35
  -1   6  13    0.31    0.45
   0  -6  13   -0.22    0.33
   1  -6  13    0.01    0.36
   1  -6  13   -0.33    0.40
  -1   6 -13   -0.52    0.45
  -1   6 -13   -0.28    0.45
  -5   0  14    0.49    0.46
   5   0 -14    0.66    0.33
  -5   0  14    0.35    0.31
   4   0 -14    2.28    0.41
  -4   0  14    1.68    0.37
  -4   0  14    2.79    0.54
   3   0 -14   18.81    0.88
   3   0 -14   18.22    1.14
  -3   0  14   17.92    1.00
  -3   0  14   17.64    0.86
   2   0 -14    0.07    0.26
  -2   0  14    0.35    0.29
   2   0 -14    0.01    0.42
  -2   0  14    0.28    0.33
  -1   0  14    0.28    0.37
  -1   0  14    0.02    0.26
   1   0 -14    0.05    0.39
   1   0 -14   -0.08    0.27
   0   0 -14    0.45    0.36
   0   0  14    0.89    0.35
   0   0 -14    0.49    0.46
   0   0  14    1.23    0.41
  -1   0 -14   17.51    1.08
  -1   0 -14   16.69    0.88
   1   0  14   17.79    0.90
   1   0  14   17.15    0.86
   2   0  14    2.94    0.50
   2   0  14    3.17    0.49
  -2   0 -14    3.11    0.52
  -2   0 -14    2.56    0.57
   3   0  14   -0.06    0.32
  -3   0 -14    0.35    0.40
  -3   0 -14    0.22    0.45
   3   0  14    0.09    0.33
   4   0  14    0.42    0.34
  -4   0 -14    0.76    0.50
  -4   0 -14   -0.72    0.37
   4   0  14    0.55    0.40
   6  -1 -14    1.62    0.49
   6  -1 -14    1.84    0.44
  -6   1  14    1.74    0.44
  -6   1  14    2.91    0.63
  -5  -1  14    1.58    0.73
   5  -1 -14    1.62    0.41
  -5   1  14    0.95    0.53
  -5   1  14    1.94    0.42
  -4  -1  14    5.23    0.50
  -4  -1  14    4.68    0.58
   4  -1 -14    5.19    0.56
  -4   1  14    4.78    0.54
   4   1 -14    4.83    0.50
  -4   1  14    4.30    0.68
   4   1 -14    6.05    0.75
  -3  -1  14    7.33    0.66
   3  -1 -14    7.84    0.63
  -3  -1  14    8.72    0.62
  -3   1  14    7.76    0.62
  -3   1  14    8.74    0.80
   3   1 -14   10.15    0.87
   3   1 -14    9.05    0.63
  -2  -1  14    0.18    0.37
   2  -1 -14    0.23    0.31
   2  -1 -14    0.65    0.47
  -2  -1  14    0.39    0.31
   2   1 -14    1.02    0.48
  -2   1  14    0.92    0.32
  -2   1  14    0.69    0.43
   2   1 -14    0.65    0.30
  -1  -1  14   11.01    0.71
   1  -1 -14   11.80    0.95
  -1  -1  14   10.95    0.77
   1  -1 -14   11.61    0.70
   1   1 -14    8.40    0.80
   1   1 -14   12.46    0.73
  -1   1  14   10.55    0.82
  -1   1  14   12.74    0.72
   0  -1 -14    2.44    0.41
   0  -1  14    3.00    0.49
   0  -1 -14    1.88    0.56
   0  -1  14    2.47    0.44
   0   1 -14    2.24    0.58
   0   1  14    3.03    0.52
   0   1  14    2.38    0.42
   0   1 -14    3.06    0.49
  -1  -1 -14    2.84    0.59
  -1  -1 -14    2.55    0.46
   1  -1  14    2.95    0.49
   1  -1  14    2.40    0.43
  -1   1 -14    2.08    0.47
   1   1  14    2.60    0.43
   1   1  14    3.09    0.50
  -1   1 -14    3.69    0.62
  -2  -1 -14    0.50    0.46
   2  -1  14    0.43    0.34
   2  -1  14    1.23    0.41
  -2  -1 -14    0.37    0.34
   2   1  14    0.65    0.34
  -2   1 -14    0.17    0.40
  -2   1 -14    0.28    0.48
   2   1  14    0.18    0.32
  -3  -1 -14    0.13    0.37
   3  -1  14    0.01    0.36
   3  -1  14   -0.59    0.29
  -3  -1 -14    0.29    0.45
  -3   1 -14   -0.02    0.46
   3   1  14    0.18    0.33
   3   1  14   -0.06    0.29
  -3   1 -14    0.72    0.41
   4  -1  14    0.45    0.42
   4  -1  14   -0.11    0.31
  -4   1 -14    0.70    0.44
  -4   1 -14    0.58    0.51
   5  -1  14    4.74    0.61
   5  -1  14    4.88    0.68
  -5   1 -14    3.51    0.73
  -5   1 -14    4.55    0.79
   6  -2 -14    0.78    0.40
   6  -2 -14    0.48    0.44
  -6   2  14    0.38    0.37
  -6   2  14   -0.29    0.52
   5  -2 -14    1.88    0.44
  -5   2  14    1.58    0.58
  -5   2  14    1.61    0.42
  -4  -2  14    0.93    0.31
   4  -2 -14    0.68    0.37
  -4  -2  14    1.74    0.43
   4   2 -14    0.91    0.34
  -4   2  14    1.37    0.38
   4   2 -14    1.06    0.50
  -4   2  14    0.99    0.52
  -3  -2  14   18.92    0.94
   3  -2 -14   18.92    0.87
  -3  -2  14   19.50    0.86
  -3   2  14   18.32    1.06
  -3   2  14   18.42    0.89
   3   2 -14   20.85    1.11
   3   2 -14   18.87    0.90
   2  -2 -14   -0.16    0.29
  -2  -2  14   -0.30    0.26
  -2  -2  14   -0.47    0.31
   2  -2 -14    0.36    0.49
  -2   2  14    1.00    0.45
  -2   2  14   -0.30    0.27
   2   2 -14   -0.29    0.31
   2   2 -14    0.16    0.42
  -1  -2  14    3.76    0.49
   1  -2 -14    3.23    0.62
  -1  -2  14    3.14    0.45
   1  -2 -14    3.64    0.45
  -1   2  14    2.70    0.51
  -1   2  14    4.16    0.47
   1   2 -14    3.21    0.60
   1   2 -14    3.17    0.45
   0  -2 -14    6.62    0.57
   0  -2  14    5.87    0.57
   0  -2  14    6.58    0.63
   0  -2 -14    6.08    0.73
   0   2 -14    7.79    0.69
   0   2  14    6.12    0.65
   0   2  14    6.26    0.56
   0   2 -14    6.67    0.74
   1  -2  14   16.86    0.92
  -1  -2 -14   16.25    1.05
   1  -2  14   17.01    0.85
  -1  -2 -14   17.46    0.85
  -1   2 -14   15.38    0.90
   1   2  14   16.77    0.83
   1   2  14   14.53    0.91
  -1   2 -14   16.44    1.08
  -2  -2 -14    2.91    0.60
   2  -2  14    3.66    0.52
  -2  -2 -14    1.69    0.40
   2  -2  14    2.41    0.51
   2   2  14    2.89    0.45
  -2   2 -14    2.58    0.53
  -2   2 -14    3.42    0.66
   2   2  14    3.30    0.46
  -3  -2 -14    0.58    0.35
   3  -2  14    0.78    0.40
   3  -2  14    0.49    0.41
   3   2  14    0.13    0.50
   3   2  14   -0.17    0.49
  -3   2 -14    0.13    0.50
  -3   2 -14    0.32    0.45
   4  -2  14    0.29    0.39
   4  -2  14    0.14    0.46
  -4   2 -14    0.27    0.50
  -4   2 -14    0.40    0.56
   6  -3 -14    0.32    0.44
  -6   3  14   -0.19    0.39
   5  -3 -14    0.61    0.40
   5  -3 -14    0.00    0.43
  -5   3  14   -0.47    0.33
  -5   3  14    0.83    0.56
   4  -3 -14    7.23    0.68
  -4   3  14    6.25    0.83
  -4   3  14    7.39    0.70
  -3  -3  14    3.59    0.47
  -3  -3  14    2.68    0.43
   3  -3 -14    2.31    0.45
  -3   3  14    2.71    0.48
   3   3 -14    2.20    0.55
  -3   3  14    3.53    0.66
   3   3 -14    2.47    0.42
  -2  -3  14    0.05    0.31
  -2  -3  14    0.43    0.31
   2  -3 -14   -0.05    0.31
  -2   3  14    0.68    0.48
   2   3 -14    0.20    0.32
   2   3 -14    0.80    0.46
  -2   3  14    0.04    0.30
  -1  -3  14    1.12    0.37
   1  -3 -14   -0.05    0.30
  -1  -3  14    0.62    0.35
  -1   3  14    0.02    0.41
  -1   3  14    0.86    0.34
   1   3 -14    0.19    0.44
   1   3 -14    0.93    0.41
   0  -3  14   14.93    0.85
   0  -3 -14   13.54    1.02
   0  -3  14   16.11    0.89
   0  -3 -14   15.73    0.83
   0   3  14   16.12    0.96
   0   3 -14   17.05    0.96
   0   3  14   16.34    0.81
   0   3 -14   16.07    1.06
  -1  -3 -14    0.07    0.44
   1  -3  14    0.03    0.32
  -1  -3 -14   -0.03    0.30
   1  -3  14    0.83    0.39
  -1   3 -14    0.09    0.37
   1   3  14    0.32    0.29
   1   3  14    0.71    0.38
  -1   3 -14    0.37    0.48
   2  -3  14   -0.03    0.38
  -2  -3 -14    0.34    0.32
  -2  -3 -14   -0.29    0.41
   2  -3  14    0.06    0.33
  -2   3 -14   -0.31    0.47
   2   3  14   -0.04    0.28
  -2   3 -14   -0.24    0.35
   2   3  14   -0.14    0.30
   3  -3  14    0.38    0.35
   3  -3  14    0.10    0.43
  -3   3 -14    0.53    0.55
  -3   3 -14    0.18    0.42
   4  -3  14    0.44    0.49
   4  -3  14    0.13    0.35
  -4   3 -14   -0.02    0.55
  -4   3 -14    0.20    0.61
   5  -4 -14    1.49    0.54
  -5   4  14    2.07    0.53
   4  -4 -14    0.02    0.40
   4  -4 -14   -0.06    0.46
  -4   4  14   -0.11    0.51
  -4   4  14   -0.18    0.37
   3  -4 -14    6.54    0.65
  -3   4  14    6.39    0.77
  -3   4  14    7.07    0.69
   2  -4 -14   -0.15    0.32
  -2  -4  14    0.32    0.32
  -2  -4  14    0.71    0.31
   2   4 -14    0.41    0.35
  -2   4  14    0.52    0.48
   2   4 -14    0.44    0.49
  -2   4  14    0.14    0.33
  -1  -4  14    0.68    0.36
   1  -4 -14    0.26    0.34
  -1  -4  14    0.10    0.31
   1   4 -14    0.25    0.43
  -1   4  14    0.31    0.47
  -1   4  14    0.19    0.31
   1   4 -14    0.39    0.38
   0  -4  14    0.92    0.36
   0  -4 -14    1.54    0.39
   0  -4  14    1.59    0.45
   0   4 -14    1.47    0.45
   0   4 -14    0.92    0.50
   0   4  14    1.98    0.53
   0   4  14    1.10    0.35
  -1  -4 -14    7.97    0.64
   1  -4  14    8.30    0.79
   1  -4  14    6.53    0.63
   1   4  14    7.90    0.62
  -1   4 -14    6.10    0.83
  -1   4 -14    5.32    0.66
   1   4  14    6.84    0.70
   2  -4  14    1.77    0.50
   2  -4  14    2.40    0.56
  -2   4 -14    2.17    0.59
  -2   4 -14    1.58    0.63
   3  -4  14    0.55    0.41
   3  -4  14   -0.07    0.46
  -3   4 -14    0.53    0.56
  -3   4 -14   -0.90    0.49
   4  -5 -14    1.06    0.53
  -4   5  14    1.27    0.50
   3  -5 -14    2.65    0.48
   3  -5 -14    1.83    0.57
  -3   5  14    2.29    0.60
  -3   5  14    1.81    0.49
   2  -5 -14   -0.05    0.36
   2  -5 -14    0.27    0.46
  -2   5  14    0.42    0.51
  -2   5  14    0.17    0.36
  -1  -5  14    1.22    0.39
   1  -5 -14    0.92    0.38
  -1  -5  14    1.04    0.43
  -1   5  14    1.82    0.41
   1   5 -14    1.47    0.45
   1   5 -14    1.07    0.54
  -1   5  14    2.09    0.57
   0  -5 -14    0.62    0.36
   0  -5  14    0.85    0.41
   0  -5  14    0.87    0.40
   0   5 -14    0.50    0.42
   0   5  14    1.23    0.49
   0   5  14    1.68    0.39
   0   5 -14    2.26    0.61
   1  -5  14    0.90    0.40
   1  -5  14    0.65    0.42
  -1   5 -14    0.26    0.50
  -1   5 -14    0.82    0.50
   2  -5  14   -0.02    0.43
   2  -5  14    0.12    0.38
  -2   5 -14    0.24    0.55
  -2   5 -14    0.09    0.48
   1  -6 -14    0.49    0.41
  -5   0  15    0.70    0.46
   5   0 -15    0.37    0.33
  -5   0  15    0.31    0.32
  -4   0  15    0.40    0.31
   4   0 -15    0.26    0.31
  -4   0  15    0.19    0.41
   3   0 -15   -0.58    0.29
  -3   0  15    0.57    0.43
   3   0 -15    0.51    0.50
  -3   0  15   -0.02    0.28
  -2   0  15    2.74    0.42
   2   0 -15    3.77    0.49
  -2   0  15    3.96    0.59
   2   0 -15    2.84    0.56
  -1   0  15   27.61    1.24
   1   0 -15   28.71    1.36
  -1   0  15   29.05    1.14
   1   0 -15   27.67    1.11
   0   0  15    0.25    0.34
   0   0 -15    0.17    0.34
   0   0  15    0.20    0.32
   0   0 -15    0.97    0.47
  -1   0 -15   -0.17    0.45
   1   0  15    0.62    0.35
   1   0  15    0.57    0.37
  -1   0 -15    0.85    0.39
   2   0  15    3.91    0.56
   2   0  15    3.74    0.52
  -2   0 -15    3.66    0.57
  -2   0 -15    3.57    0.62
  -3   0 -15    0.03    0.44
  -3   0 -15    0.04    0.41
   3   0  15   -0.03    0.35
   3   0  15    0.06    0.34
   4   0  15    1.40    0.41
  -4   0 -15    1.01    0.51
  -4   0 -15    2.03    0.60
   4   0  15    0.82    0.43
   6  -1 -15    0.80    0.45
   6  -1 -15    0.69    0.36
  -6   1  15    0.81    0.39
  -6   1  15    1.41    0.60
   5  -1 -15   10.81    0.77
  -5   1  15   11.18    1.01
  -5   1  15   10.58    0.76
  -4  -1  15    0.56    0.31
   4  -1 -15    0.65    0.36
  -4  -1  15    0.88    0.43
  -4   1  15    0.57    0.33
   4   1 -15    1.54    0.55
  -4   1  15    1.24    0.53
   4   1 -15    1.61    0.37
   3  -1 -15    6.01    0.59
   3  -1 -15    5.84    0.79
  -3  -1  15    6.33    0.67
  -3  -1  15    6.57    0.58
   3   1 -15    7.68    0.79
   3   1 -15    6.05    0.60
  -3   1  15    6.88    0.79
  -3   1  15    7.38    0.61
  -2  -1  15   30.67    1.26
  -2  -1  15   28.65    1.13
   2  -1 -15   27.92    1.41
   2  -1 -15   29.43    1.13
  -2   1  15   29.33    1.27
  -2   1  15   29.79    1.12
   2   1 -15   30.89    1.38
   2   1 -15   27.28    1.12
  -1  -1  15    0.76    0.41
  -1  -1  15    1.16    0.38
   1  -1 -15    1.14    0.49
   1  -1 -15    0.78    0.31
   1   1 -15    0.18    0.47
   1   1 -15    0.30    0.37
  -1   1  15    0.79    0.34
  -1   1  15    0.83    0.39
   0  -1  15    0.63    0.35
   0  -1 -15    0.24    0.32
   0  -1  15    0.20    0.31
   0  -1 -15   -0.02    0.41
   0   1  15    0.37    0.40
   0   1  15   -0.09    0.29
   0   1 -15    1.06    0.50
   0   1 -15    0.08    0.32
  -1  -1 -15    1.24    0.50
   1  -1  15    0.82    0.41
   1  -1  15    1.42    0.42
  -1  -1 -15    1.78    0.42
  -1   1 -15    2.13    0.58
  -1   1 -15    1.61    0.46
   1   1  15    1.44    0.39
   1   1  15    1.07    0.39
   2  -1  15   41.02    1.43
  -2  -1 -15   39.76    1.43
   2  -1  15   39.94    1.51
  -2  -1 -15   42.30    1.70
  -2   1 -15   40.09    1.55
   2   1  15   40.61    1.44
  -2   1 -15   39.23    1.66
   2   1  15   40.45    1.42
   3  -1  15    1.89    0.48
   3  -1  15    1.32    0.42
  -3  -1 -15    1.96    0.49
  -3  -1 -15    1.15    0.51
   3   1  15    1.22    0.40
   3   1  15    1.58    0.41
  -3   1 -15    1.81    0.59
  -3   1 -15    2.16    0.54
   4  -1  15    0.76    0.44
   4  -1  15    0.96    0.39
  -4   1 -15    1.09    0.49
  -4   1 -15    0.55    0.55
   6  -2 -15    5.64    0.66
   6  -2 -15    4.52    0.70
  -6   2  15    7.70    0.95
  -6   2  15    5.57    0.66
   5  -2 -15    0.56    0.39
  -5   2  15    1.78    0.42
  -5   2  15    0.34    0.54
  -4  -2  15    0.65    0.39
   4  -2 -15    0.34    0.35
  -4  -2  15    0.52    0.33
  -4   2  15    1.78    0.60
  -4   2  15    1.63    0.41
   4   2 -15    0.08    0.46
   4   2 -15    0.94    0.36
  -3  -2  15    3.56    0.47
  -3  -2  15    3.47    0.53
   3  -2 -15    4.11    0.55
   3   2 -15    3.55    0.63
  -3   2  15    2.49    0.60
   3   2 -15    4.33    0.53
  -3   2  15    3.31    0.46
   2  -2 -15    5.93    0.78
  -2  -2  15    6.04    0.61
   2  -2 -15    5.97    0.61
  -2  -2  15    6.00    0.58
  -2   2  15    5.95    0.57
   2   2 -15    4.95    0.54
   2   2 -15    6.68    0.75
  -2   2  15    5.99    0.76
   1  -2 -15   20.68    0.97
   1  -2 -15   20.80    1.23
  -1  -2  15   19.56    0.97
  -1  -2  15   21.49    0.98
  -1   2  15   21.63    0.95
   1   2 -15   18.96    1.16
  -1   2  15   20.52    1.10
   1   2 -15   19.33    0.95
   0  -2  15   -0.02    0.34
   0  -2 -15   -0.26    0.29
   0  -2  15    0.50    0.35
   0  -2 -15    0.34    0.48
   0   2  15    0.64    0.41
   0   2 -15    0.25    0.36
   0   2 -15    0.25    0.45
   0   2  15    0.03    0.31
   1  -2  15    1.78    0.41
  -1  -2 -15    1.17    0.51
   1  -2  15    1.48    0.45
  -1  -2 -15    1.86    0.41
   1   2  15    1.11    0.37
   1   2  15    1.13    0.41
  -1   2 -15    1.98    0.60
  -1   2 -15    1.66    0.47
   2  -2  15    3.30    0.49
  -2  -2 -15    2.77    0.61
  -2  -2 -15    3.39    0.50
   2  -2  15    2.74    0.52
   2   2  15    2.92    0.47
  -2   2 -15    3.26    0.54
   2   2  15    4.06    0.53
  -2   2 -15    4.66    0.75
   3  -2  15    1.33    0.49
   3  -2  15    2.02    0.47
  -3   2 -15    1.89    0.65
  -3   2 -15    1.05    0.50
   4  -2  15    0.25    0.35
   4  -2  15    1.06    0.50
  -4   2 -15    0.06    0.54
  -4   2 -15    0.35    0.45
   5  -3 -15    2.86    0.61
   5  -3 -15    3.23    0.56
  -5   3  15    3.77    0.76
  -5   3  15    3.64    0.58
   4  -3 -15    0.88    0.37
  -4   3  15    0.33    0.38
  -4   3  15   -0.15    0.45
   3  -3 -15    1.41    0.39
  -3  -3  15    1.18    0.38
  -3  -3  15    1.50    0.39
   3   3 -15    1.15    0.52
  -3   3  15    1.28    0.42
   3   3 -15    2.07    0.42
  -3   3  15    1.99    0.54
  -2  -3  15    2.80    0.47
  -2  -3  15    4.76    0.56
   2  -3 -15    3.79    0.53
  -2   3  15    3.72    0.52
   2   3 -15    3.35    0.52
  -2   3  15    3.93    0.68
   2   3 -15    2.78    0.60
  -1  -3  15    0.71    0.39
  -1  -3  15    0.24    0.34
   1  -3 -15    1.21    0.37
   1   3 -15    0.52    0.42
   1   3 -15    0.30    0.48
  -1   3  15    0.24    0.39
  -1   3  15   -0.29    0.28
   0  -3  15   -0.19    0.32
   0  -3 -15    0.25    0.31
   0  -3 -15    0.24    0.44
   0  -3  15    0.46    0.37
   0   3 -15    0.19    0.46
   0   3 -15    0.27    0.41
   0   3  15    0.07    0.29
   0   3  15    0.52    0.40
   1  -3  15    0.86    0.41
  -1  -3 -15   -0.14    0.44
  -1  -3 -15    0.48    0.34
   1  -3  15    0.56    0.37
  -1   3 -15    0.59    0.53
  -1   3 -15    0.75    0.43
   1   3  15    0.88    0.42
   1   3  15    0.36    0.32
   2  -3  15    7.16    0.68
  -2  -3 -15    6.88    0.68
   2  -3  15    7.67    0.79
   2   3  15   11.26    1.27
  -2   3 -15    6.46    0.73
  -2   3 -15   11.56    1.09
   3  -3  15    0.59    0.42
   3  -3  15    0.33    0.41
  -3   3 -15    0.84    0.51
  -3   3 -15    0.85    0.55
   4  -4 -15    0.82    0.49
   4  -4 -15    0.46    0.41
  -4   4  15    1.40    0.46
  -4   4  15    0.92    0.61
   3  -4 -15    3.22    0.54
  -3   4  15    2.39    0.66
  -3   4  15    2.44    0.47
  -2  -4  15    1.80    0.41
   2  -4 -15    2.17    0.46
  -2  -4  15    1.40    0.40
   2   4 -15    0.76    0.39
   2   4 -15    1.68    0.55
  -2   4  15    1.14    0.41
  -2   4  15    0.89    0.56
   1  -4 -15   10.59    0.75
  -1  -4  15   10.22    0.74
  -1  -4  15   10.81    0.83
  -1   4  15   10.32    0.94
   1   4 -15   10.21    0.82
  -1   4  15   11.08    0.75
   1   4 -15   10.27    0.95
   0  -4  15    0.38    0.36
   0  -4  15   -0.12    0.34
   0  -4 -15   -0.47    0.29
   0   4  15    0.27    0.31
   0   4  15    0.68    0.43
   0   4 -15    0.26    0.41
   0   4 -15   -0.47    0.45
   1  -4  15    0.29    0.39
   1  -4  15    0.26    0.36
  -1  -4 -15    0.15    0.33
  -1   4 -15    0.22    0.50
  -1   4 -15    0.83    0.48
   1   4  15    0.26    0.44
   1   4  15    0.42    0.40
   2  -4  15    2.56    0.58
   2  -4  15    2.37    0.51
  -2   4 -15    1.61    0.52
  -2   4 -15    1.17    0.63
  -3   4 -15    1.92    1.22
   3  -5 -15   -0.21    0.51
   3  -5 -15    1.03    0.51
  -3   5  15    0.26    0.54
  -3   5  15    0.64    0.43
   2  -5 -15    8.56    0.75
  -2   5  15    7.16    0.69
  -2   5  15    7.11    0.89
  -1  -5  15    0.06    0.39
  -1  -5  15   -0.30    0.32
   1  -5 -15    0.44    0.36
   1   5 -15   -0.07    0.35
  -1   5  15    0.05    0.33
  -1   5  15    0.71    0.49
   1   5 -15   -0.57    0.43
   0  -5 -15   -0.25    0.32
   0  -5  15   -0.30    0.33
   0  -5  15    0.14    0.38
   0   5 -15    0.01    0.41
   0   5 -15   -0.70    0.48
   1  -5  15    0.23    0.44
   1  -5  15    1.16    0.47
  -1   5 -15    0.62    0.52
  -1   5 -15    1.11    0.61
   5   0 -16    9.03    0.74
  -5   0  16    9.50    0.71
  -5   0  16    8.61    0.87
  -4   0  16    0.52    0.44
   4   0 -16    0.33    0.36
  -4   0  16    0.95    0.34
  -3   0  16    3.47    0.59
   3   0 -16    4.25    0.53
   3   0 -16    5.07    0.80
  -3   0  16    3.45    0.48
   2   0 -16    3.04    0.63
  -2   0  16    1.97    0.53
  -2   0  16    2.68    0.47
   2   0 -16    2.60    0.48
   1   0 -16    2.79    0.49
   1   0 -16    1.95    0.54
  -1   0  16    2.75    0.59
  -1   0  16    2.85    0.45
   0   0  16   -0.23    0.30
   0   0 -16   -0.26    0.35
   0   0 -16    0.49    0.50
   0   0  16    0.43    0.41
  -1   0 -16    2.86    0.52
   1   0  16    2.37    0.45
  -1   0 -16    2.43    0.61
   1   0  16    3.46    0.56
  -2   0 -16    0.84    0.41
   2   0  16   -0.66    0.33
   2   0  16    0.36    0.34
  -2   0 -16   -0.04    0.46
   3   0  16    1.71    0.46
   3   0  16    1.64    0.47
  -3   0 -16    1.61    0.61
  -3   0 -16    2.02    0.54
  -4   0 -16    1.48    0.60
  -4   0 -16    1.26    0.50
   4   0  16    2.54    0.54
   4   0  16    2.31    0.46
   6  -1 -16   -0.03    0.37
   6  -1 -16   -0.27    0.40
  -6   1  16   -0.09    0.33
  -6   1  16   -0.24    0.49
   5  -1 -16    0.81    0.40
  -5   1  16    0.10    0.33
  -5   1  16    1.18    0.57
  -4  -1  16    2.61    0.54
  -4  -1  16    2.09    0.40
   4  -1 -16    2.16    0.44
  -4   1  16    2.07    0.57
   4   1 -16    2.12    0.60
  -4   1  16    1.51    0.41
   4   1 -16    2.27    0.44
  -3  -1  16    2.48    0.53
  -3  -1  16    2.27    0.43
   3  -1 -16    1.36    0.60
   3  -1 -16    1.78    0.44
  -3   1  16    0.51    0.49
  -3   1  16    1.37    0.38
   3   1 -16    2.30    0.44
   3   1 -16    1.69    0.57
   2  -1 -16    0.75    0.54
   2  -1 -16    0.12    0.30
  -2  -1  16    0.16    0.34
  -2  -1  16    0.50    0.42
  -2   1  16   -0.01    0.29
   2   1 -16   -0.42    0.32
  -2   1  16    0.60    0.41
   2   1 -16   -0.27    0.42
  -1  -1  16    7.49    0.72
  -1  -1  16    6.68    0.62
   1  -1 -16    6.34    0.64
   1  -1 -16    7.34    0.87
  -1   1  16    8.52    0.71
   1   1 -16    7.20    0.69
  -1   1  16    6.62    0.73
   1   1 -16    5.49    0.73
   0  -1  16    4.34    0.58
   0  -1 -16    4.37    0.72
   0  -1  16    3.01    0.48
   0  -1 -16    3.30    0.52
   0   1  16    4.87    0.57
   0   1  16    4.30    0.62
   0   1 -16    3.82    0.69
   0   1 -16    3.91    0.58
   1  -1  16    0.56    0.37
  -1  -1 -16    0.11    0.47
  -1  -1 -16   -0.06    0.37
   1  -1  16    0.17    0.38
   1   1  16    0.79    0.41
  -1   1 -16    0.13    0.40
   1   1  16    0.25    0.33
  -1   1 -16    0.67    0.48
   2  -1  16    0.77    0.38
  -2  -1 -16    0.18    0.52
   2  -1  16    0.08    0.36
  -2  -1 -16    0.62    0.41
   2   1  16    0.59    0.38
  -2   1 -16    0.27    0.47
   2   1  16    0.14    0.37
  -2   1 -16    1.06    0.46
   3  -1  16    0.63    0.40
   3  -1  16   -0.16    0.40
  -3  -1 -16    0.15    0.43
  -3  -1 -16   -0.77    0.44
   3   1  16    0.69    0.39
  -3   1 -16    1.16    0.58
   3   1  16    0.39    0.38
  -3   1 -16    0.85    0.48
   4  -1  16    0.60    0.42
   4  -1  16    0.03    0.43
  -4   1 -16   -0.28    0.45
  -4   1 -16    0.48    0.57
   5  -2 -16    2.69    0.52
  -5   2  16    2.40    0.51
  -5   2  16    3.18    0.71
  -4  -2  16    1.66    0.48
   4  -2 -16    1.32    0.44
  -4  -2  16    1.26    0.41
  -4   2  16    1.78    0.63
  -4   2  16    1.75    0.46
   4   2 -16    2.12    0.64
   4   2 -16    1.88    0.48
  -3  -2  16    3.37    0.47
   3  -2 -16    2.79    0.45
  -3  -2  16    2.69    0.49
  -3   2  16    2.50    0.46
   3   2 -16    3.06    0.49
  -3   2  16    2.25    0.55
   3   2 -16    2.78    0.61
  -2  -2  16    1.24    0.38
   2  -2 -16    1.48    0.60
   2  -2 -16    1.27    0.39
  -2  -2  16    1.35    0.40
  -2   2  16    1.53    0.39
   2   2 -16    0.69    0.40
  -2   2  16    1.07    0.48
   2   2 -16    1.18    0.54
   1  -2 -16    3.82    0.52
  -1  -2  16    3.12    0.48
   1  -2 -16    2.71    0.63
  -1  -2  16    3.68    0.57
   1   2 -16    3.55    0.64
  -1   2  16    2.99    0.46
   1   2 -16    3.34    0.55
  -1   2  16    3.55    0.61
   0  -2  16    1.86    0.45
   0  -2 -16    1.24    0.41
   0  -2 -16    1.25    0.55
   0  -2  16    1.75    0.44
   0   2 -16    1.48    0.46
   0   2 -16    2.18    0.60
   0   2  16    2.01    0.53
   0   2  16    2.66    0.45
   1  -2  16    4.40    0.60
  -1  -2 -16    4.75    0.58
  -1  -2 -16    5.66    0.77
   1  -2  16    4.48    0.55
  -1   2 -16    4.25    0.60
   1   2  16    6.49    0.68
   1   2  16    5.71    0.59
  -1   2 -16    4.81    0.77
  -2  -2 -16   -0.30    0.33
   2  -2  16   -0.24    0.36
   2  -2  16   -0.45    0.32
  -2  -2 -16   -0.67    0.40
   2   2  16    0.62    0.38
  -2   2 -16   -0.22    0.40
   2   2  16   -0.19    0.31
  -2   2 -16    0.52    0.53
   3  -2  16    0.23    0.37
   3  -2  16    0.02    0.40
  -3   2 -16    0.22    0.45
  -3   2 -16    0.41    0.57
   5  -3 -16   -0.07    0.45
  -5   3  16    0.47    0.41
   4  -3 -16    0.76    0.37
  -4   3  16    0.97    0.55
  -4   3  16    1.60    0.44
   3  -3 -16    0.30    0.34
  -3  -3  16    1.30    0.40
  -3  -3  16    0.95    0.38
  -3   3  16    1.99    0.57
  -3   3  16    1.64    0.45
   3   3 -16    0.96    0.53
   3   3 -16    1.06    0.41
   2  -3 -16    0.31    0.38
  -2  -3  16    0.63    0.36
  -2  -3  16   -0.11    0.33
  -2   3  16   -0.06    0.31
   2   3 -16   -0.13    0.46
   2   3 -16   -0.09    0.35
  -2   3  16   -0.10    0.48
  -1  -3  16    6.08    0.64
  -1  -3  16    6.69    0.65
   1  -3 -16    7.04    0.69
   1   3 -16    6.06    0.69
  -1   3  16    7.11    0.64
  -1   3  16    6.99    0.82
   1   3 -16    6.67    0.81
   0  -3 -16    2.37    0.44
   0  -3 -16    3.11    0.67
   0  -3  16    3.43    0.57
   0  -3  16    3.48    0.54
   0   3  16    2.38    0.54
   0   3 -16    3.57    0.71
   0   3  16    2.97    0.48
   0   3 -16    3.40    0.62
   1  -3  16   -0.52    0.34
   1  -3  16    0.16    0.35
  -1  -3 -16   -0.10    0.33
  -1  -3 -16   -0.06    0.49
   1   3  16   -0.13    0.30
  -1   3 -16   -0.05    0.39
   1   3  16    0.59    0.44
  -1   3 -16    0.14    0.51
   2  -3  16    0.27    0.38
   2  -3  16   -0.23    0.38
  -2   3 -16    0.20    0.53
  -2   3 -16   -0.07    0.43
   3  -3  16    0.89    0.50
  -3   3 -16    1.00    0.63
   4  -4 -16    1.81    0.58
  -4   4  16    1.12    0.47
   3  -4 -16    4.16    0.60
  -3   4  16    4.92    0.62
  -3   4  16    4.67    0.81
  -2  -4  16    1.21    0.41
  -2  -4  16    0.03    0.33
   2  -4 -16    0.78    0.41
   2   4 -16    0.10    0.35
  -2   4  16    0.55    0.37
   2   4 -16    0.89    0.58
  -2   4  16    0.87    0.55
  -1  -4  16    2.01    0.49
  -1  -4  16    1.55    0.43
   1  -4 -16    1.49    0.42
   1   4 -16    0.13    0.53
  -1   4  16    2.06    0.59
  -1   4  16    2.77    0.48
   1   4 -16    1.91    0.50
   0  -4  16    1.82    0.49
   0  -4 -16    1.80    0.44
   0  -4  16    1.11    0.42
   0   4 -16    1.88    0.65
   0   4  16    0.88    0.49
   0   4  16    1.47    0.39
   0   4 -16    1.36    0.49
   1  -4  16    4.44    0.62
   1  -4  16    3.77    0.61
  -1   4 -16    2.97    0.65
  -1   4 -16    3.79    0.72
   2  -4  16    0.31    0.44
  -2   4 -16    0.90    0.62
   2  -5 -16    0.62    0.43
  -2   5  16    0.28    0.57
  -2   5  16    0.86    0.41
   1  -5 -16    2.08    0.48
  -1  -5  16    2.17    0.47
  -1  -5  16    2.42    0.75
  -1   5  16    2.66    0.64
  -1   5  16    1.78    0.45
   1   5 -16    2.05    0.60
   1   5 -16    2.40    0.81
   0  -5  16    0.60    0.41
   0  -5  16    0.88    0.42
   0   5 -16    1.69    0.63
   0   5 -16    0.35    0.42
  -5   0  17    1.80    0.58
   5   0 -17    1.49    0.45
  -5   0  17    1.27    0.42
  -4   0  17    1.08    0.37
  -4   0  17    1.09    0.49
   4   0 -17    1.35    0.42
  -3   0  17    0.37    0.46
   3   0 -17    0.31    0.54
   3   0 -17   -0.02    0.36
  -3   0  17    0.41    0.35
   2   0 -17   -0.48    0.46
   2   0 -17   -0.03    0.36
  -2   0  17    0.07    0.43
  -2   0  17    0.13    0.33
  -1   0  17    1.30    0.40
   1   0 -17    0.51    0.53
  -1   0  17    1.10    0.45
   1   0 -17    0.27    0.34
   0   0  17    0.34    0.37
   0   0 -17    0.44    0.48
   0   0 -17    0.12    0.36
   0   0  17    0.42    0.32
   1   0  17    3.79    0.59
   1   0  17    4.05    0.57
  -1   0 -17    3.70    0.71
  -1   0 -17    3.23    0.56
  -2   0 -17    0.98    0.48
   2   0  17    1.25    0.47
   2   0  17    1.03    0.41
  -2   0 -17    0.26    0.54
   3   0  17   -0.11    0.32
  -3   0 -17    0.69    0.44
  -3   0 -17    0.59    0.56
   3   0  17    0.63    0.41
   5  -1 -17    4.31    0.58
  -5   1  17    3.37    0.55
  -5   1  17    3.03    0.68
  -4  -1  17    0.97    0.35
   4  -1 -17    0.55    0.40
  -4  -1  17    0.46    0.46
  -4   1  17    0.69    0.38
   4   1 -17    1.03    0.56
   4   1 -17    0.68    0.39
  -4   1  17    0.93    0.55
  -3  -1  17    0.10    0.42
   3  -1 -17    0.92    0.40
  -3  -1  17    0.87    0.37
   3  -1 -17   -0.04    0.51
   3   1 -17    1.10    0.53
  -3   1  17    0.42    0.47
  -3   1  17    0.37    0.32
   3   1 -17    0.57    0.35
  -2  -1  17    0.06    0.35
  -2  -1  17    0.12    0.40
   2  -1 -17    0.67    0.37
   2  -1 -17    0.48    0.55
  -2   1  17   -0.47    0.28
  -2   1  17    0.31    0.46
   2   1 -17    0.04    0.36
   2   1 -17   -0.27    0.46
  -1  -1  17   10.45    0.85
  -1  -1  17   10.79    0.83
   1  -1 -17   11.00    0.81
   1  -1 -17   10.63    1.03
   1   1 -17    9.61    0.83
  -1   1  17   10.79    0.78
  -1   1  17   12.04    0.97
   1   1 -17   10.51    1.01
   0  -1 -17    0.03    0.33
   0  -1  17   -0.28    0.33
   0  -1 -17    0.47    0.51
   0  -1  17    0.27    0.40
   0   1  17    0.16    0.32
   0   1 -17   -0.14    0.52
   0   1 -17    0.00    0.39
   0   1  17    0.24    0.39
  -1  -1 -17    0.18    0.38
   1  -1  17    0.36    0.37
   1  -1  17    0.86    0.46
  -1  -1 -17    1.54    0.58
   1   1  17    0.78    0.38
  -1   1 -17    1.07    0.55
   1   1  17    1.34    0.43
  -1   1 -17    0.96    0.50
   2  -1  17    0.33    0.38
  -2  -1 -17   -0.29    0.37
  -2  -1 -17    0.04    0.51
   2  -1  17    0.63    0.43
  -2   1 -17    0.80    0.57
   2   1  17    0.71    0.41
  -2   1 -17   -0.18    0.39
   2   1  17    0.27    0.38
  -3  -1 -17    1.52    0.53
  -3  -1 -17    2.17    0.63
   3  -1  17    1.39    0.47
   3  -1  17    0.50    0.43
   3   1  17    0.63    0.41
  -3   1 -17    0.42    0.51
  -3   1 -17    1.18    0.61
   3   1  17    1.31    0.45
   5  -2 -17    0.58    0.38
  -5   2  17    1.24    0.57
  -5   2  17    0.71    0.42
   4  -2 -17   -0.11    0.36
  -4  -2  17    0.46    0.41
  -4   2  17    0.56    0.55
   4   2 -17    1.09    0.72
   4   2 -17    0.51    0.53
  -4   2  17   -0.55    0.32
  -3  -2  17    0.02    0.33
   3  -2 -17   -0.23    0.35
  -3  -2  17   -0.18    0.38
   3   2 -17    0.27    0.36
  -3   2  17   -0.13    0.50
   3   2 -17    0.59    0.53
  -3   2  17    0.57    0.36
  -2  -2  17    0.10    0.35
   2  -2 -17    0.54    0.55
   2  -2 -17    0.69    0.37
  -2  -2  17    0.58    0.40
   2   2 -17    0.27    0.52
  -2   2  17    0.30    0.46
  -2   2  17    0.99    0.37
   2   2 -17   -0.11    0.36
  -1  -2  17    2.15    0.46
   1  -2 -17    2.23    0.65
   1  -2 -17    2.78    0.45
  -1  -2  17    4.37    0.59
  -1   2  17    3.92    0.63
   1   2 -17    2.14    0.63
  -1   2  17    3.01    0.48
   1   2 -17    2.96    0.55
   0  -2 -17   -0.01    0.35
   0  -2  17   -0.01    0.39
   0  -2 -17    0.16    0.48
   0  -2  17    0.20    0.35
   0   2 -17    0.14    0.49
   0   2 -17   -0.02    0.39
   0   2  17    0.44    0.37
   0   2  17    0.29    0.45
  -1  -2 -17    0.69    0.54
  -1  -2 -17    1.27    0.45
   1  -2  17    1.62    0.47
   1  -2  17    1.47    0.47
   1   2  17    1.41    0.41
   1   2  17    1.21    0.49
  -1   2 -17    1.90    0.53
  -1   2 -17    0.62    0.60
  -2  -2 -17    2.67    0.65
   2  -2  17    1.96    0.50
  -2  -2 -17    2.80    0.53
   2  -2  17    2.48    0.58
   2   2  17    2.66    0.49
  -2   2 -17    4.38    0.83
   2   2  17    2.80    0.52
  -2   2 -17    3.54    0.65
   3  -2  17    0.65    0.45
  -3   2 -17    1.52    0.68
   4  -3 -17    1.34    0.49
  -4   3  17    1.33    0.67
  -4   3  17    1.95    0.46
  -3  -3  17    0.30    0.39
  -3  -3  17    1.03    0.41
   3  -3 -17    0.20    0.40
  -3   3  17    0.75    0.39
  -3   3  17    0.78    0.56
   3   3 -17    0.48    0.40
   3   3 -17    0.33    0.51
   2  -3 -17    2.75    0.49
  -2  -3  17    3.09    0.54
  -2  -3  17    2.63    0.51
  -2   3  17    3.56    0.66
   2   3 -17    3.36    0.68
   2   3 -17    2.92    0.55
  -2   3  17    2.45    0.49
  -1  -3  17    4.60    0.61
   1  -3 -17    5.39    0.65
  -1  -3  17    4.34    0.58
   1   3 -17    5.51    0.71
  -1   3  17    5.13    0.61
  -1   3  17    6.48    0.81
   1   3 -17    6.36    0.87
   0  -3 -17    0.38    0.39
   0  -3 -17   -0.96    0.48
   0  -3  17    0.08    0.37
   0  -3  17    0.35    0.37
   0   3 -17    1.03    0.48
   0   3  17    0.39    0.47
   0   3  17   -0.02    0.33
   0   3 -17    0.34    0.52
  -1  -3 -17    2.19    0.50
   1  -3  17    2.05    0.50
   1  -3  17    0.48    0.43
  -1  -3 -17    2.17    0.62
  -1   3 -17    2.18    0.67
  -1   3 -17    0.87    0.44
   1   3  17    1.29    0.50
   1   3  17    1.83    0.43
   2  -3  17    4.09    0.59
   2  -3  17    2.74    0.57
  -2   3 -17    4.17    0.78
  -2   3 -17    3.41    0.65
  -3   4  17    0.33    0.40
  -3   4  17    0.05    0.63
   2  -4 -17    2.50    0.50
  -2  -4  17    2.39    0.51
  -2  -4  17    3.16    0.59
  -2   4  17    2.26    0.62
   2   4 -17    2.35    0.66
   2   4 -17    3.05    0.55
  -2   4  17    3.95    0.60
   1  -4 -17    2.91    0.54
  -1  -4  17    3.34    0.57
  -1  -4  17    3.29    0.58
   1   4 -17    2.41    0.67
  -1   4  17    2.20    0.49
   1   4 -17    2.83    0.57
  -1   4  17    1.58    0.61
   0  -4 -17    0.14    0.37
   0  -4  17   -0.63    0.35
   0  -4  17    0.38    0.41
   0   4  17    0.34    0.43
   0   4  17    0.29    0.35
   0   4 -17    0.61    0.56
   0   4 -17   -0.04    0.43
   1  -4  17    0.83    0.45
   1  -4  17    0.77    0.43
  -1   4 -17    0.91    0.61
  -1   4 -17    0.70    0.47
  -5   0  18   -0.49    0.46
   5   0 -18    0.08    0.39
  -5   0  18   -0.06    0.33
  -4   0  18    2.76    0.50
   4   0 -18    2.82    0.54
  -4   0  18    3.03    0.64
   3   0 -18    2.90    0.52
  -3   0  18    4.46    0.68
   3   0 -18    5.17    0.85
  -3   0  18    5.16    0.60
  -2   0  18    1.20    0.53
   2   0 -18    0.55    0.55
  -2   0  18    0.48    0.37
   2   0 -18   -0.36    0.34
   1   0 -18   -0.28    0.36
  -1   0  18    0.51    0.45
   1   0 -18   -0.14    0.51
  -1   0  18    0.37    0.35
   0   0  18    0.14    0.44
   0   0  18    0.04    0.34
   0   0 -18    0.00    0.52
   0   0 -18    0.18    0.43
  -1   0 -18    1.30    0.47
   1   0  18    1.91    0.51
   1   0  18    2.78    0.54
  -1   0 -18    3.35    0.73
  -2   0 -18    0.60    0.59
   2   0  18    0.61    0.41
   2   0  18    1.85    0.50
  -2   0 -18    1.38    0.53
  -3   0 -18    5.55    0.88
   3   0  18    6.65    0.74
   3   0  18    5.54    0.68
  -3   0 -18    5.55    0.78
   5  -1 -18   -0.26    0.38
  -5   1  18    0.11    0.53
  -5   1  18    0.66    0.37
  -4  -1  18    2.48    0.46
   4  -1 -18    2.36    0.54
  -4  -1  18    1.85    0.55
  -4   1  18    1.59    0.60
  -4   1  18    1.75    0.45
   4   1 -18    1.90    0.45
   4   1 -18    2.16    0.65
   3  -1 -18    0.14    0.57
  -3  -1  18    0.22    0.37
  -3  -1  18    0.63    0.49
   3  -1 -18    0.01    0.35
   3   1 -18    0.29    0.55
  -3   1  18    0.42    0.50
  -3   1  18    0.64    0.36
   3   1 -18    0.53    0.40
   2  -1 -18    0.13    0.32
  -2  -1  18    0.48    0.37
  -2  -1  18    0.98    0.48
   2  -1 -18    0.86    0.62
   2   1 -18    0.14    0.52
   2   1 -18   -0.15    0.38
  -2   1  18    0.80    0.39
  -2   1  18    0.10    0.42
   1  -1 -18    0.81    0.42
  -1  -1  18    0.80    0.46
  -1  -1  18    0.49    0.36
   1  -1 -18    1.38    0.59
   1   1 -18    0.39    0.54
   1   1 -18    0.55    0.44
  -1   1  18   -0.21    0.46
  -1   1  18    0.88    0.41
   0  -1  18   16.47    0.99
   0  -1 -18   13.31    1.14
   0  -1  18   16.70    1.02
   0  -1 -18   16.98    1.02
   0   1  18   16.00    0.93
   0   1  18   16.07    1.04
   0   1 -18   18.26    1.04
   0   1 -18   16.25    1.23
   1  -1  18    1.03    0.49
   1  -1  18    0.70    0.42
  -1  -1 -18    1.55    0.49
  -1  -1 -18    0.44    0.54
  -1   1 -18    1.09    0.61
   1   1  18    0.93    0.47
  -1   1 -18    1.56    0.53
   1   1  18    1.62    0.45
  -2  -1 -18   -0.11    0.55
  -2  -1 -18    0.26    0.42
   2  -1  18   -0.19    0.38
   2  -1  18    0.71    0.40
  -2   1 -18   -0.13    0.55
   2   1  18   -0.02    0.37
   2   1  18    0.03    0.38
  -2   1 -18   -0.59    0.35
  -3  -1 -18    1.26    0.54
   3  -1  18    0.52    0.45
  -3  -1 -18    0.64    0.56
   3   1  18    0.82    0.43
  -3   1 -18    0.23    0.57
   3   1  18    0.58    0.44
   4  -2 -18    2.39    0.53
  -4  -2  18    2.22    0.59
  -4   2  18    1.89    0.50
  -4   2  18    2.70    0.72
  -3  -2  18    5.04    0.65
  -3  -2  18    4.85    0.60
   3  -2 -18    4.74    0.63
   3   2 -18    5.50    0.81
  -3   2  18    4.42    0.76
  -3   2  18    4.40    0.60
   3   2 -18    2.82    0.56
  -2  -2  18   -0.23    0.35
   2  -2 -18    0.72    0.60
   2  -2 -18   -0.03    0.32
  -2  -2  18    0.18    0.35
   2   2 -18   -0.39    0.37
  -2   2  18    0.07    0.34
   2   2 -18    0.13    0.50
  -2   2  18    0.14    0.43
   1  -2 -18    0.75    0.42
  -1  -2  18    0.61    0.39
   1  -2 -18    0.21    0.56
  -1  -2  18    0.75    0.46
   1   2 -18    0.13    0.41
  -1   2  18   -0.14    0.47
  -1   2  18    0.50    0.38
   1   2 -18    0.41    0.55
   0  -2 -18    0.68    0.40
   0  -2 -18    0.21    0.53
   0  -2  18    1.44    0.46
   0  -2  18    1.12    0.40
   0   2 -18    1.21    0.50
   0   2  18    1.36    0.54
   0   2  18    1.39    0.43
   0   2 -18    1.14    0.60
   1  -2  18    0.40    0.40
   1  -2  18    0.65    0.41
  -1  -2 -18    1.13    0.60
  -1  -2 -18    0.90    0.46
   1   2  18    0.90    0.41
   1   2  18    0.56    0.45
  -1   2 -18    1.08    0.61
  -1   2 -18    0.70    0.44
   2  -2  18    0.67    0.43
  -2  -2 -18    0.03    0.40
   2  -2  18    0.67    0.43
  -2  -2 -18   -0.33    0.48
  -2   2 -18    0.12    0.41
   2   2  18    0.53    0.42
  -2   2 -18   -0.14    0.59
   2   2  18    1.05    0.42
  -4   3  18    3.89    0.70
  -3  -3  18    0.95    0.43
  -3  -3  18    0.60    0.53
   3  -3 -18    0.36    0.43
  -3   3  18    1.14    0.57
  -3   3  18    0.18    0.39
   3   3 -18    0.66    0.60
   3   3 -18    0.60    0.44
  -2  -3  18    0.61    0.41
  -2  -3  18    1.13    0.43
   2  -3 -18    0.57    0.45
   2   3 -18   -0.09    0.39
   2   3 -18    0.67    0.55
  -2   3  18   -0.88    0.46
  -2   3  18    0.95    0.41
  -1  -3  18    0.18    0.39
   1  -3 -18    1.01    0.44
  -1  -3  18    0.84    0.42
   1   3 -18    0.82    0.61
   1   3 -18    0.27    0.42
  -1   3  18    0.68    0.53
  -1   3  18    0.61    0.39
   0  -3 -18    1.62    0.61
   0  -3 -18    2.20    0.50
   0  -3  18    2.34    0.53
   0  -3  18    0.99    0.45
   0   3 -18    1.33    0.51
   0   3  18    0.60    0.50
   0   3 -18    2.37    0.66
   0   3  18    1.31    0.43
   1  -3  18    0.33    0.43
   1  -3  18    1.10    0.48
  -1  -3 -18    1.06    0.59
  -1  -3 -18   -0.26    0.38
   1   3  18    0.22    0.36
  -1   3 -18    1.27    0.64
   1   3  18    0.72    0.47
  -1   3 -18    0.43    0.45
  -2  -4  18    0.66    0.40
   2   4 -18    0.38    0.70
  -2   4  18    0.17    0.39
   2   4 -18    0.70    0.53
  -1  -4  18   -0.08    0.37
   1  -4 -18    1.13    0.48
  -1  -4  18    0.26    0.41
   1   4 -18    0.51    0.45
  -1   4  18    0.49    0.55
  -1   4  18    0.64    0.39
   1   4 -18    0.19    0.56
   0  -4 -18    1.63    0.47
   0  -4  18    2.26    0.60
   0  -4  18    2.46    0.57
   0   4 -18    1.70    0.54
   0   4  18    2.47    0.49
   0   4 -18    1.45    0.68
   0   4  18    2.28    0.62
   4   0 -19    0.96    0.42
  -4   0  19    0.14    0.36
  -4   0  19    1.29    0.56
   3   0 -19    0.64    0.60
  -3   0  19    0.47    0.45
  -3   0  19    0.88    0.39
   3   0 -19   -0.46    0.33
  -2   0  19    0.22    0.39
  -2   0  19    0.28    0.45
   2   0 -19    0.55    0.40
   2   0 -19    0.63    0.58
   1   0 -19    0.28    0.58
  -1   0  19    0.80    0.41
  -1   0  19    1.09    0.53
   1   0 -19    0.92    0.49
   0   0 -19    0.13    0.43
   0   0 -19    0.12    0.57
   0   0  19    0.67    0.40
   0   0  19    0.30    0.45
   1   0  19    2.19    0.54
   1   0  19    2.48    0.55
  -1   0 -19    2.44    0.55
  -1   0 -19    3.68    0.78
   2   0  19    2.14    0.52
  -2   0 -19    1.03    0.65
  -2   0 -19    0.97    0.48
   2   0  19    1.55    0.49
   4  -1 -19    1.23    0.47
  -4  -1  19   -0.11    0.46
  -4  -1  19    0.98    0.40
  -4   1  19    0.07    0.54
  -4   1  19    0.72    0.40
   4   1 -19    0.53    0.41
   4   1 -19    0.46    0.59
  -3  -1  19    1.98    0.58
   3  -1 -19    1.59    0.50
  -3  -1  19    1.66    0.45
   3  -1 -19    3.20    0.79
   3   1 -19    1.24    0.50
   3   1 -19    2.23    0.69
  -3   1  19    2.27    0.64
  -3   1  19    2.94    0.52
  -2  -1  19   -0.25    0.34
  -2  -1  19    0.78    0.48
   2  -1 -19    0.29    0.60
   2  -1 -19   -0.23    0.39
  -2   1  19    1.09    0.56
   2   1 -19    0.46    0.43
   2   1 -19    0.20    0.55
  -2   1  19   -0.59    0.30
  -1  -1  19    0.27    0.41
   1  -1 -19    0.30    0.52
  -1  -1  19    0.95    0.42
   1  -1 -19    0.50    0.43
   1   1 -19    0.30    0.57
  -1   1  19    1.15    0.53
   1   1 -19    0.93    0.44
  -1   1  19    0.00    0.35
   0  -1  19    0.53    0.45
   0  -1 -19    0.29    0.44
   0  -1 -19   -0.17    0.49
   0  -1  19   -0.04    0.35
   0   1 -19   -0.09    0.38
   0   1  19   -0.30    0.43
   0   1  19    0.13    0.35
   0   1 -19    0.87    0.57
   1  -1  19    0.52    0.45
   1  -1  19    0.03    0.37
  -1  -1 -19    0.06    0.41
  -1  -1 -19    0.66    0.59
  -1   1 -19    0.01    0.43
   1   1  19    0.22    0.39
   1   1  19    0.22    0.43
  -1   1 -19    0.81    0.63
   2  -1  19    3.14    0.57
  -2  -1 -19    2.72    0.76
  -2  -1 -19    2.55    0.56
   2   1  19    4.90    0.66
   2   1  19    3.71    0.60
  -2   1 -19    2.03    0.72
  -4  -2  19   -0.31    0.55
  -4   2  19    0.06    0.38
   3  -2 -19    1.00    0.46
  -3  -2  19    1.08    0.43
  -3  -2  19    0.68    0.48
   3   2 -19    1.35    0.49
  -3   2  19    0.76    0.59
  -3   2  19    0.90    0.39
   3   2 -19    1.26    0.60
   2  -2 -19    0.77    0.63
  -2  -2  19    0.55    0.40
   2  -2 -19    0.62    0.42
  -2  -2  19    0.57    0.42
   2   2 -19    0.82    0.42
  -2   2  19    0.39    0.52
  -2   2  19    1.07    0.42
   2   2 -19    0.82    0.60
  -1  -2  19   -0.52    0.33
  -1  -2  19   -0.16    0.37
   1  -2 -19    0.25    0.59
   1  -2 -19   -0.04    0.39
   1   2 -19    0.64    0.57
  -1   2  19    0.84    0.52
  -1   2  19    0.00    0.35
   1   2 -19    0.43    0.41
   0  -2  19    0.48    0.43
   0  -2  19    0.76    0.43
   0  -2 -19    0.19    0.42
   0  -2 -19    1.76    0.67
   0   2 -19    0.47    0.63
   0   2  19    0.91    0.41
   0   2 -19    0.09    0.42
   0   2  19    0.05    0.48
  -1  -2 -19    0.31    0.44
   1  -2  19    0.00    0.41
   1  -2  19    0.74    0.43
  -1  -2 -19    1.47    0.64
  -1   2 -19    0.08    0.59
  -1   2 -19    0.69    0.47
   1   2  19    0.85    0.42
   1   2  19    0.93    0.50
  -3  -3  19   -0.21    0.38
  -3   3  19    0.22    0.49
  -2  -3  19    0.74    0.43
  -2  -3  19    0.03    0.41
   2  -3 -19    0.40    0.76
  -2   3  19   -0.18    0.56
   2   3 -19    1.27    0.53
   2   3 -19   -0.17    0.56
  -2   3  19    1.16    0.44
  -1  -3  19    1.78    0.52
   1  -3 -19    1.64    0.49
  -1  -3  19    2.10    0.53
  -1   3  19    3.32    0.55
   1   3 -19    1.77    0.57
  -1   3  19    2.31    0.61
   1   3 -19    1.95    0.70
   0  -3  19   -0.33    0.44
   0  -3  19    0.01    0.41
   0  -3 -19    1.30    0.66
   0  -3 -19    0.25    0.38
   0   3  19    0.51    0.39
   0   3 -19    0.94    0.63
   0   3  19   -0.60    0.44
   0   3 -19    0.10    0.45
  -4   0  20    0.85    0.43
  -3   0  20    0.12    0.38
  -3   0  20   -0.45    0.42
   3   0 -20    0.36    0.38
   3   0 -20    0.06    0.58
  -2   0  20    0.36    0.54
   2   0 -20    0.49    0.58
   2   0 -20    0.18    0.44
  -2   0  20   -0.49    0.33
   1   0 -20    0.98    0.52
   1   0 -20    0.71    0.64
  -1   0  20    1.30    0.57
  -1   0  20    1.23    0.45
   0   0  20    1.30    0.46
   0   0 -20    2.61    0.71
   0   0  20    2.52    0.59
   0   0 -20    2.19    0.56
   1   0  20    2.47    0.85
  -1   0 -20    3.20    0.76
   1   0  20    4.01    0.62
  -3  -1  20    2.39    0.53
   3  -1 -20    2.88    0.78
   3  -1 -20    3.31    0.63
  -3  -1  20    2.39    0.58
   3   1 -20    3.03    0.77
  -3   1  20    2.33    0.50
  -3   1  20    1.85    0.67
   3   1 -20    1.90    0.51
   2  -1 -20    0.23    0.61
  -2  -1  20   -0.01    0.45
   2  -1 -20   -0.32    0.39
  -2  -1  20   -0.11    0.36
   2   1 -20    0.67    0.49
   2   1 -20    0.66    0.58
  -2   1  20   -0.63    0.33
  -2   1  20   -0.33    0.51
   1  -1 -20    0.54    0.61
   1  -1 -20    0.76    0.44
  -1  -1  20    0.49    0.52
  -1  -1  20    0.57    0.42
   1   1 -20    1.19    0.53
   1   1 -20    0.87    0.61
  -1   1  20    0.96    0.43
  -1   1  20    0.99    0.52
   0  -1 -20    1.14    0.53
   0  -1  20    0.80    0.44
   0  -1 -20    0.96    0.63
   0  -1  20    0.79    0.48
   0   1 -20    0.82    0.65
   0   1  20    0.87    0.53
   0   1  20    0.21    0.39
   0   1 -20    0.97    0.49
   1  -1  20    0.79    0.45
  -1  -1 -20    2.36    0.62
  -1  -1 -20    0.45    0.62
   1   1  20    0.90    0.45
  -1   1 -20    1.34    0.71
   1   1  20    0.40    0.47
  -3  -2  20    2.00    0.51
  -3  -2  20    0.84    0.49
   3   2 -20    1.11    0.49
  -3   2  20    1.63    0.79
   3   2 -20    1.65    0.66
  -2  -2  20    0.91    0.50
  -2  -2  20    0.36    0.44
   2  -2 -20    0.01    0.59
   2   2 -20    0.42    0.59
  -2   2  20    0.35    0.38
   2   2 -20   -0.24    0.44
  -1  -2  20    0.70    0.42
  -1  -2  20    1.67    0.52
   1  -2 -20   -0.01    0.38
   1  -2 -20    0.55    0.63
  -1   2  20   -0.35    0.49
  -1   2  20    0.64    0.42
   1   2 -20    0.06    0.44
   1   2 -20    0.12    0.59
   0  -2  20   -0.44    0.36
   0  -2 -20   -0.21    0.60
   0  -2 -20    1.22    0.51
   0   2  20    0.72    0.43
   0   2  20    0.67    0.49
   0   2 -20    0.80    0.63
  -2   0  21   -0.25    0.37
   2   0 -21    0.35    0.64
   1   0 -21    2.94    0.79
  -1   0  21    3.62    0.60
   0   0  21   -0.41    0.46
   0   0 -21   -0.42    0.78
  -2  -1  21    0.28    0.41
   2   1 -21    0.12    0.57
  -2   1  21   -1.28    0.49
   1  -1 -21    0.01    0.59
  -1  -1  21    0.15    0.39
   1   1 -21    0.71    0.66
  -1   1  21    0.22    0.45
   0   0   0    0.00    0.00
;
_shelx_hkl_checksum              64361
_olex2_date_sample_data_collection 2018-11-10
_olex2_date_sample_submission    2018-11-10
_olex2_exptl_crystal_mounting_method 'MiTeGen loop'
_olex2_submission_original_sample_id 'Vitamin C - Fiber'
_olex2_submission_special_instructions 'No special instructions were received'

data_Collection_2_vitamin_C
_database_code_depnum_ccdc_archive 'CCDC 1900180'
_publ_requested_journal          J.Appl.Crystallogr.
_publ_contact_author_name        'Charles James McMonagle'
_publ_contact_author_address     
;Chemistry
School of Natural and Environmental Sciences
Bedson Building 
Newcastle University
Kings Road
NE1 7RU 
;
_publ_contact_author_email       charlie.mcmonagle@ncl.ac.uk
_publ_contact_author_phone       '+44191 208 7049'
_publ_section_title
;
Reducing the background of ultra-low temperature X-ray diffraction data 
through new methods and advanced materials
;
_publ_section_abstract
;
Advanced methods that significantly reduce the background when collecting 
single-crystal X-ray diffraction data at ultra-low temperatures using a 
closed-cycle helium refrigerator are presented here. These include a 
magnetically controlled internal beamstop and a separate internal collimator 
that together completely remove the scattering contribution to the background 
from the beryllium vacuum chamber. Additionally, a new radiation shield made 
from flexible graphite significantly reduces the background and maintains 
excellent thermal properties. In combination these improvements have led to 
a 6-fold reduction in the average intensity and a 15-fold reduction in peak 
intensity of the background observed for diffraction experiments conducted 
with a closed-cycle helium refrigerator. Moreover, access to ultra-low base 
temperatures, 2.05 K, has been maintained. The design and implementation of 
these methods are discussed along with a case study of Vitamin C to 
demonstrate the effectiveness of the improvements.
; 
loop_
_publ_author_name
_publ_author_address
'McMonagle, Charles James '
;Chemistry
School of Natural and Environmental Sciences
Bedson Building 
Newcastle University
Kings Road
NE1 7RU 
;
'Probert, Michael Richard'
;Chemistry
School of Natural and Environmental Sciences
Bedson Building 
Newcastle University
Kings Road
NE1 7RU 
;

# start Validation Reply Form
_vrf_PLAT029_Collection_2_vitamin_C
;
PROBLEM: _diffrn_measured_fraction_theta_full value Low .      0.941 Why?  
RESPONSE: Collected with sample mounted to a modified APD 202E Displex 
cryogenic refrigerator and this limits the movement of the goniometer. 
For this experiment a beryllium vacuum chamber and flexible graphite 
radiation shield in place surrounding the sample. 
See publication for details. 
;
_vrf_PLAT089_Collection_2_vitamin_C
;
PROBLEM: Poor Data / Parameter Ratio (Zmax < 18) ........       5.28 Note  
RESPONSE: The number of parameters is appropriate for this refinement and 
the sample environment prevented the collection of more data.
;
_vrf_PLAT911_Collection_2_vitamin_C
;
PROBLEM: Missing FCF Refl Between Thmin & STh/L=    0.582         75 Report
RESPONSE: This is a missing cusp of data due to rotation about one axis as 
we were limited with the experimental set-up. 
;
# end Validation Reply Form

_audit_creation_date             2019-01-17
_audit_creation_method           
;
Olex2 1.2
(compiled 2018.05.29 svn.r3508 for OlexSys, GUI svn.r5506)
;
_shelx_SHELXL_version_number     2018/3
_audit_contact_author_address    ?
_audit_contact_author_email      ?
_audit_contact_author_phone      ?
_publ_contact_author_id_orcid    ?
_publ_section_references         
;
Dolomanov, O.V., Bourhis, L.J., Gildea, R.J, Howard, J.A.K. & Puschmann, H.
 (2009), J. Appl. Cryst. 42, 339-341.

Sheldrick, G.M. (2015). Acta Cryst. A71, 3-8.

Sheldrick, G.M. (2015). Acta Cryst. C71, 3-8.
;
_chemical_name_systematic        'L-ascorbic acid'
_chemical_name_common            'Vitamin C'
_chemical_formula_moiety         'C6 H8 O6'
_chemical_formula_sum            'C6 H8 O6'
_chemical_formula_weight         176.12
_space_group_crystal_system      monoclinic
_space_group_IT_number           4
_space_group_name_H-M_alt        'P 21'
_space_group_name_Hall           'P 2yb'
_chemical_absolute_configuration rm
loop_
_space_group_symop_operation_xyz
'x, y, z'
'-x, y+1/2, -z'
_exptl_crystal_recrystallization_method ?
_chemical_melting_point          ?
_exptl_crystal_description       block
_exptl_crystal_colour            'clear colourless'
_diffrn_ambient_temperature      292.36
loop_
_atom_type_symbol
_atom_type_description
_atom_type_scat_dispersion_real
_atom_type_scat_dispersion_imag
_atom_type_scat_source
C C 0.0033 0.0016 'International Tables Vol C Tables 4.2.6.8 and 6.1.1.4'
H H 0.0000 0.0000 'International Tables Vol C Tables 4.2.6.8 and 6.1.1.4'
O O 0.0106 0.0060 'International Tables Vol C Tables 4.2.6.8 and 6.1.1.4'

_shelx_space_group_comment       
;
The symmetry employed for this shelxl refinement is uniquely defined
by the following loop, which should always be used as a source of
symmetry information in preference to the above space-group names.
They are only intended as comments.
;

_cell_length_a                   6.4196(2)
_cell_length_b                   6.3619(3)
_cell_length_c                   17.1568(6)
_cell_angle_alpha                90
_cell_angle_beta                 99.356(3)
_cell_angle_gamma                90
_cell_volume                     691.38(5)
_cell_formula_units_Z            4
_cell_measurement_reflns_used    1182
_cell_measurement_temperature    292.36
_cell_measurement_theta_max      23.645
_cell_measurement_theta_min      2.406
_shelx_estimated_absorpt_T_max   ?
_shelx_estimated_absorpt_T_min   ?
_exptl_absorpt_coefficient_mu    0.156
_exptl_absorpt_correction_T_max  0.7451
_exptl_absorpt_correction_T_min  0.6883
_exptl_absorpt_correction_type   multi-scan
_exptl_absorpt_process_details   
'SADABS-2016/2 (Bruker,2016/2) was used for absorption correction.'
_exptl_absorpt_special_details   ?
_exptl_crystal_colour_lustre     clear
_exptl_crystal_colour_primary    colourless
_exptl_crystal_density_diffrn    1.692
_exptl_crystal_density_meas      ?
_exptl_crystal_density_method    ?
_exptl_crystal_F_000             368
_exptl_crystal_preparation       'As supplied'
_exptl_crystal_size_max          0.035
_exptl_crystal_size_mid          0.035
_exptl_crystal_size_min          0.01
_exptl_transmission_factor_max   ?
_exptl_transmission_factor_min   ?
_diffrn_reflns_av_R_equivalents  0.0655
_diffrn_reflns_av_unetI/netI     0.0778
_diffrn_reflns_Laue_measured_fraction_full 0.941
_diffrn_reflns_Laue_measured_fraction_max 0.941
_diffrn_reflns_limit_h_max       7
_diffrn_reflns_limit_h_min       -7
_diffrn_reflns_limit_k_max       7
_diffrn_reflns_limit_k_min       -7
_diffrn_reflns_limit_l_max       19
_diffrn_reflns_limit_l_min       -19
_diffrn_reflns_number            6127
_diffrn_reflns_point_group_measured_fraction_full 0.951
_diffrn_reflns_point_group_measured_fraction_max 0.950
_diffrn_reflns_theta_full        24.415
_diffrn_reflns_theta_max         24.415
_diffrn_reflns_theta_min         1.203
_diffrn_detector                 'CCD area detector'
_diffrn_detector_area_resol_mean ?
_diffrn_detector_type            'Bruker APEXII area detector'
_diffrn_measured_fraction_theta_full 0.941
_diffrn_measured_fraction_theta_max 0.941
_diffrn_measurement_device       'XIPHOS four-circle diffractometer'
_diffrn_measurement_device_type  'Bruker APEX-II CCD'
_diffrn_measurement_method       '\f scans'
_diffrn_radiation_collimation    focused
_diffrn_radiation_monochromator  'multilayer optics'
_diffrn_radiation_probe          x-ray
_diffrn_radiation_type           MoK\a
_diffrn_radiation_wavelength     0.71073
_diffrn_source                   'rotating anode'
_diffrn_source_type              'Bruker TXS with Helios Optics'
_diffrn_source_target            Mo
_diffrn_special_details          ?
_diffrn_standards_number         0
_reflns_Friedel_coverage         0.836
_reflns_Friedel_fraction_full    0.963
_reflns_Friedel_fraction_max     0.962
_reflns_number_gt                1423
_reflns_number_total             2183
_reflns_special_details          
;
 Reflections were merged by SHELXL according to the crystal
 class for the calculation of statistics and refinement.
 
 _reflns_Friedel_fraction is defined as the number of unique
 Friedel pairs measured divided by the number that would be
 possible theoretically, ignoring centric projections and
 systematic absences.
;
_reflns_threshold_expression     'I > 2\s(I)'
_computing_cell_refinement       'SAINT V8.38A (?, 2016)'
_computing_data_collection       ?
_computing_data_reduction        'SAINT V8.38A (?, 2016)'
_computing_molecular_graphics    'Olex2 (Dolomanov et al., 2009)'
_computing_publication_material  'Olex2 (Dolomanov et al., 2009)'
_computing_structure_refinement  'ShelXL (Sheldrick, 2015)'
_computing_structure_solution    'ShelXT (Sheldrick, 2015)'
_refine_diff_density_max         0.193
_refine_diff_density_min         -0.225
_refine_diff_density_rms         0.050
_refine_ls_abs_structure_details 
;
 Flack x determined using 500 quotients [(I+)-(I-)]/[(I+)+(I-)]
 (Parsons, Flack and Wagner, Acta Cryst. B69 (2013) 249-259).
;
_refine_ls_abs_structure_Flack   -0.6(10)
_refine_ls_extinction_coef       .
_refine_ls_extinction_method     none
_refine_ls_goodness_of_fit_ref   0.960
_refine_ls_hydrogen_treatment    constr
_refine_ls_matrix_type           full
_refine_ls_number_parameters     225
_refine_ls_number_reflns         2183
_refine_ls_number_restraints     1
_refine_ls_R_factor_all          0.0883
_refine_ls_R_factor_gt           0.0436
_refine_ls_restrained_S_all      0.959
_refine_ls_shift/su_max          0.000
_refine_ls_shift/su_mean         0.000
_refine_ls_structure_factor_coef Fsqd
_refine_ls_weighting_details     
'w=1/[\s^2^(Fo^2^)+(0.0284P)^2^] where P=(Fo^2^+2Fc^2^)/3'
_refine_ls_weighting_scheme      calc
_refine_ls_wR_factor_gt          0.0714
_refine_ls_wR_factor_ref         0.0828
_refine_special_details          ?
_olex2_refinement_description    
;
1. Fixed Uiso
 At 1.2 times of:
  All C(H) groups, All C(H,H) groups
 At 1.5 times of:
  All O(H) groups
2.a Ternary CH refined with riding coordinates:
 C2(H2A), C3(H3A), C8(H8A), C9(H9A)
2.b Secondary CH2 refined with riding coordinates:
 C1(H1A,H1B), C7(H7A,H7B)
2.c Idealised tetrahedral OH refined as rotating group:
 O1(H1), O2(H2), O3(H3), O4(H4), O7(H7), O8(H8), O9(H9), O10(H10)
;
_atom_sites_solution_hydrogens   geom
_atom_sites_solution_primary     dual
_atom_sites_solution_secondary   ?
loop_
_atom_site_label
_atom_site_type_symbol
_atom_site_fract_x
_atom_site_fract_y
_atom_site_fract_z
_atom_site_U_iso_or_equiv
_atom_site_adp_type
_atom_site_occupancy
_atom_site_site_symmetry_order
_atom_site_calc_flag
_atom_site_refinement_flags_posn
_atom_site_refinement_flags_adp
_atom_site_refinement_flags_occupancy
_atom_site_disorder_assembly
_atom_site_disorder_group
O1 O 0.9167(7) 0.3001(9) 0.8173(2) 0.0389(14) Uani 1 1 d . . . . .
H1 H 0.880854 0.295499 0.861016 0.058 Uiso 1 1 calc GR . . . .
O2 O 0.8378(6) 0.7001(7) 0.6673(3) 0.0316(11) Uani 1 1 d . . . . .
H2 H 0.904094 0.735139 0.632427 0.047 Uiso 1 1 calc GR . . . .
O3 O 1.1967(5) 0.3460(10) 0.5888(2) 0.0300(10) Uani 1 1 d . . . . .
H3 H 1.245233 0.324288 0.548184 0.045 Uiso 1 1 calc GR . . . .
O4 O 0.8850(5) 0.3471(9) 0.43099(18) 0.0270(9) Uani 1 1 d . . . . .
H4 H 0.773851 0.333320 0.400255 0.041 Uiso 1 1 calc GR . . . .
O5 O 0.4648(5) 0.3395(10) 0.4853(2) 0.0294(9) Uani 1 1 d . . . . .
O6 O 0.6518(5) 0.3214(9) 0.60737(19) 0.0261(10) Uani 1 1 d . . . . .
C1 C 0.8171(9) 0.4762(9) 0.7741(3) 0.0253(15) Uani 1 1 d . . . . .
H1A H 0.835756 0.601705 0.806540 0.030 Uiso 1 1 calc R . . . .
H1B H 0.666987 0.450209 0.759239 0.030 Uiso 1 1 calc R . . . .
C2 C 0.9177(8) 0.5065(9) 0.7006(3) 0.0235(15) Uani 1 1 d . . . . .
H2A H 1.070752 0.519976 0.716762 0.028 Uiso 1 1 calc R . . . .
C3 C 0.8747(7) 0.3245(13) 0.6426(3) 0.0241(13) Uani 1 1 d . . . . .
H3A H 0.910939 0.191889 0.670669 0.029 Uiso 1 1 calc R . . . .
C4 C 0.9863(7) 0.3365(13) 0.5731(3) 0.0218(12) Uani 1 1 d . . . . .
C5 C 0.8461(7) 0.3389(12) 0.5064(3) 0.0200(12) Uani 1 1 d . . . . .
C6 C 0.6376(8) 0.3341(13) 0.5276(3) 0.0230(13) Uani 1 1 d . . . . .
O7 O 1.4294(6) 0.8010(8) 0.6849(2) 0.0295(12) Uani 1 1 d . . . . .
H7 H 1.537750 0.769523 0.668145 0.044 Uiso 1 1 calc GR . . . .
O8 O 1.3318(6) 1.1961(7) 0.8271(2) 0.0285(11) Uani 1 1 d . . . . .
H8 H 1.212010 1.238832 0.828597 0.043 Uiso 1 1 calc GR . . . .
O9 O 1.0583(5) 0.8290(11) 0.9073(2) 0.0367(10) Uani 1 1 d . . . . .
H9 H 1.010526 0.812989 0.948415 0.055 Uiso 1 1 calc GR . . . .
O10 O 1.3653(5) 0.8469(9) 1.06470(19) 0.0299(9) Uani 1 1 d . . . . .
H10 H 1.463895 0.795606 1.095150 0.045 Uiso 1 1 calc GR . . . .
O11 O 1.7884(5) 0.8461(9) 1.01133(19) 0.0299(10) Uani 1 1 d . . . . .
O12 O 1.6017(5) 0.8396(9) 0.88866(18) 0.0241(9) Uani 1 1 d . . . . .
C7 C 1.4615(9) 0.9941(10) 0.7285(3) 0.0259(15) Uani 1 1 d . . . . .
H7A H 1.425943 1.112699 0.693269 0.031 Uiso 1 1 calc R . . . .
H7B H 1.608360 1.006956 0.752709 0.031 Uiso 1 1 calc R . . . .
C8 C 1.3210(9) 0.9924(9) 0.7917(3) 0.0238(14) Uani 1 1 d . . . . .
H8A H 1.175279 0.967799 0.765938 0.029 Uiso 1 1 calc R . . . .
C9 C 1.3810(7) 0.8214(12) 0.8532(3) 0.0201(13) Uani 1 1 d . . . . .
H9A H 1.357653 0.683712 0.827644 0.024 Uiso 1 1 calc R . . . .
C10 C 1.2675(7) 0.8289(12) 0.9230(3) 0.0208(12) Uani 1 1 d . . . . .
C11 C 1.4064(7) 0.8347(13) 0.9894(3) 0.0208(12) Uani 1 1 d . . . . .
C12 C 1.6156(8) 0.8415(12) 0.9686(3) 0.0218(12) Uani 1 1 d . . . . .

loop_
_atom_site_aniso_label
_atom_site_aniso_U_11
_atom_site_aniso_U_22
_atom_site_aniso_U_33
_atom_site_aniso_U_23
_atom_site_aniso_U_13
_atom_site_aniso_U_12
O1 0.039(3) 0.060(4) 0.020(2) 0.013(3) 0.0121(19) 0.016(3)
O2 0.033(3) 0.034(3) 0.031(3) 0.010(2) 0.0141(19) 0.004(2)
O3 0.016(2) 0.052(3) 0.022(2) -0.005(3) 0.0047(15) 0.004(3)
O4 0.020(2) 0.044(3) 0.018(2) 0.001(3) 0.0055(15) 0.001(3)
O5 0.014(2) 0.048(3) 0.025(2) -0.005(3) 0.0010(16) -0.001(3)
O6 0.018(2) 0.044(3) 0.018(2) 0.002(3) 0.0068(15) -0.002(3)
C1 0.028(4) 0.033(4) 0.016(3) 0.001(3) 0.004(3) 0.007(3)
C2 0.014(3) 0.034(4) 0.024(3) -0.001(3) 0.007(3) -0.001(3)
C3 0.017(3) 0.035(4) 0.021(3) -0.003(4) 0.002(2) 0.002(4)
C4 0.017(3) 0.025(3) 0.025(3) 0.000(4) 0.006(2) -0.002(4)
C5 0.020(3) 0.022(3) 0.019(3) 0.000(4) 0.007(2) -0.001(4)
C6 0.024(3) 0.024(4) 0.023(3) -0.003(4) 0.012(3) 0.006(4)
O7 0.028(2) 0.040(3) 0.021(2) -0.007(2) 0.0046(17) 0.005(3)
O8 0.027(2) 0.030(3) 0.028(2) -0.004(2) 0.0024(19) 0.006(2)
O9 0.018(2) 0.068(3) 0.024(2) -0.001(3) 0.0048(16) -0.004(3)
O10 0.024(2) 0.050(3) 0.017(2) 0.001(3) 0.0051(15) 0.004(3)
O11 0.016(2) 0.050(3) 0.023(2) 0.002(3) 0.0013(17) 0.003(3)
O12 0.016(2) 0.041(3) 0.015(2) 0.003(3) 0.0039(15) 0.001(3)
C7 0.021(3) 0.038(4) 0.018(3) 0.005(3) 0.003(3) 0.001(3)
C8 0.022(3) 0.028(4) 0.020(3) -0.003(3) -0.001(3) 0.000(3)
C9 0.015(3) 0.029(4) 0.016(3) -0.001(4) 0.002(2) -0.001(4)
C10 0.014(3) 0.027(3) 0.021(3) -0.001(4) 0.003(2) -0.005(4)
C11 0.019(3) 0.024(3) 0.020(3) 0.001(4) 0.007(2) 0.000(4)
C12 0.025(3) 0.021(3) 0.020(3) -0.001(4) 0.007(3) -0.002(4)

_geom_special_details            
;
 All esds (except the esd in the dihedral angle between two l.s. planes)
 are estimated using the full covariance matrix.  The cell esds are taken
 into account individually in the estimation of esds in distances, angles
 and torsion angles; correlations between esds in cell parameters are only
 used when they are defined by crystal symmetry.  An approximate (isotropic)
 treatment of cell esds is used for estimating esds involving l.s. planes.
;
loop_
_geom_bond_atom_site_label_1
_geom_bond_atom_site_label_2
_geom_bond_distance
_geom_bond_site_symmetry_2
_geom_bond_publ_flag
O1 H1 0.8200 . ?
O1 C1 1.435(7) . ?
O2 H2 0.8200 . ?
O2 C2 1.418(7) . ?
O3 H3 0.8200 . ?
O3 C4 1.335(5) . ?
O4 H4 0.8200 . ?
O4 C5 1.358(5) . ?
O5 C6 1.223(5) . ?
O6 C3 1.460(5) . ?
O6 C6 1.359(6) . ?
C1 H1A 0.9700 . ?
C1 H1B 0.9700 . ?
C1 C2 1.519(7) . ?
C2 H2A 0.9800 . ?
C2 C3 1.522(8) . ?
C3 H3A 0.9800 . ?
C3 C4 1.489(7) . ?
C4 C5 1.336(6) . ?
C5 C6 1.444(6) . ?
O7 H7 0.8200 . ?
O7 C7 1.435(7) . ?
O8 H8 0.8200 . ?
O8 C8 1.428(7) . ?
O9 H9 0.8200 . ?
O9 C10 1.326(5) . ?
O10 H10 0.8200 . ?
O10 C11 1.363(6) . ?
O11 C12 1.227(5) . ?
O12 C9 1.453(5) . ?
O12 C12 1.360(5) . ?
C7 H7A 0.9700 . ?
C7 H7B 0.9700 . ?
C7 C8 1.519(7) . ?
C8 H8A 0.9800 . ?
C8 C9 1.521(8) . ?
C9 H9A 0.9800 . ?
C9 C10 1.501(6) . ?
C10 C11 1.328(6) . ?
C11 C12 1.445(6) . ?

loop_
_geom_angle_atom_site_label_1
_geom_angle_atom_site_label_2
_geom_angle_atom_site_label_3
_geom_angle
_geom_angle_site_symmetry_1
_geom_angle_site_symmetry_3
_geom_angle_publ_flag
C1 O1 H1 109.5 . . ?
C2 O2 H2 109.5 . . ?
C4 O3 H3 109.5 . . ?
C5 O4 H4 109.5 . . ?
C6 O6 C3 108.5(4) . . ?
O1 C1 H1A 110.0 . . ?
O1 C1 H1B 110.0 . . ?
O1 C1 C2 108.3(4) . . ?
H1A C1 H1B 108.4 . . ?
C2 C1 H1A 110.0 . . ?
C2 C1 H1B 110.0 . . ?
O2 C2 C1 105.6(4) . . ?
O2 C2 H2A 108.6 . . ?
O2 C2 C3 112.5(5) . . ?
C1 C2 H2A 108.6 . . ?
C1 C2 C3 112.9(5) . . ?
C3 C2 H2A 108.6 . . ?
O6 C3 C2 110.0(5) . . ?
O6 C3 H3A 109.3 . . ?
O6 C3 C4 103.6(4) . . ?
C2 C3 H3A 109.3 . . ?
C4 C3 C2 115.1(6) . . ?
C4 C3 H3A 109.3 . . ?
O3 C4 C3 116.3(4) . . ?
O3 C4 C5 133.6(4) . . ?
C5 C4 C3 110.0(4) . . ?
O4 C5 C6 124.2(4) . . ?
C4 C5 O4 127.9(4) . . ?
C4 C5 C6 107.9(4) . . ?
O5 C6 O6 120.4(4) . . ?
O5 C6 C5 129.7(5) . . ?
O6 C6 C5 109.9(4) . . ?
C7 O7 H7 109.5 . . ?
C8 O8 H8 109.5 . . ?
C10 O9 H9 109.5 . . ?
C11 O10 H10 109.5 . . ?
C12 O12 C9 108.8(3) . . ?
O7 C7 H7A 110.0 . . ?
O7 C7 H7B 110.0 . . ?
O7 C7 C8 108.3(4) . . ?
H7A C7 H7B 108.4 . . ?
C8 C7 H7A 110.0 . . ?
C8 C7 H7B 110.0 . . ?
O8 C8 C7 107.7(5) . . ?
O8 C8 H8A 108.3 . . ?
O8 C8 C9 111.3(5) . . ?
C7 C8 H8A 108.3 . . ?
C7 C8 C9 112.8(4) . . ?
C9 C8 H8A 108.3 . . ?
O12 C9 C8 110.7(5) . . ?
O12 C9 H9A 109.0 . . ?
O12 C9 C10 103.3(4) . . ?
C8 C9 H9A 109.0 . . ?
C10 C9 C8 115.5(5) . . ?
C10 C9 H9A 109.0 . . ?
O9 C10 C9 116.4(4) . . ?
O9 C10 C11 133.7(4) . . ?
C11 C10 C9 109.9(4) . . ?
O10 C11 C12 124.3(4) . . ?
C10 C11 O10 127.5(4) . . ?
C10 C11 C12 108.1(4) . . ?
O11 C12 O12 120.5(4) . . ?
O11 C12 C11 129.8(4) . . ?
O12 C12 C11 109.7(4) . . ?

_shelx_res_file                  
;
TITL CMM180068_New_0m in P2(1)
    cmm180068_new_0m.res
    created by SHELXL-2018/3 at 19:02:43 on 17-Jan-2019
CELL 0.71073 6.4196 6.3619 17.1568 90 99.3556 90
ZERR 4 0.0002 0.0003 0.0006 0 0.0026 0
LATT -1
SYMM -X,0.5+Y,-Z
SFAC C H O
UNIT 24 32 24

L.S. 20
PLAN  20
TEMP 19.21
BOND $H
list 4
fmap 2 53
acta
REM <olex2.extras>
REM <HklSrc "%.\\CMM180068_New_0m.hkl">
REM </olex2.extras>

WGHT    0.028400
FVAR       0.19373
O1    3    0.916661    0.300123    0.817296    11.00000    0.03926    0.06021 =
         0.01965    0.01290    0.01211    0.01582
AFIX 147
H1    2    0.880854    0.295499    0.861016    11.00000   -1.50000
AFIX   0
O2    3    0.837770    0.700073    0.667324    11.00000    0.03315    0.03407 =
         0.03059    0.00984    0.01408    0.00421
AFIX 147
H2    2    0.904094    0.735139    0.632427    11.00000   -1.50000
AFIX   0
O3    3    1.196684    0.346039    0.588796    11.00000    0.01617    0.05184 =
         0.02238   -0.00451    0.00468    0.00419
AFIX 147
H3    2    1.245233    0.324288    0.548184    11.00000   -1.50000
AFIX   0
O4    3    0.884978    0.347149    0.430989    11.00000    0.02035    0.04382 =
         0.01774    0.00078    0.00554    0.00058
AFIX 147
H4    2    0.773851    0.333320    0.400255    11.00000   -1.50000
AFIX   0
O5    3    0.464831    0.339491    0.485311    11.00000    0.01361    0.04847 =
         0.02543   -0.00461    0.00103   -0.00102
O6    3    0.651820    0.321449    0.607373    11.00000    0.01779    0.04419 =
         0.01773    0.00207    0.00679   -0.00176
C1    1    0.817097    0.476180    0.774060    11.00000    0.02770    0.03267 =
         0.01554    0.00086    0.00360    0.00656
AFIX  23
H1A   2    0.835756    0.601705    0.806540    11.00000   -1.20000
H1B   2    0.666987    0.450209    0.759239    11.00000   -1.20000
AFIX   0
C2    1    0.917749    0.506496    0.700611    11.00000    0.01443    0.03363 =
         0.02357   -0.00060    0.00683   -0.00117
AFIX  13
H2A   2    1.070752    0.519976    0.716762    11.00000   -1.20000
AFIX   0
C3    1    0.874690    0.324456    0.642634    11.00000    0.01676    0.03453 =
         0.02074   -0.00327    0.00187    0.00207
AFIX  13
H3A   2    0.910939    0.191889    0.670669    11.00000   -1.20000
AFIX   0
C4    1    0.986256    0.336531    0.573144    11.00000    0.01669    0.02485 =
         0.02467    0.00039    0.00557   -0.00200
C5    1    0.846138    0.338907    0.506435    11.00000    0.02025    0.02217 =
         0.01883   -0.00026    0.00684   -0.00149
C6    1    0.637551    0.334107    0.527606    11.00000    0.02427    0.02416 =
         0.02317   -0.00268    0.01150    0.00597

O7    3    1.429373    0.800979    0.684947    11.00000    0.02808    0.03981 =
         0.02073   -0.00670    0.00456    0.00529
AFIX 147
H7    2    1.537750    0.769523    0.668145    11.00000   -1.50000
AFIX   0
O8    3    1.331804    1.196054    0.827131    11.00000    0.02673    0.02985 =
         0.02824   -0.00413    0.00237    0.00558
AFIX 147
H8    2    1.212010    1.238832    0.828597    11.00000   -1.50000
AFIX   0
O9    3    1.058336    0.829041    0.907308    11.00000    0.01837    0.06808 =
         0.02420   -0.00148    0.00480   -0.00400
AFIX 147
H9    2    1.010526    0.812989    0.948415    11.00000   -1.50000
AFIX   0
O10   3    1.365324    0.846902    1.064697    11.00000    0.02378    0.04998 =
         0.01658    0.00065    0.00507    0.00371
AFIX 147
H10   2    1.463895    0.795606    1.095150    11.00000   -1.50000
AFIX   0
O11   3    1.788438    0.846117    1.011335    11.00000    0.01640    0.04982 =
         0.02274    0.00214    0.00129    0.00265
O12   3    1.601744    0.839562    0.888660    11.00000    0.01594    0.04149 =
         0.01547    0.00270    0.00394    0.00060
C7    1    1.461518    0.994119    0.728456    11.00000    0.02108    0.03841 =
         0.01838    0.00518    0.00330    0.00124
AFIX  23
H7A   2    1.425943    1.112699    0.693269    11.00000   -1.20000
H7B   2    1.608360    1.006956    0.752709    11.00000   -1.20000
AFIX   0
C8    1    1.321010    0.992434    0.791669    11.00000    0.02228    0.02781 =
         0.01985   -0.00251   -0.00057    0.00047
AFIX  13
H8A   2    1.175279    0.967799    0.765938    11.00000   -1.20000
AFIX   0
C9    1    1.381007    0.821408    0.853176    11.00000    0.01500    0.02877 =
         0.01613   -0.00072    0.00161   -0.00089
AFIX  13
H9A   2    1.357653    0.683712    0.827644    11.00000   -1.20000
AFIX   0
C10   1    1.267484    0.828863    0.923017    11.00000    0.01415    0.02698 =
         0.02139   -0.00123    0.00294   -0.00488
C11   1    1.406428    0.834731    0.989368    11.00000    0.01919    0.02401 =
         0.02038    0.00109    0.00668   -0.00024
C12   1    1.615608    0.841460    0.968605    11.00000    0.02531    0.02139 =
         0.01981   -0.00053    0.00704   -0.00164
HKLF 4


REM  CMM180068_New_0m in P2(1)
REM wR2 = 0.0828, GooF = S = 0.960, Restrained GooF = 0.959 for all data
REM R1 = 0.0436 for 1423 Fo > 4sig(Fo) and 0.0883 for all 2183 data
REM 225 parameters refined using 1 restraints

END

WGHT      0.0284      0.0000

REM Highest difference peak  0.193,  deepest hole -0.225,  1-sigma level  0.050
Q1    1   1.7756  0.6478  0.9797  11.00000  0.05    0.19
Q2    1   0.9381  0.2524  0.5386  11.00000  0.05    0.19
Q3    1   1.3994  1.3481  0.6604  11.00000  0.05    0.19
Q4    1   1.1416  0.8268  0.6936  11.00000  0.05    0.18
Q5    1   1.4721  0.5469  0.8853  11.00000  0.05    0.18
Q6    1   1.7508  0.8350  1.0799  11.00000  0.05    0.18
Q7    1   1.2037  0.7342  0.7596  11.00000  0.05    0.17
Q8    1   1.4964  0.8954  1.1564  11.00000  0.05    0.16
Q9    1   0.8398  0.7994  0.8971  11.00000  0.05    0.16
Q10   1   0.9067  0.9626  0.8645  11.00000  0.05    0.16
Q11   1   0.7237  0.9808  0.6136  11.00000  0.05    0.16
Q12   1   1.6006  1.1913  0.7847  11.00000  0.05    0.16
Q13   1   0.8779  0.1853  0.7150  11.00000  0.05    0.15
Q14   1   1.3007  0.8371  0.8817  11.00000  0.05    0.15
Q15   1   1.0543  0.6108  0.8814  11.00000  0.05    0.15
Q16   1   1.0870  0.6501  0.9948  11.00000  0.05    0.15
Q17   1   1.0836  1.0500  1.0030  11.00000  0.05    0.15
Q18   1   1.7467  1.0153  0.6956  11.00000  0.05    0.15
Q19   1   1.6073  0.7331  0.8634  11.00000  0.05    0.15
Q20   1   1.1132  0.6186  0.7850  11.00000  0.05    0.15
;
_shelx_res_checksum              22202
_shelx_hkl_file                  
;
  -1   0   0   13.68    0.47
   1   0   0   14.02    0.48
   1   0   0   14.74    0.43
  -1   0   0   14.26    0.46
   2   0   0    0.47    0.25
   2   0   0    0.30    0.16
  -2   0   0    0.38    0.19
  -2   0   0    0.34    0.22
  -3   0   0    0.28    0.27
  -3   0   0   -0.12    0.25
   3   0   0    0.15    0.30
   3   0   0    0.46    0.22
   4   0   0   59.07    2.13
  -4   0   0   64.62    2.02
  -4   0   0   65.63    2.08
   4   0   0   64.49    1.91
  -5   0   0    5.55    0.68
   5   0   0    5.12    0.84
  -5   0   0    6.15    0.76
   5   0   0    5.59    0.58
   0  -1   0    0.02    0.14
   0  -1   0   -0.01    0.08
   0   1   0    0.00    0.10
   0   1   0    0.03    0.10
   1  -1   0  117.27    3.04
   1  -1   0  119.13    2.91
  -1   1   0  112.39    2.95
  -1   1   0  118.78    3.01
  -2  -1   0    0.70    0.15
   2  -1   0    0.89    0.24
  -2  -1   0    0.69    0.17
   2  -1   0    1.80    0.53
  -2   1   0    0.91    0.29
  -2   1   0   -0.69    0.46
   2   1   0    0.67    0.12
   2   1   0    0.71    0.20
  -3  -1   0   89.01    2.28
  -3  -1   0   86.79    2.27
   3  -1   0   87.99    2.44
   3  -1   0   88.13    2.66
   3   1   0   84.56    2.32
  -3   1   0   84.65    2.52
  -3   1   0   87.24    2.58
   3   1   0   87.62    2.21
  -4  -1   0   38.20    1.34
  -4  -1   0   36.92    1.29
   4  -1   0   40.83    1.79
   4  -1   0   38.71    1.45
  -4   1   0   36.56    1.71
   4   1   0   40.32    1.38
  -4   1   0   39.30    1.58
   4   1   0   37.48    1.22
   5  -1   0    2.09    0.72
   5  -1   0    2.23    0.53
  -5   1   0    3.27    0.70
  -5   1   0    2.48    0.63
   6  -1   0    0.30    0.71
   6  -1   0    0.77    0.52
  -6   1   0    1.12    0.69
  -6   1   0    1.08    0.56
   0  -2   0  943.22   23.06
   0  -2   0 1000.00   23.50
   0   2   0  921.91   22.96
   0   2   0  972.54   23.03
  -1  -2   0    8.22    0.41
   1  -2   0    8.32    0.75
   1  -2   0    7.24    0.49
  -1  -2   0    8.03    0.32
  -1   2   0    8.22    0.56
   1   2   0    8.58    0.42
  -1   2   0    8.93    0.74
   1   2   0    7.77    0.34
   2  -2   0    3.85    0.58
   2  -2   0    3.37    0.42
  -2   2   0    3.62    0.47
  -2   2   0    3.45    0.52
   3  -2   0    1.62    0.38
   3  -2   0    1.17    0.55
  -3   2   0    1.17    0.45
  -3   2   0    1.30    0.42
   4  -2   0   22.52    1.43
   4  -2   0   22.61    1.11
  -4   2   0   20.12    1.25
  -4   2   0   21.93    1.24
   5  -2   0   11.18    0.94
   5  -2   0   11.70    1.14
  -5   2   0   11.92    1.03
  -5   2   0    9.99    1.09
   6  -2   0    0.86    0.84
   6  -2   0    0.90    0.77
  -6   2   0    0.33    0.74
  -6   2   0   -0.10    0.77
   7  -2   0    0.81    0.73
   7  -2   0    0.10    0.95
  -7   2   0    0.74    0.93
  -7   2   0   -0.49    0.74
   0  -3   0    0.36    0.32
   0  -3   0   -0.09    0.22
   0   3   0    0.08    0.21
   0   3   0   -0.13    0.25
   1  -3   0   23.06    1.09
  -1  -3   0   21.05    0.86
  -1  -3   0   22.00    0.73
   1  -3   0   21.67    0.92
   1   3   0   21.82    0.78
  -1   3   0   21.33    1.02
   1   3   0   21.59    0.81
  -1   3   0   22.84    0.96
  -2  -3   0    0.38    0.08
  -2  -3   0    0.14    0.15
   2  -3   0    0.14    0.42
   2  -3   0   -0.15    0.29
  -2   3   0    0.07    0.41
   2   3   0    0.21    0.14
  -2   3   0    0.46    0.35
   3  -3   0   24.65    1.29
   3  -3   0   20.67    1.45
  -3   3   0   17.92    1.30
  -3   3   0   19.66    1.28
   4  -3   0   15.61    1.06
   4  -3   0   14.34    1.39
  -4   3   0   14.31    1.18
  -4   3   0   15.71    1.23
   5  -3   0    7.32    1.08
   5  -3   0    7.73    0.83
  -5   3   0    8.24    0.93
  -5   3   0    6.70    0.96
   6  -3   0    0.89    0.94
  -6   3   0   -1.61    0.83
  -6   3   0    0.12    0.82
   0  -4   0  128.45    3.72
   0  -4   0  129.12    3.43
   0   4   0  128.16    3.53
   0   4   0  127.07    3.55
   1  -4   0    1.73    0.50
   1  -4   0    2.85    0.70
  -1  -4   0    2.81    0.47
  -1  -4   0    2.61    0.39
  -1   4   0    2.33    0.54
   1   4   0    2.75    0.45
   1   4   0    1.47    0.44
  -1   4   0    1.47    0.72
   2  -4   0    5.20    0.66
   2  -4   0    5.71    0.88
  -2   4   0    5.69    0.79
  -2   4   0    5.37    0.73
   3  -4   0    1.15    0.57
   3  -4   0    0.81    0.75
  -3   4   0    0.05    0.57
  -3   4   0    0.32    0.61
   4  -4   0    4.28    0.68
   4  -4   0    4.68    1.01
  -4   4   0    6.03    0.92
   5  -4   0    7.36    1.01
   5  -4   0    6.18    1.23
  -5   4   0    4.31    0.99
  -5   4   0    6.53    1.04
   6  -4   0    2.77    1.16
   6  -4   0    2.62    0.81
  -6   4   0    1.78    0.93
  -6   4   0    3.21    1.01
   0  -5   0    0.17    0.38
   0  -5   0    0.93    0.59
   0   5   0   -0.05    0.52
   0   5   0    0.26    0.39
   1  -5   0   20.31    1.48
   1  -5   0   21.85    1.14
  -1   5   0   21.10    1.24
  -1   5   0   20.75    1.30
   2  -5   0    0.19    0.39
   2  -5   0    0.56    0.62
  -2   5   0    0.49    0.50
  -2   5   0   -0.15    0.48
   3  -5   0    7.65    1.16
   3  -5   0    9.82    0.92
  -3   5   0    7.77    0.99
  -3   5   0    9.48    1.07
   4  -5   0    6.01    1.20
   4  -5   0    6.70    1.02
  -4   5   0    4.91    1.02
  -4   5   0    5.95    1.03
   5  -5   0    1.45    1.03
   5  -5   0    1.54    0.70
  -5   5   0    0.90    0.83
  -5   5   0    1.75    0.89
   1  -6   0    1.03    0.58
   1  -6   0    0.93    0.80
  -1   6   0    0.60    0.61
  -1   6   0    0.74    0.73
   2  -6   0   -0.59    0.57
   2  -6   0    0.18    0.77
  -2   6   0    0.72    0.77
  -2   6   0   -0.42    0.74
   3  -6   0    0.92    0.93
   3  -6   0   -0.93    0.72
  -3   6   0    1.69    0.86
  -3   6   0   -1.67    0.90
   4  -6   0    2.57    1.18
   4  -6   0    3.81    0.93
  -4   6   0    3.12    1.09
  -4   6   0    1.85    0.90
   2  -7   0   -0.86    0.92
   2  -7   0    0.89    0.69
  -2   7   0   -0.16    0.79
  -2   7   0    0.79    0.91
  -5   0   1    0.28    0.54
  -5   0   1    0.80    0.39
   5   0  -1    0.92    0.55
   5   0  -1    0.34    0.36
  -4   0   1   -0.70    0.51
   4   0  -1   -0.73    0.32
  -4   0   1   -0.11    0.38
   4   0  -1    0.63    0.63
   3   0  -1   98.14    2.74
   3   0  -1   99.38    2.57
  -3   0   1   93.95    2.65
  -3   0   1   99.71    2.63
   2   0  -1   23.43    0.84
   2   0  -1   21.55    0.72
  -2   0   1   22.82    0.78
  -2   0   1   21.87    0.74
  -1   0   1   24.81    0.70
  -1   0   1   24.54    0.73
   1   0  -1   25.26    0.68
   1   0  -1   24.81    0.78
   0   0   1    0.05    0.01
   0   0  -1   -0.03    0.01
  -1   0  -1   39.44    1.10
  -1   0  -1   40.10    1.09
   1   0   1   40.76    1.06
   1   0   1   39.55    1.12
   2   0   1   87.72    2.23
   2   0   1   85.72    2.36
  -2   0  -1   85.01    2.29
  -2   0  -1   88.57    2.30
   3   0   1   17.77    0.72
  -3   0  -1   17.87    0.85
   3   0   1   18.03    0.88
  -3   0  -1   18.51    0.82
   4   0   1    0.40    0.41
  -4   0  -1   -0.02    0.50
  -4   0  -1    0.56    0.43
   4   0   1    0.44    0.45
  -5   0  -1   18.11    1.10
  -5   0  -1   18.06    1.11
   5   0   1   16.00    1.17
   5   0   1   16.56    0.93
   6  -1  -1    3.75    0.95
   6  -1  -1    3.65    0.62
  -6   1   1    2.87    0.71
  -6   1   1    3.20    0.74
   5  -1  -1   17.64    1.32
   5  -1  -1   20.37    1.05
  -5   1   1   16.56    1.12
  -5   1   1   17.97    1.21
  -4  -1   1    0.84    0.41
   4  -1  -1    0.77    0.48
   4  -1  -1    1.62    0.66
   4   1  -1    1.01    0.40
   4   1  -1    1.33    0.30
  -4   1   1    0.88    0.49
  -4   1   1    0.47    0.54
   3  -1  -1    8.16    0.72
  -3  -1   1    9.28    0.44
   3  -1  -1    7.91    0.57
  -3  -1   1    8.40    0.49
  -3   1   1    8.70    0.66
  -3   1   1    8.11    0.69
   3   1  -1    8.91    0.40
   3   1  -1    7.68    0.49
   2  -1  -1   12.48    0.88
  -2  -1   1   11.54    0.38
   2  -1  -1   11.07    0.55
  -2   1   1   11.35    0.59
   2   1  -1   11.00    0.36
   2   1  -1   10.39    0.44
  -2   1   1   11.88    0.76
  -1  -1   1  112.85    2.74
   1  -1  -1  120.10    3.04
  -1  -1   1  114.16    2.75
  -1  -1   1  114.62    2.75
   1  -1  -1  117.81    2.91
   1   1  -1  117.34    2.75
  -1   1   1  124.02    3.00
   1   1  -1  115.42    2.77
  -1   1   1  115.80    2.93
   1   1  -1  113.72    2.79
   0  -1  -1    0.14    0.10
   0  -1   1    0.28    0.11
   0  -1   1    0.15    0.15
   0   1  -1    0.28    0.14
   0   1  -1    0.15    0.13
   0   1   1    0.09    0.12
   0   1   1    0.17    0.14
   1  -1   1   40.07    1.19
  -1  -1  -1   41.85    1.03
   1  -1   1   41.02    1.31
  -1  -1  -1   41.28    1.10
   1   1   1   39.56    1.05
   1   1   1   40.95    1.04
  -1   1  -1   41.32    1.24
  -1   1  -1   42.81    1.24
  -2  -1  -1   15.47    0.61
  -2  -1  -1   15.86    0.61
   2  -1   1   16.88    0.76
   2  -1   1   14.81    1.05
   2   1   1   14.50    0.52
  -2   1  -1   13.32    0.92
  -2   1  -1   15.14    1.03
   2   1   1   13.59    0.63
   3  -1   1   13.03    0.89
  -3  -1  -1   11.68    0.57
   3  -1   1   10.35    0.63
  -3  -1  -1   12.31    0.58
   3   1   1   11.60    0.60
   3   1   1   11.89    0.49
  -3   1  -1   11.29    0.78
  -3   1  -1   12.15    0.74
  -4  -1  -1   -0.64    0.34
   4  -1   1    0.26    0.36
  -4  -1  -1    0.19    0.32
   4  -1   1    0.17    0.75
  -4   1  -1    2.35    0.71
   4   1   1    0.16    0.34
  -4   1  -1    0.60    0.44
   4   1   1   -0.10    0.27
   5  -1   1    5.16    0.89
   5  -1   1    4.67    0.68
  -5   1  -1    5.29    0.80
  -5   1  -1    3.80    0.71
   6  -1   1    0.83    1.05
   6  -1   1    2.37    0.57
  -6   1  -1    2.62    0.94
  -6   1  -1    2.20    0.67
   7  -2  -1    1.34    0.98
   7  -2  -1    1.52    0.65
  -7   2   1    0.11    0.83
  -7   2   1    0.34    0.73
   6  -2  -1   11.71    1.12
   6  -2  -1   14.49    1.46
  -6   2   1   11.02    1.34
  -6   2   1   11.18    1.28
   5  -2  -1    0.92    0.46
   5  -2  -1    1.39    0.74
  -5   2   1    0.70    0.64
  -5   2   1    0.95    0.57
   4  -2  -1    2.17    0.64
   4  -2  -1    1.60    0.46
  -4   2   1    1.67    0.58
  -4   2   1    2.34    0.59
   3  -2  -1   24.02    1.30
   3  -2  -1   29.14    1.12
  -3   2   1   27.35    1.18
  -3   2   1   25.63    1.23
   2  -2  -1   20.11    1.05
   2  -2  -1   18.29    0.82
  -2   2   1   19.91    0.88
  -2   2   1   18.27    0.93
   1  -2  -1    4.31    0.61
  -1  -2   1    5.09    0.26
   1  -2  -1    5.25    0.41
  -1  -2   1    5.11    0.35
   1   2  -1    5.19    0.37
   1   2  -1    5.25    0.33
  -1   2   1    5.75    0.49
  -1   2   1    4.60    0.59
   0  -2   1    0.23    0.25
   0  -2  -1   -0.01    0.22
   0  -2   1   -0.07    0.16
   0  -2  -1   -0.15    0.15
   0   2  -1   -0.03    0.22
   0   2  -1    0.36    0.18
   0   2   1    0.05    0.16
   0   2   1   -0.18    0.20
  -1  -2  -1    6.33    0.51
   1  -2   1    8.20    0.55
  -1  -2  -1    7.55    0.32
  -1   2  -1    5.72    0.68
   1   2   1    8.14    0.35
   2  -2   1    7.45    0.54
   2  -2   1    6.90    0.74
  -2   2  -1    6.92    0.58
  -2   2  -1    7.67    0.68
   3  -2   1    5.38    0.88
  -3  -2  -1    4.55    0.34
   3  -2   1    5.28    0.57
  -3  -2  -1    6.27    0.31
   3   2   1    4.71    0.24
  -3   2  -1    5.94    0.77
  -3   2  -1    5.00    0.66
   3   2   1    5.82    0.25
   4  -2   1    4.76    0.84
   4  -2   1    4.09    0.62
  -4   2  -1    3.97    0.72
  -4   2  -1    5.10    0.76
   5  -2   1   11.49    1.21
   5  -2   1   11.65    0.93
  -5   2  -1   13.80    1.26
  -5   2  -1   12.10    1.13
   6  -2   1    9.04    0.98
   6  -2   1    7.97    1.28
  -6   2  -1   10.13    1.23
  -6   2  -1    8.04    1.14
   7  -2   1    2.37    0.95
   7  -2   1    1.07    0.71
  -7   2  -1    2.32    0.96
  -7   2  -1    1.59    0.89
   6  -3  -1    4.76    0.92
   6  -3  -1    2.44    1.01
  -6   3   1    4.32    1.08
  -6   3   1    4.38    1.11
   5  -3  -1   12.69    1.06
   5  -3  -1   11.46    1.42
  -5   3   1   11.68    1.17
  -5   3   1   13.52    1.20
   4  -3  -1    0.14    0.67
   4  -3  -1    0.57    0.41
  -4   3   1    0.17    0.52
  -4   3   1    0.41    0.54
   3  -3  -1    1.11    0.45
   3  -3  -1    0.58    0.66
  -3   3   1    0.16    0.50
   2  -3  -1    3.19    0.65
  -2  -3   1    2.61    0.27
   2  -3  -1    3.14    0.45
  -2  -3   1    3.15    0.17
  -2   3   1    2.74    0.50
   2   3  -1    3.69    0.34
  -2   3   1    3.15    0.56
  -1  -3   1   11.28    0.50
   1  -3  -1   12.02    0.67
  -1  -3   1   12.12    0.63
   1  -3  -1   12.24    0.84
   1   3  -1   11.45    0.57
  -1   3   1   10.36    0.67
   1   3  -1   11.50    0.57
  -1   3   1   13.21    0.75
   0  -3  -1   -0.20    0.22
   0  -3   1    0.17    0.31
   0  -3   1   -0.05    0.22
   0  -3  -1    0.11    0.32
   0   3  -1    0.10    0.30
   0   3   1    0.16    0.27
   0   3  -1    0.42    0.22
   0   3   1    0.27    0.25
  -1  -3  -1    2.44    0.35
   1  -3   1    1.54    0.53
   1  -3   1    1.53    0.33
  -1  -3  -1    2.03    0.24
   1   3   1    1.74    0.26
  -1   3  -1    1.76    0.44
  -1   3  -1    1.60    0.43
   2  -3   1    9.25    0.67
  -2  -3  -1    9.24    0.44
  -2  -3  -1    9.81    0.34
   2  -3   1   12.56    1.11
  -2   3  -1    9.22    0.93
   2   3   1    7.24    0.46
   2   3   1    9.98    0.38
  -2   3  -1    8.78    0.76
   3  -3   1    3.85    0.78
   3  -3   1    1.66    0.74
  -3   3  -1    2.44    0.66
  -3   3  -1    0.64    0.65
   4  -3   1    1.90    0.63
   4  -3   1    1.42    0.72
  -4   3  -1    2.53    0.69
  -4   3  -1    2.02    0.65
   5  -3   1    6.60    1.13
   5  -3   1    6.26    0.80
  -5   3  -1    6.59    0.96
  -5   3  -1    7.54    1.03
   6  -3   1    2.44    0.97
   6  -3   1    1.76    0.83
  -6   3  -1    2.60    0.87
  -6   3  -1    3.18    1.05
   6  -4  -1    6.50    1.41
   6  -4  -1    6.91    1.00
  -6   4   1    6.46    1.17
  -6   4   1    5.73    1.20
   5  -4  -1    1.87    0.96
   5  -4  -1    1.45    0.77
  -5   4   1    1.39    0.75
  -5   4   1    0.97    0.85
   4  -4  -1    4.59    0.72
   4  -4  -1    3.89    0.90
  -4   4   1    4.45    0.77
  -4   4   1    3.96    0.80
   3  -4  -1    4.85    0.68
   3  -4  -1    4.07    0.90
  -3   4   1    4.91    0.78
  -3   4   1    3.98    0.75
   2  -4  -1   16.09    0.97
   2  -4  -1   16.04    1.21
  -2   4   1   16.81    1.11
  -2   4   1   16.90    1.05
  -1  -4   1    3.07    0.41
   1  -4  -1    1.98    0.53
   1  -4  -1    2.71    0.75
  -1  -4   1    3.90    0.55
   1   4  -1    2.85    0.51
  -1   4   1    1.75    0.75
  -1   4   1    3.38    0.61
   1   4  -1    3.47    0.44
   0  -4  -1   -0.35    0.44
   0  -4  -1    0.30    0.39
   0  -4   1   -0.73    0.52
   0  -4   1   -0.38    0.36
   0   4   1   -0.39    0.44
   0   4  -1    0.39    0.53
   0   4   1    0.87    0.46
   0   4  -1    0.11    0.48
   1  -4   1    1.56    0.43
   1  -4   1    0.91    0.71
  -1  -4  -1    1.94    0.40
  -1  -4  -1    2.01    0.45
  -1   4  -1   -0.67    0.63
   1   4   1    1.81    0.41
  -1   4  -1    1.67    0.48
   2  -4   1   12.53    1.21
   2  -4   1   12.66    0.94
  -2   4  -1   12.13    1.09
  -2   4  -1   12.66    1.00
   3  -4   1    0.98    0.59
   3  -4   1    1.64    0.69
  -3   4  -1    0.98    0.57
  -3   4  -1    0.55    0.58
   4  -4   1    2.85    0.89
   4  -4   1    4.02    0.71
  -4   4  -1    3.81    0.79
  -4   4  -1    4.26    0.85
   5  -4   1    4.73    1.17
   5  -4   1    5.38    0.86
  -5   4  -1    3.84    0.94
  -5   4  -1    4.10    0.97
   6  -4   1    3.24    0.77
   6  -4   1    4.20    1.26
  -6   4  -1    4.71    1.00
  -6   4  -1    3.01    1.02
   5  -5  -1    3.61    0.92
   5  -5  -1    4.13    1.05
  -5   5   1    3.37    1.11
  -5   5   1    3.44    0.85
   4  -5  -1    2.23    1.03
   4  -5  -1    0.86    0.74
  -4   5   1    2.78    0.96
  -4   5   1    1.31    0.74
   3  -5  -1    1.44    0.77
   3  -5  -1    1.78    0.60
  -3   5   1    2.30    0.66
  -3   5   1    1.39    0.69
   2  -5  -1    0.18    0.65
   2  -5  -1    0.85    0.50
  -2   5   1    1.17    0.55
  -2   5   1    0.71    0.56
   1  -5  -1   13.34    1.18
   1  -5  -1   14.94    1.00
  -1   5   1   14.73    1.11
  -1   5   1   12.79    1.09
   0  -5  -1    0.47    0.64
   0  -5  -1   -0.02    0.34
   0  -5   1   -0.33    0.64
   0  -5   1    0.03    0.33
   0   5   1   -0.18    0.54
   0   5  -1    0.10    0.47
   0   5  -1    0.23    0.42
   0   5   1    0.57    0.38
   1  -5   1    8.67    0.84
   1  -5   1   10.09    1.17
  -1   5  -1    9.49    0.93
  -1   5  -1    7.30    0.88
   2  -5   1    1.27    0.70
   2  -5   1    0.89    0.50
  -2   5  -1    0.69    0.55
  -2   5  -1    1.33    0.66
   3  -5   1    3.66    0.95
   3  -5   1    3.33    0.67
  -3   5  -1    2.78    0.76
  -3   5  -1    3.82    0.89
   4  -5   1    0.37    0.98
   4  -5   1   -0.13    0.69
  -4   5  -1   -0.36    0.74
  -4   5  -1    0.10    0.78
   5  -5   1    2.62    0.67
   5  -5   1    1.92    1.06
  -5   5  -1    2.29    0.86
  -5   5  -1    2.06    0.88
   4  -6  -1    1.92    0.96
   4  -6  -1    1.03    0.68
  -4   6   1    0.18    0.80
  -4   6   1    0.86    0.70
   3  -6  -1    7.52    1.43
   3  -6  -1    3.40    0.87
  -3   6   1    5.42    1.20
  -3   6   1    4.49    1.30
   2  -6  -1    0.70    0.82
   2  -6  -1    0.70    0.61
  -2   6   1    0.01    0.68
  -2   6   1   -0.12    0.87
   1  -6  -1    4.26    0.67
   1  -6  -1    3.99    0.92
  -1   6   1    4.18    0.75
  -1   6   1    3.36    0.82
   1  -6   1    2.10    0.79
   1  -6   1    2.23    0.55
  -1   6  -1    2.13    0.75
  -1   6  -1    2.91    0.74
   2  -6   1    1.44    0.96
   2  -6   1    2.18    0.80
  -2   6  -1    1.46    0.86
  -2   6  -1    1.49    0.70
   3  -6   1    1.54    0.99
  -3   6  -1    0.15    0.89
  -3   6  -1    2.65    0.90
   4  -6   1    0.96    1.09
   4  -6   1    0.74    0.64
  -4   6  -1    0.99    0.86
  -4   6  -1   -0.85    0.80
   2  -7  -1   -0.33    0.68
   2  -7  -1    0.09    0.87
  -2   7   1   -0.20    0.70
  -2   7   1   -0.73    0.99
   2  -7   1   -0.06    0.61
   2  -7   1    0.00    0.82
  -2   7  -1    0.69    0.78
  -2   7  -1    0.94    0.75
  -5   0   2   16.93    1.18
   5   0  -2   18.18    1.22
   5   0  -2   17.62    0.91
  -5   0   2   17.56    0.97
  -4   0   2   25.20    1.10
   4   0  -2   26.95    1.34
  -4   0   2   23.18    1.31
   4   0  -2   25.79    1.04
   3   0  -2    3.30    0.35
   3   0  -2    3.80    0.48
  -3   0   2    3.65    0.40
  -3   0   2    3.62    0.47
   2   0  -2    0.58    0.26
  -2   0   2    0.64    0.20
   2   0  -2    0.60    0.17
  -1   0   2   40.28    1.09
   1   0  -2   40.95    1.07
   1   0   2    2.94    0.33
  -1   0  -2    2.74    0.27
  -1   0  -2    3.04    0.31
   1   0   2    2.39    0.25
   2   0   2    0.49    0.22
  -2   0  -2    1.13    0.38
   2   0   2    0.45    0.43
  -2   0  -2    0.20    0.27
  -3   0  -2    0.82    0.35
   3   0   2    1.13    0.27
  -3   0  -2    1.11    0.30
   3   0   2    1.05    0.35
  -4   0  -2   28.00    1.28
  -4   0  -2   28.93    1.38
   4   0   2   28.91    1.43
   4   0   2   28.23    1.09
   5   0   2    2.99    0.65
  -5   0  -2    2.26    0.58
  -5   0  -2    3.10    0.64
   5   0   2    2.31    0.53
   6  -1  -2    0.76    0.74
   6  -1  -2   -0.05    0.47
  -6   1   2    1.11    0.57
  -6   1   2   -0.53    0.65
   5  -1  -2    0.38    0.65
   5  -1  -2    0.51    0.41
  -5   1   2    0.27    0.48
  -5   1   2    0.69    0.59
  -4  -1   2   13.24    0.71
   4  -1  -2   13.07    0.95
   4  -1  -2   12.06    1.01
   4   1  -2   13.42    0.62
  -4   1   2   13.62    1.02
  -4   1   2   13.41    0.99
   4   1  -2   14.08    0.78
  -3  -1   2   24.50    0.82
   3  -1  -2   24.60    1.17
   3  -1  -2   27.09    1.00
   3   1  -2   25.84    0.79
  -3   1   2   26.44    1.11
  -3   1   2   26.17    1.04
   3   1  -2   25.39    0.91
  -2  -1   2    4.97    0.42
   2  -1  -2    3.77    0.41
   2  -1  -2    1.55    0.60
  -2  -1   2    3.94    0.25
  -2   1   2    4.29    0.44
  -2   1   2    3.63    0.60
   2   1  -2    3.94    0.24
  -1  -1   2   16.60    0.54
  -1  -1   2   17.20    0.58
   1  -1  -2   17.56    0.63
   1  -1  -2   16.58    0.80
   1   1  -2   17.23    0.54
  -1   1   2   17.49    0.66
   1   1  -2   16.66    0.62
  -1   1   2   18.32    0.74
   0  -1  -2   62.18    1.55
   0  -1   2   61.14    1.66
   0  -1   2   59.50    1.59
   0   1   2   61.77    1.59
   0   1  -2   61.22    1.66
   0   1  -2   60.90    1.61
  -1  -1  -2   34.50    0.95
   1  -1   2   32.21    1.17
  -1  -1  -2   35.69    1.06
   1  -1   2   35.26    1.06
  -1   1  -2   35.68    1.14
  -1   1  -2   33.98    1.12
   1   1   2   35.19    1.01
   1   1   2   35.38    0.96
   2  -1   2    0.74    0.41
  -2  -1  -2    0.99    0.27
   2  -1   2    0.33    0.35
  -2  -1  -2    0.60    0.40
   2   1   2    1.83    0.32
  -2   1  -2    1.17    0.40
   2   1   2   -0.01    0.23
  -2   1  -2    0.98    0.43
   3  -1   2   14.50    0.92
  -3  -1  -2   14.17    0.69
   3  -1   2   13.92    0.71
  -3  -1  -2   14.45    0.64
   3   1   2   13.90    0.69
  -3   1  -2   14.90    0.85
   3   1   2   13.95    0.58
  -3   1  -2   14.02    0.82
  -4  -1  -2   15.03    0.90
  -4  -1  -2   16.88    0.99
   4  -1   2   15.81    1.01
   4  -1   2   16.66    1.15
  -4   1  -2   15.54    1.19
   4   1   2   15.35    0.71
  -4   1  -2   16.16    1.17
   4   1   2   11.43    1.03
   5  -1   2   23.88    1.49
   5  -1   2   25.77    1.24
  -5   1  -2   26.62    1.44
   6  -1   2    1.93    0.71
   6  -1   2    0.31    0.76
  -6   1  -2   -0.51    0.65
  -6   1  -2   -0.96    0.72
   7  -2  -2    2.35    1.12
   7  -2  -2    0.72    0.71
  -7   2   2    2.36    1.11
  -7   2   2    1.17    0.90
   6  -2  -2    2.36    0.98
   6  -2  -2    1.11    0.64
  -6   2   2    0.00    0.84
  -6   2   2   -0.83    0.86
   5  -2  -2    3.12    0.65
   5  -2  -2    3.27    0.81
  -5   2   2    2.83    0.78
  -5   2   2    3.00    0.66
   4  -2  -2   14.94    1.16
   4  -2  -2   14.46    0.95
  -4   2   2   16.02    1.10
  -4   2   2   16.57    1.05
   3  -2  -2    1.64    0.39
   3  -2  -2    1.10    0.53
   3   2  -2    1.53    0.13
  -3   2   2    1.38    0.47
  -3   2   2    1.92    0.43
   2  -2  -2    0.95    0.44
   2  -2  -2    1.05    0.31
  -2  -2   2    1.55    0.13
  -2  -2   2    1.13    0.11
   2   2  -2    1.22    0.14
  -2   2   2    1.41    0.39
  -2   2   2    1.00    0.33
  -1  -2   2   14.26    0.68
   1  -2  -2   13.41    0.71
  -1  -2   2   14.67    0.54
   1  -2  -2   14.36    1.07
   1   2  -2   14.72    0.67
  -1   2   2   17.34    0.79
  -1   2   2   17.64    1.03
   1   2  -2   14.99    0.69
   0  -2  -2  294.14    7.20
   0  -2   2  296.30    7.16
   0  -2  -2  292.63    6.99
   0  -2   2  285.32    7.01
   0   2  -2  285.75    7.09
   0   2  -2  289.04    7.09
   0   2   2  300.50    7.04
   1  -2   2   24.00    1.15
  -1  -2  -2   21.74    0.74
   1   2   2   25.51    0.93
  -1   2  -2   24.71    1.07
  -1   2  -2   23.67    1.08
   1   2   2   24.32    0.80
  -2  -2  -2    1.61    0.17
   2  -2   2    1.39    0.34
  -2  -2  -2    1.81    0.26
   2  -2   2    1.45    0.49
   2   2   2    1.62    0.17
  -2   2  -2    1.31    0.39
  -2   2  -2    1.05    0.41
   2   2   2    1.78    0.18
  -3  -2  -2    3.11    0.44
   3  -2   2    3.81    0.94
  -3  -2  -2    3.22    0.33
   3  -2   2    3.68    0.57
  -3   2  -2    3.06    0.79
   3   2   2    3.91    0.32
   3   2   2    3.31    0.34
  -3   2  -2    3.42    0.65
   4  -2   2    2.08    0.70
   4  -2   2    2.10    0.49
  -4   2  -2    2.31    0.60
  -4   2  -2    2.10    0.65
   5  -2   2    6.23    1.00
   5  -2   2    7.05    0.78
  -5   2  -2    5.62    0.85
  -5   2  -2    6.63    0.96
   6  -2   2    0.71    0.58
   6  -2   2    0.90    0.83
  -6   2  -2    0.94    0.79
  -6   2  -2   -0.09    0.78
   6  -3  -2    3.47    1.19
   6  -3  -2    0.79    0.64
  -6   3   2   -1.83    1.03
  -6   3   2    1.31    0.98
   5  -3  -2    0.66    0.75
   5  -3  -2    1.11    0.55
  -5   3   2    0.90    0.68
  -5   3   2    1.70    0.68
   4  -3  -2    2.14    0.80
   4  -3  -2    1.97    0.56
  -4   3   2    2.41    0.64
  -4   3   2    1.39    0.64
   3  -3  -2   11.30    1.20
   3  -3  -2   10.32    0.86
  -3   3   2    8.30    0.94
  -3   3   2   11.39    1.01
   2  -3  -2    3.18    0.47
   2  -3  -2    3.33    0.67
  -2  -3   2    3.34    0.23
  -2  -3   2    2.26    0.30
  -2   3   2    2.94    0.57
   2   3  -2    3.71    0.35
  -2   3   2    3.54    0.52
  -1  -3   2    2.11    0.27
   1  -3  -2    2.17    0.37
   1  -3  -2    2.09    0.50
  -1  -3   2    1.97    0.34
   1   3  -2    2.35    0.33
  -1   3   2    1.95    0.39
   1   3  -2    2.32    0.34
  -1   3   2    2.31    0.48
   0  -3   2   53.90    1.76
   0  -3  -2   56.28    1.76
   0  -3   2   51.88    1.57
   0  -3  -2   54.25    1.58
   0   3  -2   54.55    1.70
   0   3   2   51.40    1.60
   0   3   2   52.99    1.73
   0   3  -2   52.88    1.70
  -1  -3  -2    4.25    0.32
   1  -3   2    4.62    0.47
  -1  -3  -2    4.67    0.46
   1  -3   2    4.16    0.62
   1   3   2    4.48    0.36
  -1   3  -2    4.38    0.54
  -1   3  -2    4.97    0.59
   2  -3   2    5.85    0.90
   2  -3   2    5.34    0.60
  -2  -3  -2    3.41    0.40
  -2  -3  -2    5.37    0.34
  -2   3  -2    3.74    0.68
   2   3   2    4.60    0.35
   2   3   2    6.77    0.57
  -2   3  -2    3.49    0.78
   3  -3   2    3.44    0.56
   3  -3   2    2.92    0.78
  -3   3  -2    3.42    0.70
  -3   3  -2    3.70    0.69
   4  -3   2    8.05    0.84
   4  -3   2    8.27    1.14
  -4   3  -2    7.77    0.95
  -4   3  -2    7.66    1.02
   5  -3   2    9.90    1.29
   5  -3   2   10.08    1.04
  -5   3  -2   11.32    1.14
  -5   3  -2   11.56    1.21
   6  -3   2    1.79    1.07
   6  -3   2    1.27    0.68
  -6   3  -2    1.56    0.98
  -6   3  -2    1.24    0.87
   6  -4  -2    0.46    0.95
   6  -4  -2    0.92    0.74
  -6   4   2    2.22    0.93
  -6   4   2   -0.36    0.87
   5  -4  -2    0.12    0.68
   5  -4  -2   -0.01    0.78
  -5   4   2    0.25    0.72
  -5   4   2    0.89    0.84
   4  -4  -2    5.47    0.78
   4  -4  -2    7.09    1.07
  -4   4   2    6.54    0.88
  -4   4   2    5.60    0.96
   3  -4  -2    1.24    0.52
   3  -4  -2    0.78    0.75
  -3   4   2    1.43    0.64
  -3   4   2    1.16    0.56
   2  -4  -2    1.52    0.71
   2  -4  -2    1.86    0.51
  -2   4   2    2.11    0.61
  -2   4   2    1.95    0.61
   1  -4  -2   -0.60    0.64
  -1  -4   2    0.54    0.37
  -1  -4   2    0.55    0.39
   1  -4  -2    0.55    0.46
   1   4  -2    0.42    0.36
  -1   4   2    4.18    0.84
   1   4  -2    0.25    0.38
  -1   4   2    0.70    0.43
   0  -4   2  126.00    3.62
   0  -4   2  127.98    3.37
   0  -4  -2  117.77    3.33
   0  -4  -2  125.85    3.60
   0   4  -2  124.90    3.53
   0   4  -2  120.74    3.50
   0   4   2  124.17    3.41
   0   4   2  124.19    3.54
  -1  -4  -2    9.14    0.81
   1  -4   2   10.45    1.23
   1  -4   2   10.19    0.76
  -1  -4  -2   10.99    0.62
  -1   4  -2   12.90    1.08
  -1   4  -2    9.87    1.04
   1   4   2   10.90    0.65
   2  -4   2    2.12    0.49
   2  -4   2    1.37    0.77
  -2   4  -2    1.87    0.56
  -2   4  -2    2.17    0.67
   3  -4   2    1.13    0.79
   3  -4   2    1.55    0.58
  -3   4  -2    1.82    0.68
  -3   4  -2    1.67    0.68
   4  -4   2    1.50    0.53
   4  -4   2    1.09    0.79
  -4   4  -2    1.20    0.61
  -4   4  -2    1.42    0.65
   5  -4   2    3.73    1.14
   5  -4   2    4.39    0.80
  -5   4  -2    5.85    1.19
  -5   4  -2    3.29    0.90
   6  -4   2    1.32    1.06
   6  -4   2    1.60    0.72
  -6   4  -2    2.51    1.07
  -6   4  -2    1.23    0.89
   5  -5  -2    0.68    0.71
   5  -5  -2   -0.85    0.92
  -5   5   2    0.09    0.92
  -5   5   2   -0.33    0.76
   4  -5  -2   -0.66    0.67
   4  -5  -2    1.38    0.91
  -4   5   2    1.90    0.85
  -4   5   2    0.65    0.76
   3  -5  -2    2.75    0.90
   3  -5  -2    2.15    0.67
  -3   5   2    2.32    0.81
  -3   5   2    1.87    0.68
   2  -5  -2    1.14    0.55
   2  -5  -2    1.71    0.81
  -2   5   2    1.49    0.70
  -2   5   2    1.66    0.57
   1  -5  -2    3.16    0.73
   1  -5  -2    2.83    0.65
  -1   5   2    3.47    0.73
  -1   5   2    2.55    0.64
   0  -5   2   17.01    0.99
   0  -5  -2   17.70    0.91
   0  -5  -2   17.91    1.26
   0  -5   2   20.94    1.38
   0   5   2   17.46    1.05
   0   5  -2   17.96    1.11
   0   5  -2   18.01    1.17
   1  -5   2    3.54    0.62
   1  -5   2    4.42    0.82
  -1   5  -2    4.11    0.74
  -1   5  -2    4.26    0.73
   2  -5   2    1.17    0.51
   2  -5   2    0.15    0.72
  -2   5  -2    0.84    0.61
  -2   5  -2    1.12    0.57
   3  -5   2    3.23    0.71
   3  -5   2    3.90    1.00
  -3   5  -2    3.76    0.89
  -3   5  -2    3.85    0.82
   4  -5   2    2.03    0.70
   4  -5   2    3.26    1.16
  -4   5  -2    2.72    0.92
  -4   5  -2    3.47    0.98
   5  -5   2    3.57    0.82
   5  -5   2    4.09    1.24
  -5   5  -2    4.24    1.08
  -5   5  -2    4.81    1.20
   4  -6  -2    3.55    1.25
   4  -6  -2    3.53    0.81
  -4   6   2    3.28    1.11
  -4   6   2    2.09    0.94
   3  -6  -2    0.00    0.98
   3  -6  -2    0.81    0.81
  -3   6   2   -0.23    0.83
  -3   6   2    2.66    1.09
   2  -6  -2   -0.34    0.61
   2  -6  -2    0.18    0.86
  -2   6   2    1.97    0.80
  -2   6   2   -1.41    0.68
   1  -6  -2    2.06    0.58
   1  -6  -2    2.70    0.87
  -1   6   2    1.96    0.83
  -1   6   2    1.54    0.60
   1  -6   2    0.41    0.50
   1  -6   2   -0.19    0.77
  -1   6  -2   -0.47    0.55
  -1   6  -2    0.05    0.81
   2  -6   2   -0.16    0.73
  -2   6  -2   -0.02    0.70
  -2   6  -2   -0.01    0.63
   3  -6   2   -0.64    0.83
   3  -6   2    0.86    0.89
  -3   6  -2    0.30    0.85
  -3   6  -2   -0.39    0.73
   4  -6   2    1.16    0.67
   4  -6   2   -0.03    0.96
  -4   6  -2    0.86    0.83
  -4   6  -2    0.58    0.91
   2  -7  -2    0.52    0.94
   2  -7  -2    0.14    0.64
  -2   7   2   -0.81    0.81
  -2   7   2    0.46    0.71
   2  -7   2    0.93    0.62
   2  -7   2    0.66    0.80
  -2   7  -2    0.48    0.85
  -2   7  -2    1.25    0.81
   5   0  -3    0.22    0.36
   5   0  -3   -0.07    0.49
  -5   0   3    0.00    0.39
  -4   0   3    0.10    0.37
   4   0  -3    0.00    0.34
  -3   0   3   -0.22    0.21
   3   0  -3    0.05    0.34
   3   0  -3    0.14    0.21
  -2   0   3  253.82    6.22
   2   0  -3  260.03    6.18
  -1   0   3    0.14    0.25
   1   0  -3    0.62    0.36
  -1   0   3    0.19    0.16
   1   0  -3    0.09    0.14
   0   0   3    0.17    0.21
   0   0  -3    0.02    0.17
   0   0   3   -0.35    0.17
   0   0  -3    0.26    0.27
   1   0   3    2.68    0.34
  -1   0  -3    2.35    0.27
   1   0   3    2.66    0.28
  -1   0  -3    3.20    0.40
   2   0   3  157.29    3.99
  -2   0  -3  154.25    4.12
   2   0   3  163.74    4.15
  -2   0  -3  160.67    4.04
  -3   0  -3   44.69    1.57
  -3   0  -3   48.26    1.64
   3   0   3   49.45    1.67
   3   0   3   47.68    1.48
  -4   0  -3    0.94    0.76
   4   0   3    1.22    0.49
  -4   0  -3    0.98    0.49
   4   0   3    0.19    0.47
  -5   0  -3   17.75    1.19
  -5   0  -3   18.34    1.16
   5   0   3   18.37    0.97
   5   0   3   16.96    1.20
   6  -1  -3   31.71    1.49
   6  -1  -3   31.12    1.74
  -6   1   3   33.03    1.59
   5  -1  -3    0.65    0.58
   5  -1  -3    1.07    0.49
  -5   1   3    1.00    0.54
  -5   1   3    0.44    0.65
   4  -1  -3    3.74    0.81
   4  -1  -3    4.40    0.60
  -4  -1   3    4.39    0.48
   4   1  -3    4.16    0.44
   4   1  -3    4.22    0.53
  -4   1   3    3.88    0.59
   3  -1  -3    3.27    0.53
  -3  -1   3    3.24    0.41
   3  -1  -3    3.25    0.41
  -3  -1   3    3.06    0.31
   3   1  -3    3.18    0.31
   3   1  -3    3.35    0.41
  -3   1   3    3.46    0.43
  -3   1   3    2.86    0.52
  -2  -1   3   37.92    1.11
   2  -1  -3   38.17    1.65
   2  -1  -3   40.01    1.31
  -2   1   3   36.66    1.33
   2   1  -3   38.38    1.09
  -1  -1   3    3.64    0.29
   1  -1  -3    3.57    0.31
  -1  -1   3    3.00    0.32
   1   1  -3    3.12    0.29
   1   1  -3    3.37    0.38
  -1   1   3    3.12    0.32
   0  -1   3    0.49    0.23
   0  -1   3    0.78    0.28
   0  -1  -3    0.50    0.19
   0  -1  -3    0.39    0.29
   0   1   3    0.12    0.25
   0   1   3    0.51    0.19
   0   1  -3    0.29    0.20
   0   1  -3    0.96    0.29
  -1  -1  -3   59.04    1.61
   1  -1   3   62.31    1.72
  -1  -1  -3   62.35    1.78
   1  -1   3   62.34    1.83
   1   1   3   62.48    1.69
  -1   1  -3   58.10    1.81
  -1   1  -3   62.67    1.77
   1   1   3   60.52    1.64
   2  -1   3  116.62    3.26
  -2  -1  -3  116.03    3.05
   2  -1   3  122.11    3.09
  -2  -1  -3  113.35    2.95
  -2   1  -3  118.21    3.21
   2   1   3  111.44    2.99
  -2   1  -3  110.12    3.16
   2   1   3  116.35    2.92
  -3  -1  -3   15.95    0.81
  -3  -1  -3   15.15    0.72
   3  -1   3   14.90    0.97
   3  -1   3   15.45    0.78
   3   1   3   15.42    0.77
   3   1   3   15.72    0.64
  -3   1  -3   15.13    0.88
  -3   1  -3   15.82    0.93
  -4  -1  -3    0.14    0.36
   4  -1   3    0.43    0.40
  -4  -1  -3    0.06    0.49
   4  -1   3   -0.11    0.48
  -4   1  -3    0.13    0.51
  -4   1  -3    0.29    0.52
   4   1   3    0.38    0.45
   5  -1   3   12.57    0.91
   5  -1   3   11.97    1.15
  -5   1  -3   11.23    1.12
  -5   1  -3   11.58    1.10
   6  -1   3    1.62    0.79
   6  -1   3    0.66    0.58
  -6   1  -3    1.69    0.77
  -6   1  -3    1.80    0.76
   7  -2  -3    0.30    0.60
   7  -2  -3    0.74    0.84
  -7   2   3    1.17    0.80
   6  -2  -3    2.95    0.96
   6  -2  -3    2.05    0.64
  -6   2   3    3.07    0.96
  -6   2   3    2.21    0.92
   5  -2  -3    0.91    0.61
   5  -2  -3    0.58    0.46
  -5   2   3    1.08    0.58
  -5   2   3   -0.27    0.54
   4  -2  -3    0.28    0.54
   4  -2  -3    0.13    0.41
  -4   2   3    0.52    0.45
  -4   2   3    0.19    0.59
   3  -2  -3   23.90    1.03
   3  -2  -3   23.17    1.33
  -3  -2   3   23.42    0.68
  -3  -2   3   25.97    0.79
   3   2  -3   19.76    0.70
  -3   2   3   22.38    1.23
   3   2  -3   22.75    0.82
  -3   2   3   22.90    1.08
   2  -2  -3  143.26    3.76
   2  -2  -3  145.64    4.06
  -2  -2   3  141.11    3.49
  -2  -2   3  144.64    3.50
   2   2  -3  147.84    3.62
   2   2  -3  148.03    3.49
  -2   2   3  137.08    3.78
  -1  -2   3   14.52    0.66
   1  -2  -3   13.79    0.79
   1  -2  -3   11.67    0.91
  -1  -2   3   14.50    0.72
   1   2  -3   11.96    0.76
  -1   2   3   10.62    0.77
   1   2  -3   13.22    0.64
   0  -2   3    1.27    0.29
   0  -2  -3    0.19    0.20
   0  -2   3   -0.05    0.46
   0   2   3    0.62    0.30
   0   2  -3    0.39    0.42
   0   2  -3   -0.69    0.41
   1  -2   3    3.86    0.43
  -1  -2  -3    3.73    0.31
   1  -2   3    4.02    0.56
   1   2   3    3.53    0.36
  -1   2  -3    3.98    0.49
  -1   2  -3    3.42    0.51
   1   2   3    3.95    0.40
   2  -2   3   20.32    0.91
  -2  -2  -3   19.57    0.67
  -2  -2  -3   19.28    0.83
   2  -2   3   20.55    1.12
   2   2   3   19.51    0.67
  -2   2  -3   20.86    1.01
   2   2   3   20.29    0.72
  -2   2  -3   18.87    1.01
   3  -2   3    7.33    1.05
  -3  -2  -3    7.65    0.49
   3  -2   3    9.33    0.83
  -3  -2  -3    7.89    0.63
  -3   2  -3    7.84    1.01
   3   2   3    7.51    0.43
   3   2   3    8.30    0.48
   4  -2   3    0.24    0.41
   4  -2   3    0.27    0.64
  -4   2  -3    0.34    0.60
  -4   2  -3    0.42    0.53
   5  -2   3   14.72    1.06
   5  -2   3   15.29    1.35
  -5   2  -3   15.28    1.24
  -5   2  -3   12.90    1.29
   6  -2   3    2.62    1.20
   6  -2   3    0.53    0.67
  -6   2  -3    1.27    1.04
  -6   2  -3    5.88    1.34
   6  -3  -3   15.13    1.27
   6  -3  -3   15.24    1.76
  -6   3   3   16.66    1.54
  -6   3   3   14.15    1.65
   5  -3  -3    1.55    0.54
   5  -3  -3    1.67    0.84
  -5   3   3    2.31    0.79
  -5   3   3    2.40    0.70
   4  -3  -3    3.79    0.65
   4  -3  -3    5.28    0.95
  -4   3   3    4.33    0.81
  -4   3   3    5.11    0.78
   3  -3  -3    0.99    0.61
   3  -3  -3   -1.20    0.52
  -3   3   3   -1.05    0.61
  -3   3   3   -0.22    0.53
  -2  -3   3    4.27    0.41
   2  -3  -3    3.91    0.51
  -2  -3   3    3.72    0.35
   2  -3  -3    3.82    0.82
   2   3  -3    5.13    0.63
  -2   3   3    3.50    0.74
  -2   3   3    3.73    0.54
   2   3  -3    3.73    0.40
   1  -3  -3    6.69    0.59
   1  -3  -3    8.00    0.71
  -1  -3   3    6.63    0.44
  -1  -3   3    7.59    0.57
  -1   3   3    6.92    0.54
   1   3  -3    6.78    0.53
   1   3  -3    7.02    0.53
  -1   3   3    6.87    0.69
   0  -3   3    0.15    0.22
   0  -3  -3   -0.19    0.22
   0  -3  -3   -0.03    0.36
   0  -3   3    0.01    0.31
   0   3   3   -0.05    0.21
   0   3  -3    0.29    0.29
   0   3  -3   -0.19    0.31
  -1  -3  -3    0.01    0.31
   1  -3   3    0.44    0.42
  -1  -3  -3    0.19    0.18
   1  -3   3    0.01    0.27
   1   3   3    0.10    0.20
  -1   3  -3    0.22    0.35
   1   3   3   -0.41    0.27
  -1   3  -3    0.07    0.31
  -2  -3  -3   20.02    0.74
   2  -3   3   21.90    1.09
   2  -3   3   19.42    1.49
   2   3   3   21.51    0.87
   2   3   3   20.61    0.75
  -2   3  -3   20.25    1.30
  -2   3  -3   22.24    1.45
   3  -3   3    0.74    0.44
   3  -3   3    0.71    0.60
  -3   3  -3    0.76    0.57
  -3   3  -3    1.11    0.52
   4  -3   3    5.61    0.73
   4  -3   3    6.22    1.09
  -4   3  -3    5.85    0.89
  -4   3  -3    4.74    0.84
   5  -3   3    4.64    1.05
   5  -3   3    4.36    0.74
  -5   3  -3    3.85    0.92
  -5   3  -3    4.85    0.90
   6  -3   3    0.29    0.72
   6  -3   3   -0.67    0.91
  -6   3  -3    0.21    0.82
  -6   3  -3   -0.06    0.79
   6  -4  -3    1.28    0.72
   6  -4  -3    0.70    1.02
  -6   4   3    0.27    0.98
  -6   4   3    0.75    0.80
   5  -4  -3    3.30    0.83
   5  -4  -3    0.23    0.78
  -5   4   3    4.09    1.04
  -5   4   3    1.41    0.88
   4  -4  -3    0.96    0.67
   4  -4  -3    0.00    0.45
  -4   4   3    0.44    0.52
  -4   4   3    0.49    0.67
   3  -4  -3   12.95    1.28
   3  -4  -3   12.96    0.99
  -3   4   3   13.18    1.20
  -3   4   3   12.38    1.07
   2  -4  -3   32.36    1.65
   2  -4  -3   32.19    1.36
  -2   4   3   30.50    1.40
  -2   4   3   30.75    1.60
  -1  -4   3    4.52    0.62
   1  -4  -3    3.88    0.59
   1  -4  -3    5.77    0.93
  -1  -4   3    3.78    0.43
  -1   4   3    4.28    0.60
   1   4  -3    4.40    0.58
  -1   4   3    3.07    0.79
   1   4  -3    3.59    0.62
   0  -4   3   -0.45    0.43
   0  -4   3    0.01    0.37
   0  -4  -3   -0.83    0.50
   0  -4  -3   -0.54    0.40
   0   4  -3   -0.11    0.39
   0   4   3    0.35    0.34
   0   4  -3   -1.12    0.48
   1  -4   3    3.69    0.71
  -1  -4  -3    4.66    0.46
   1  -4   3    4.41    0.76
  -1  -4  -3    7.80    0.88
   1   4   3    4.80    0.50
  -1   4  -3    3.78    0.70
  -1   4  -3    3.80    0.80
   2  -4   3    2.91    0.56
   2  -4   3    3.56    0.77
  -2   4  -3    3.58    0.70
  -2   4  -3    3.39    0.74
   3  -4   3   -0.18    0.59
   3  -4   3    0.26    0.45
  -3   4  -3    0.21    0.56
  -3   4  -3    0.11    0.55
   4  -4   3    0.74    0.53
   4  -4   3    0.51    0.76
  -4   4  -3   -0.48    0.62
  -4   4  -3    0.91    0.74
   5  -4   3    4.17    0.83
   5  -4   3    4.07    1.44
  -5   4  -3    5.84    1.34
  -5   4  -3    7.98    1.29
   5  -5  -3    0.80    0.67
   5  -5  -3    0.21    0.85
  -5   5   3    1.07    0.72
  -5   5   3   -0.18    0.89
   4  -5  -3    2.34    0.93
   4  -5  -3    4.44    0.92
  -4   5   3    4.14    0.89
  -4   5   3    2.38    0.96
   3  -5  -3    0.08    0.47
   3  -5  -3    0.74    0.66
  -3   5   3    0.83    0.72
  -3   5   3    0.46    0.55
   2  -5  -3    0.35    0.66
   2  -5  -3    0.64    0.52
  -2   5   3    0.97    0.56
  -2   5   3    0.47    0.61
   1  -5  -3    1.21    0.57
   1  -5  -3    2.30    0.70
  -1   5   3    1.70    0.60
   0  -5   3   -0.26    0.56
   0  -5  -3    0.07    0.36
   0  -5  -3   -0.20    0.52
   0  -5   3    0.16    0.45
   0   5  -3    0.53    0.61
   0   5  -3    0.06    0.51
   0   5   3   -0.62    0.47
   1  -5   3    2.46    0.80
   1  -5   3    2.70    0.56
  -1   5  -3    2.45    0.70
  -1   5  -3    2.26    0.63
   2  -5   3    1.87    0.80
   2  -5   3    3.88    0.71
  -2   5  -3    2.56    0.73
  -2   5  -3    2.71    0.71
   3  -5   3    1.08    0.88
   3  -5   3    1.28    0.57
  -3   5  -3    2.08    0.80
  -3   5  -3    1.37    0.73
   4  -5   3    2.35    1.38
   4  -5   3    1.84    0.72
  -4   5  -3    3.75    1.12
   5  -5   3    2.90    1.10
   5  -5   3    2.40    0.77
  -5   5  -3    3.47    1.04
  -5   5  -3    2.80    1.02
   4  -6  -3   -0.47    0.86
   4  -6  -3   -0.28    0.68
  -4   6   3   -1.72    0.94
  -4   6   3   -0.40    0.63
   3  -6  -3    1.31    1.05
   3  -6  -3   -0.42    0.76
  -3   6   3    1.72    0.94
  -3   6   3    0.79    0.88
   2  -6  -3    6.56    0.98
   2  -6  -3    6.08    1.07
  -2   6   3    5.82    1.15
  -2   6   3    7.21    0.96
   1  -6  -3    0.66    0.50
   1  -6  -3   -0.97    0.86
  -1   6   3    2.34    0.62
   1  -6   3    2.52    1.09
  -1   6  -3    3.80    0.97
  -1   6  -3    0.66    0.71
   2  -6   3    5.74    1.19
   2  -6   3    5.06    0.89
  -2   6  -3    4.52    1.11
  -2   6  -3    4.30    0.96
   3  -6   3    3.20    0.86
   3  -6   3    2.95    0.99
  -3   6  -3    2.22    0.98
  -3   6  -3    2.25    0.89
   2  -7  -3   -0.93    0.92
   2  -7  -3    0.96    0.63
  -2   7   3   -0.20    0.74
   5   0  -4   24.43    1.40
   5   0  -4   24.49    1.07
  -5   0   4   25.91    1.16
   4   0  -4    8.96    0.85
  -4   0   4    8.58    0.77
   4   0  -4    8.78    0.70
   3   0  -4   24.13    0.89
   3   0  -4   25.50    1.15
  -3   0   4   24.10    0.95
  -2   0   4   -0.52    0.58
  -2   0   4   -0.40    0.26
   2   0  -4    0.21    0.29
   1   0  -4    0.89    0.36
   1   0  -4    0.93    0.19
  -1   0   4    0.79    0.21
  -1   0   4    0.89    0.30
   0   0   4   -0.36    0.30
   0   0   4   -0.43    0.21
   0   0  -4    0.43    0.26
   0   0  -4   -0.21    0.31
  -1   0  -4   83.83    2.25
   1   0   4   86.56    2.28
  -1   0  -4   85.20    2.41
   1   0   4   83.90    2.31
  -2   0  -4    0.22    0.32
   2   0   4    0.49    0.27
   2   0   4    0.51    0.37
  -2   0  -4    0.27    0.27
  -3   0  -4   13.92    0.87
  -3   0  -4   14.33    0.82
   3   0   4   13.25    0.85
   3   0   4   13.39    0.70
   4   0   4    3.40    0.64
  -4   0  -4    4.48    0.66
   4   0   4    4.07    0.55
  -4   0  -4    3.69    0.63
   5   0   4   23.58    1.38
  -5   0  -4   23.89    1.33
  -5   0  -4   25.02    1.39
   5   0   4   23.71    1.12
   6  -1  -4    0.83    0.44
   6  -1  -4   -0.50    0.68
  -6   1   4    0.05    0.49
   5  -1  -4    3.42    0.63
   5  -1  -4    3.60    0.78
  -5   1   4    3.00    0.64
  -4  -1   4    3.52    0.54
   4  -1  -4    2.92    0.50
  -4  -1   4    3.24    0.46
   4  -1  -4    4.94    0.91
  -4   1   4    3.68    0.57
   4   1  -4    2.63    0.50
   4   1  -4    3.45    0.42
  -3  -1   4    1.61    0.36
  -3  -1   4    1.94    0.29
   3  -1  -4    2.05    0.35
   3  -1  -4    2.34    0.54
  -3   1   4    2.19    0.38
   3   1  -4    2.16    0.26
   2  -1  -4    0.80    0.30
  -2  -1   4    1.45    0.35
  -2  -1   4    0.65    0.27
   2   1  -4    1.21    0.38
   2   1  -4    0.60    0.27
  -2   1   4    0.78    0.36
  -1  -1   4   -0.20    0.18
   1  -1  -4    0.15    0.17
  -1  -1   4    0.11    0.28
   1   1  -4    0.02    0.30
   1   1  -4    0.02    0.23
  -1   1   4    0.01    0.18
   0  -1   4  143.66    3.67
   0  -1  -4  149.43    3.84
   0  -1  -4  143.20    3.56
   0  -1   4  142.87    3.62
   0   1  -4  142.16    3.61
   0   1   4  139.53    3.60
   0   1  -4  141.93    3.76
   0   1   4  146.89    3.69
  -1  -1  -4    7.01    0.47
   1  -1   4    7.23    0.50
  -1  -1  -4    8.30    0.66
   1  -1   4    6.97    0.62
   1   1   4    5.98    0.57
   1   1   4    6.65    0.45
  -1   1  -4    5.99    0.52
  -1   1  -4    7.06    0.59
   2  -1   4    2.90    0.51
  -2  -1  -4    2.56    0.47
  -2  -1  -4    2.47    0.33
   2  -1   4    2.27    0.37
   2   1   4    2.25    0.31
  -2   1  -4    2.54    0.50
   2   1   4    2.52    0.40
  -2   1  -4    2.42    0.46
  -3  -1  -4    5.97    0.64
   3  -1   4    5.00    0.79
   3  -1   4    6.60    0.62
  -3   1  -4    6.41    0.78
   3   1   4    7.70    0.55
  -3   1  -4    7.03    0.83
   3   1   4    7.47    0.74
   4  -1   4   14.26    1.09
   4  -1   4   13.15    0.85
  -4  -1  -4   12.12    0.96
  -4  -1  -4   12.05    0.82
  -4   1  -4   13.07    1.03
  -4   1  -4   13.49    1.00
   4   1   4   12.39    0.72
   4   1   4   13.61    0.90
   5  -1   4   11.58    0.90
   5  -1   4   12.52    1.17
  -5   1  -4   11.64    1.10
  -5   1  -4   11.76    1.14
   6  -1   4    0.94    0.59
   6  -1   4    2.91    1.11
  -6   1  -4   -2.13    0.91
  -6   1  -4    0.44    0.75
   7  -2  -4    1.25    1.10
   7  -2  -4    3.23    0.70
  -7   2   4    1.06    0.90
   6  -2  -4    0.78    0.66
   6  -2  -4    1.84    0.94
  -6   2   4    5.63    0.99
   5  -2  -4    7.75    1.05
   5  -2  -4    7.03    0.80
  -5   2   4    7.47    0.87
  -5   2   4    6.09    0.95
   4  -2  -4    0.87    0.50
   4  -2  -4    1.17    0.61
  -4   2   4    1.26    0.63
  -4   2   4    0.89    0.47
  -3  -2   4   11.70    0.52
   3  -2  -4   12.99    1.20
   3  -2  -4   11.53    0.77
  -3   2   4   12.08    0.80
  -3   2   4   12.14    1.11
   3   2  -4   11.09    0.57
   2  -2  -4    0.81    0.48
  -2  -2   4    1.19    0.25
   2  -2  -4    0.97    0.32
  -2  -2   4    1.25    0.22
   2   2  -4    1.20    0.33
   2   2  -4    1.45    0.23
  -2   2   4    1.13    0.32
  -1  -2   4    8.69    0.49
   1  -2  -4    8.45    0.53
  -1  -2   4    7.92    0.59
   1   2  -4    8.62    0.68
   1   2  -4    8.01    0.50
  -1   2   4    7.99    0.57
   0  -2   4   55.51    1.81
   0  -2   4   57.59    1.70
   0   2   4   57.93    1.81
   0   2  -4   58.97    1.82
   0   2  -4   56.64    1.70
   0   2   4   55.21    1.65
   1  -2   4    4.83    0.57
  -1  -2  -4    4.17    0.38
   1  -2   4    4.10    0.45
  -1  -2  -4    4.38    0.52
  -1   2  -4    4.21    0.52
   1   2   4    4.60    0.46
  -1   2  -4    4.62    0.56
   1   2   4    4.05    0.39
  -2  -2  -4    0.65    0.25
   2  -2   4    0.70    0.32
  -2  -2  -4    0.67    0.36
   2  -2   4    0.67    0.45
  -2   2  -4    0.93    0.42
   2   2   4    0.56    0.30
  -2   2  -4    0.89    0.43
   2   2   4    0.86    0.23
  -3  -2  -4    9.85    0.80
  -3  -2  -4    6.79    0.60
   3  -2   4    6.80    0.90
   3  -2   4    8.78    0.78
  -3   2  -4    6.10    0.83
   3   2   4    7.40    0.57
  -3   2  -4    7.58    0.87
   3   2   4    7.33    0.56
   4  -2   4   17.87    1.42
   4  -2   4   15.98    0.99
  -4   2  -4   17.76    1.27
  -4   2  -4   17.53    1.27
   5  -2   4   11.59    0.94
   5  -2   4   11.77    1.28
  -5   2  -4   11.13    1.12
  -5   2  -4    9.94    1.14
   6  -2   4   -0.66    0.71
   6  -2   4    0.56    0.78
  -6   2  -4    0.31    0.77
  -6   2  -4    1.34    0.84
   6  -3  -4   -0.15    0.84
   6  -3  -4    0.55    0.74
  -6   3   4   -0.08    0.96
  -6   3   4   -0.51    0.80
   5  -3  -4    0.45    0.76
   5  -3  -4   -0.33    0.50
  -5   3   4    0.18    0.67
  -5   3   4    0.54    0.58
   4  -3  -4    1.67    0.78
   4  -3  -4    1.90    0.59
  -4   3   4    1.82    0.65
  -4   3   4    1.93    0.74
   3  -3  -4    4.85    0.83
   3  -3  -4    6.46    0.83
  -3   3   4    4.09    0.76
  -3   3   4    5.05    0.82
  -2  -3   4    2.00    0.34
   2  -3  -4    1.71    0.75
   2  -3  -4    1.67    0.48
   2   3  -4    2.34    0.67
   2   3  -4    2.36    0.43
   1  -3  -4    9.76    0.84
  -1  -3   4    9.42    0.67
  -1  -3   4    8.39    0.50
   1  -3  -4    8.51    0.61
   1   3  -4    8.43    0.66
  -1   3   4    6.85    0.58
   1   3  -4    9.54    0.59
   0  -3  -4   26.88    1.28
   0  -3   4   27.37    1.18
   0  -3  -4   27.67    0.99
   0   3  -4   27.38    1.18
   0   3   4   27.60    1.06
   0   3  -4   27.64    1.20
   1  -3   4   29.44    1.18
  -1  -3  -4   28.19    0.95
   1  -3   4   27.85    1.32
   1   3   4   30.03    1.16
  -1   3  -4   27.81    1.27
  -1   3  -4   27.94    1.31
   1   3   4   29.04    1.01
  -2  -3  -4    5.03    0.46
   2  -3   4    4.16    0.69
   2  -3   4    4.16    0.83
   2   3   4    5.80    0.56
  -2   3  -4    5.29    0.85
   2   3   4    5.38    0.41
  -2   3  -4    6.10    0.80
   3  -3   4    9.24    0.81
   3  -3   4    9.33    1.12
  -3   3  -4   10.25    1.03
  -3   3  -4    8.49    0.96
   4  -3   4    5.25    0.71
   4  -3   4    3.85    0.92
  -4   3  -4    5.03    0.87
  -4   3  -4    4.11    0.86
   5  -3   4    1.95    0.63
   5  -3   4    3.90    1.29
  -5   3  -4    1.04    0.77
  -5   3  -4    3.31    1.21
   6  -3   4    3.20    0.73
   6  -3   4    3.33    1.07
  -6   3  -4    4.08    1.02
  -6   3  -4    3.02    0.95
   6  -4  -4    0.60    0.99
   6  -4  -4    0.53    0.71
  -6   4   4    1.04    0.78
  -6   4   4    0.45    0.96
   5  -4  -4    2.11    0.81
   5  -4  -4    0.13    0.83
  -5   4   4    0.56    0.83
  -5   4   4    0.16    0.70
   4  -4  -4    2.11    0.84
   4  -4  -4    2.44    0.59
  -4   4   4    2.40    0.81
  -4   4   4    2.09    0.66
   3  -4  -4    3.66    0.73
   3  -4  -4    2.97    0.85
  -3   4   4    2.59    0.83
  -3   4   4    3.54    0.74
   2  -4  -4   -0.60    0.55
   2  -4  -4    0.00    0.40
  -2   4   4    0.08    0.43
   1  -4  -4    6.88    0.77
  -1  -4   4    8.81    0.63
   1  -4  -4    9.67    1.01
  -1  -4   4    8.93    0.94
  -1   4   4    5.76    0.86
   1   4  -4    8.87    0.82
   1   4  -4    7.36    0.85
   0  -4  -4    0.98    0.53
   0  -4   4    2.01    0.42
   0  -4  -4    1.68    0.38
   0  -4   4    4.59    0.81
   0   4   4    2.19    0.47
   0   4  -4   -0.01    0.68
   0   4  -4    1.39    0.61
  -1  -4  -4    1.68    0.51
   1  -4   4    1.04    0.63
  -1  -4  -4    1.68    0.44
   1  -4   4    2.14    0.52
  -1   4  -4    1.49    0.60
   1   4   4    2.14    0.55
  -1   4  -4    1.72    0.57
   1   4   4    2.24    0.46
   2  -4   4    0.05    0.59
   2  -4   4    0.23    0.42
  -2   4  -4    0.15    0.55
  -2   4  -4    0.08    0.49
   3  -4   4    1.81    0.73
   3  -4   4    1.58    0.58
  -3   4  -4    2.61    0.66
  -3   4  -4    2.55    0.79
   4  -4   4    2.77    0.98
   4  -4   4    3.15    0.68
  -4   4  -4    3.29    0.86
  -4   4  -4    3.03    0.88
   5  -4   4    1.59    1.00
   5  -4   4    0.46    0.78
  -5   4  -4    1.70    0.92
  -5   4  -4    1.00    1.00
   5  -5  -4    1.86    0.96
   5  -5  -4    1.50    0.76
  -5   5   4    0.45    0.92
  -5   5   4    1.75    0.78
   4  -5  -4    1.46    0.75
   4  -5  -4    0.42    0.79
  -4   5   4    0.74    0.82
  -4   5   4   -0.01    0.64
   3  -5  -4    3.35    0.92
   3  -5  -4    2.40    0.66
  -3   5   4    2.77    0.72
  -3   5   4    1.61    0.81
   2  -5  -4    2.22    0.54
   2  -5  -4    1.40    0.78
  -2   5   4    1.60    0.55
   1  -5  -4    1.78    0.52
   1  -5  -4    2.01    0.68
  -1   5   4    1.53    0.52
   0  -5  -4    0.66    0.43
   0  -5  -4    0.48    0.63
   0  -5   4    0.48    0.47
   0  -5   4    0.65    0.57
   0   5   4    0.21    0.44
   0   5  -4    0.71    0.57
   0   5  -4    0.46    0.58
   1  -5   4   -0.11    0.45
   1  -5   4    0.99    0.70
  -1   5  -4    0.03    0.61
  -1   5  -4    0.43    0.62
   2  -5   4    1.24    0.48
   2  -5   4    1.16    0.76
  -2   5  -4    1.16    0.68
  -2   5  -4    1.45    0.68
   3  -5   4    1.95    0.89
   3  -5   4    0.71    0.56
  -3   5  -4    0.44    0.75
  -3   5  -4    0.55    0.73
   4  -5   4    4.33    1.21
   4  -5   4    2.84    0.87
  -4   5  -4    2.81    1.22
  -4   5  -4    2.49    0.99
   4  -6  -4    1.85    0.74
   4  -6  -4   -0.82    0.83
  -4   6   4    0.72    0.77
   3  -6  -4   -0.82    0.77
   3  -6  -4    1.37    0.97
  -3   6   4    1.52    0.81
   2  -6  -4    1.20    0.62
   2  -6  -4    0.23    0.67
  -2   6   4   -0.10    0.53
   1  -6  -4    3.01    0.62
   1  -6  -4    1.50    0.91
  -1   6   4    2.60    0.71
   1  -6   4    5.01    0.94
   1  -6   4    5.74    1.01
  -1   6  -4    5.40    1.01
  -1   6  -4    5.09    1.01
   2  -6   4    0.50    0.54
   2  -6   4    2.03    1.13
  -2   6  -4    0.41    1.10
  -2   6  -4   -0.36    0.73
   3  -6   4    2.28    1.10
   3  -6   4    2.02    0.71
  -3   6  -4    3.07    0.88
  -3   6  -4    2.53    1.05
   2  -7  -4    0.58    0.57
   2  -7  -4   -0.74    0.87
  -2   7   4    0.28    0.63
   5   0  -5   -0.05    0.56
   5   0  -5    0.34    0.38
  -5   0   5    0.25    0.42
   4   0  -5    0.69    0.38
  -4   0   5    0.24    0.39
   3   0  -5    7.19    0.46
  -3   0   5    6.84    0.54
  -2   0   5  385.10    9.83
   2   0  -5  408.90    9.65
  -2   0   5  419.12    9.75
  -1   0   5   10.13    0.54
   1   0  -5   10.82    0.78
   1   0  -5   10.89    0.52
  -1   0   5   10.33    0.65
   0   0   5    0.57    0.24
   0   0   5    0.55    0.34
   0   0  -5    0.05    0.36
   0   0  -5    0.25    0.25
  -1   0  -5   34.05    1.46
   1   0   5   35.56    1.21
   1   0   5   32.25    1.28
  -1   0  -5   35.06    1.18
  -2   0  -5    5.53    0.57
   2   0   5    5.10    0.54
   2   0   5    6.39    0.66
  -2   0  -5    6.16    0.66
  -3   0  -5    1.70    0.68
  -3   0  -5    1.85    0.64
   3   0   5    0.23    0.68
   3   0   5    1.62    0.49
   4   0   5    0.33    0.38
  -4   0  -5    0.56    0.56
  -4   0  -5    0.59    0.55
   4   0   5    0.76    0.52
  -5   0  -5    5.10    0.83
   5   0   5    4.57    0.58
   5   0   5    5.80    0.79
  -5   0  -5    4.51    0.73
   6  -1  -5    7.09    1.14
   6  -1  -5    9.08    0.87
  -6   1   5    7.89    0.94
   5  -1  -5   29.28    1.66
   5  -1  -5   30.64    1.36
  -5   1   5   31.15    1.48
  -4  -1   5    2.15    0.68
   4  -1  -5    1.50    0.45
  -4  -1   5    1.83    0.37
   4  -1  -5    1.69    0.63
  -4   1   5    2.86    0.58
   4   1  -5    1.89    0.34
   4   1  -5    1.46    0.63
   3  -1  -5   13.44    0.71
  -3  -1   5   14.56    0.77
  -3  -1   5   14.52    0.65
   3  -1  -5   13.08    0.99
  -3   1   5   13.55    0.77
   3   1  -5   14.42    0.60
  -2  -1   5    1.27    0.36
  -2  -1   5    1.15    0.26
   2  -1  -5    1.30    0.30
   2   1  -5    0.88    0.26
  -2   1   5    0.89    0.30
   2   1  -5    1.55    0.43
  -1  -1   5    0.13    0.34
  -1  -1   5    0.18    0.23
   1  -1  -5    0.29    0.17
   1  -1  -5   -0.65    0.64
   1   1  -5    0.00    0.56
   1   1  -5    0.64    0.32
  -1   1   5    0.69    0.27
  -1   1   5   -0.38    0.40
   0  -1   5    0.27    0.24
   0  -1  -5    0.15    0.23
   0  -1   5    0.07    0.30
   0  -1  -5    0.17    0.38
   0   1   5    0.26    0.22
   0   1  -5    0.10    0.21
   0   1   5    0.51    0.36
   0   1  -5    0.53    0.38
  -1  -1  -5   30.55    1.03
   1  -1   5   26.26    1.07
  -1  -1  -5   25.11    1.16
   1  -1   5   27.91    1.20
  -1   1  -5   26.45    1.21
  -1   1  -5   26.52    1.09
   1   1   5   26.98    1.10
   1   1   5   24.73    1.01
  -2  -1  -5   22.68    0.87
  -2  -1  -5   22.14    1.08
   2  -1   5   22.37    1.12
   2  -1   5   22.95    0.98
  -2   1  -5   21.26    1.09
   2   1   5   21.99    0.96
  -2   1  -5   22.36    1.05
   2   1   5   22.27    0.88
   3  -1   5   14.61    1.00
  -3  -1  -5   14.86    1.13
  -3  -1  -5   15.01    0.87
   3  -1   5   15.31    1.29
   3   1   5   16.16    0.82
  -3   1  -5   17.18    1.32
   3   1   5   15.35    1.00
   4  -1   5    0.60    0.39
  -4  -1  -5    0.66    0.67
   4  -1   5    0.21    0.55
  -4  -1  -5    0.02    0.49
   4   1   5    0.32    0.37
  -4   1  -5    0.51    0.55
  -4   1  -5    1.42    0.53
   4   1   5    0.61    0.50
   5  -1   5    7.07    0.79
   5  -1   5    8.61    1.14
  -5   1  -5    6.98    0.95
  -5   1  -5    6.73    0.98
   6  -1   5   -0.94    0.71
   6  -1   5    0.82    0.85
  -6   1  -5    0.22    0.86
  -6   1  -5    0.88    0.83
   7  -2  -5    0.07    0.92
   7  -2  -5    2.08    0.66
  -7   2   5    1.74    0.77
   6  -2  -5    5.17    0.83
   6  -2  -5    4.20    1.03
  -6   2   5    5.03    1.00
   5  -2  -5    0.54    0.72
   5  -2  -5    0.62    0.43
  -5   2   5    0.36    0.46
   4  -2  -5    1.53    0.45
   4  -2  -5    2.23    0.73
  -4   2   5    1.46    0.52
   3  -2  -5    2.13    0.98
   3  -2  -5    3.16    0.55
  -3  -2   5    2.69    0.38
  -3  -2   5    3.76    0.52
   3   2  -5    3.13    0.41
  -3   2   5    3.16    0.64
  -2  -2   5   89.41    2.41
  -2  -2   5   90.37    2.43
   2  -2  -5   88.69    2.94
   2  -2  -5   93.42    2.57
   2   2  -5   91.18    2.62
  -2   2   5   88.60    2.63
   2   2  -5   89.35    2.37
   1  -2  -5   15.79    0.71
  -1  -2   5   16.66    0.72
  -1  -2   5   15.24    0.83
  -1   2   5   15.89    0.76
   1   2  -5   15.63    0.71
   1   2  -5   14.61    0.89
   0  -2  -5    0.32    0.22
   0  -2   5    0.62    0.38
   0  -2   5   -0.26    0.25
   0   2   5    0.14    0.27
   0   2  -5    0.25    0.31
   0   2  -5    0.02    0.36
   0   2   5    0.35    0.34
  -1  -2  -5   37.25    1.47
   1  -2   5   40.22    1.35
   1  -2   5   39.04    1.53
  -1  -2  -5   37.09    1.20
   1   2   5   38.55    1.22
  -1   2  -5   38.09    1.40
  -1   2  -5   38.71    1.51
   1   2   5   40.41    1.39
   2  -2   5   33.47    1.27
   2  -2   5   32.87    1.47
  -2  -2  -5   31.85    1.12
  -2  -2  -5   33.68    1.37
  -2   2  -5   33.85    1.48
  -2   2  -5   33.55    1.41
   2   2   5   33.98    1.22
   2   2   5   33.88    1.12
   3  -2   5    4.78    0.80
   3  -2   5    3.73    0.77
  -3  -2  -5    4.58    0.52
  -3  -2  -5    6.26    0.83
   3   2   5    5.09    0.48
  -3   2  -5    5.20    0.79
   3   2   5    4.97    0.52
  -3   2  -5    2.86    0.92
   4  -2   5    1.58    0.56
   4  -2   5    0.96    0.64
  -4   2  -5    1.58    0.64
  -4   2  -5    1.36    0.75
   5  -2   5    3.60    0.86
   5  -2   5    3.05    0.63
  -5   2  -5    3.84    0.89
  -5   2  -5    3.89    0.86
   6  -2   5    0.91    0.85
   6  -2   5    1.46    0.62
  -6   2  -5    1.04    0.98
  -6   2  -5    1.29    0.83
   6  -3  -5    4.38    0.95
   6  -3  -5    6.56    1.27
  -6   3   5    3.64    1.06
   5  -3  -5    1.39    0.55
   5  -3  -5    1.00    0.82
  -5   3   5    1.36    0.61
   4  -3  -5    1.03    0.71
   4  -3  -5    1.48    0.58
  -4   3   5    0.80    0.55
   3  -3  -5    0.70    0.44
   3  -3  -5    0.17    0.52
  -3   3   5    0.09    0.42
   2  -3  -5    5.73    0.69
  -2  -3   5    6.33    0.58
   2  -3  -5    6.06    1.00
  -2  -3   5    5.70    0.52
   2   3  -5    6.80    0.56
   2   3  -5    6.95    0.78
  -1  -3   5    3.05    0.37
   1  -3  -5    3.30    0.70
   1  -3  -5    3.20    0.45
  -1  -3   5    3.78    0.53
  -1   3   5    3.14    0.46
   1   3  -5    3.03    0.57
   1   3  -5    3.20    0.45
   0  -3   5    0.26    0.28
   0  -3  -5    0.38    0.28
   0  -3   5    0.46    0.37
   0   3   5   -0.02    0.38
   0   3  -5    0.02    0.33
   0   3  -5    0.18    0.39
   0   3   5   -0.07    0.23
  -1  -3  -5   44.52    1.38
   1  -3   5   44.87    1.85
   1  -3   5   43.83    1.56
   1   3   5   40.11    1.61
  -1   3  -5   41.08    1.79
  -1   3  -5   47.42    1.81
   1   3   5   42.70    1.41
   2  -3   5    8.72    0.86
   2  -3   5    7.48    1.08
  -2  -3  -5   10.27    0.64
   2   3   5    8.93    0.55
  -2   3  -5    6.16    0.98
   2   3   5    8.20    0.74
  -2   3  -5    7.62    0.99
   3  -3   5   39.38    1.59
   3  -3   5   38.58    1.89
  -3   3  -5   39.32    1.79
  -3   3  -5   39.02    1.84
   4  -3   5    2.57    0.63
   4  -3   5    3.12    0.83
  -4   3  -5    2.97    0.78
  -4   3  -5    3.53    0.84
   5  -3   5    5.30    1.08
   5  -3   5    2.65    0.84
  -5   3  -5    4.60    1.03
  -5   3  -5    5.22    1.08
   6  -3   5    0.65    0.94
   6  -3   5    0.49    0.69
  -6   3  -5   -0.64    1.01
  -6   3  -5    0.78    1.03
   6  -4  -5    3.11    1.09
   6  -4  -5    1.86    0.73
  -6   4   5    2.99    0.95
   5  -4  -5    0.19    0.61
   5  -4  -5    0.48    0.89
  -5   4   5    0.35    0.78
   4  -4  -5    1.92    0.83
   4  -4  -5    2.54    0.60
  -4   4   5    1.82    0.66
   3  -4  -5    0.22    0.46
   3  -4  -5   -0.92    0.63
  -3   4   5   -0.43    0.51
   2  -4  -5    9.58    0.81
   2  -4  -5   10.09    1.06
  -2   4   5    9.70    0.86
  -1  -4   5    4.06    0.67
  -1  -4   5    3.72    0.53
   1  -4  -5    4.17    0.59
   1  -4  -5    4.37    0.81
   1   4  -5    4.32    0.60
  -1   4   5    4.76    0.63
   1   4  -5    4.46    0.69
   0  -4  -5    0.65    0.55
   0  -4   5    0.70    0.58
   0  -4   5    0.58    0.45
   0  -4  -5    1.35    0.49
   0   4  -5    1.54    0.61
   0   4   5    1.11    0.49
   0   4  -5    0.58    0.45
  -1  -4  -5   11.60    0.66
   1  -4   5   10.55    0.81
  -1  -4  -5   11.87    0.96
   1  -4   5   11.54    1.04
  -1   4  -5   10.78    0.98
   1   4   5   10.22    0.91
  -1   4  -5   10.29    0.99
   1   4   5   10.68    0.68
   2  -4   5    6.27    1.01
   2  -4   5    5.12    0.72
  -2   4  -5    5.89    0.92
  -2   4  -5    6.78    0.94
   3  -4   5    4.87    0.70
   3  -4   5    5.32    0.99
  -3   4  -5    4.36    0.87
  -3   4  -5    5.82    0.93
   4  -4   5    1.61    0.78
   4  -4   5    0.96    0.55
  -4   4  -5    0.10    0.72
  -4   4  -5    1.16    0.71
   5  -4   5    1.85    0.71
   5  -4   5    0.86    0.85
  -5   4  -5    0.97    0.90
  -5   4  -5    1.14    0.87
   5  -5  -5    3.28    1.21
   5  -5  -5    4.01    0.84
  -5   5   5    4.28    1.00
   4  -5  -5    1.60    0.97
   4  -5  -5    1.06    0.65
  -4   5   5    0.86    0.73
   3  -5  -5    2.53    0.63
   3  -5  -5    3.10    0.94
  -3   5   5    2.63    0.69
   2  -5  -5    2.58    0.57
   2  -5  -5    2.39    0.81
  -2   5   5    3.49    0.68
   1  -5  -5    1.79    0.53
   1  -5  -5    1.91    0.74
  -1   5   5    2.33    0.61
   0  -5  -5    0.23    0.54
   0  -5   5    0.15    0.53
   0  -5  -5   -0.04    0.37
   0  -5   5    0.14    0.42
   0   5  -5    0.57    0.54
   0   5   5   -0.02    0.44
   0   5  -5    0.50    0.53
   1  -5   5    4.30    0.81
   1  -5   5    5.02    0.67
  -1   5  -5    4.18    0.78
  -1   5  -5    5.00    0.83
   2  -5   5    4.32    0.90
   2  -5   5    4.05    0.68
  -2   5  -5    3.55    0.82
  -2   5  -5    3.70    0.80
   3  -5   5    6.39    0.87
   3  -5   5    6.31    1.42
  -3   5  -5    5.97    1.14
  -3   5  -5    4.61    1.17
   4  -5   5    0.87    0.84
   4  -5   5    0.60    0.63
  -4   5  -5    1.05    0.84
  -4   5  -5    0.90    0.83
   4  -6  -5    2.23    0.72
   4  -6  -5   -0.08    0.97
  -4   6   5    2.01    0.87
   3  -6  -5    2.95    0.74
   3  -6  -5    1.19    0.88
  -3   6   5    1.11    0.72
   2  -6  -5    6.89    1.28
   2  -6  -5    6.33    0.83
  -2   6   5    7.64    1.09
   1  -6  -5    0.62    0.86
   1  -6  -5   -0.17    0.55
  -1   6   5    0.91    0.69
   0  -6   5    0.86    0.82
   1  -6   5    0.40    0.67
   1  -6   5   -0.31    0.56
  -1   6  -5   -0.16    0.73
  -1   6  -5    0.40    0.80
   2  -6   5    3.04    0.90
   2  -6   5    1.42    0.92
  -2   6  -5    1.81    0.91
  -2   6  -5    0.90    1.08
   3  -6   5    0.51    0.59
   3  -6   5   -0.15    0.78
  -3   6  -5    0.52    0.78
  -3   6  -5   -0.01    0.82
  -5   0   6    2.09    0.55
   5   0  -6    2.12    0.66
   5   0  -6    1.78    0.49
  -4   0   6    2.77    0.91
  -4   0   6    6.41    0.63
   4   0  -6    5.22    0.55
   4   0  -6    4.97    0.90
  -3   0   6    0.09    0.28
   3   0  -6    0.21    0.25
  -3   0   6    0.37    0.39
   2   0  -6    1.15    0.27
   2   0  -6    1.54    0.49
  -2   0   6    1.72    0.33
  -2   0   6    1.33    0.42
   1   0  -6    5.79    0.99
  -1   0   6    5.54    0.62
  -1   0   6    3.48    0.76
   1   0  -6    3.56    0.49
   0   0  -6    9.68    1.09
   0   0   6   13.41    0.85
   0   0   6   10.13    0.63
   0   0  -6    9.57    0.66
   1   0   6   23.40    1.07
  -1   0  -6   23.78    1.16
  -1   0  -6   23.61    0.95
   1   0   6   24.02    1.03
   2   0   6    0.00    0.27
  -2   0  -6    0.51    0.32
  -2   0  -6    0.59    0.52
   2   0   6    0.12    0.42
  -3   0  -6   29.72    1.75
   3   0   6   32.58    1.49
  -3   0  -6   31.48    1.36
   3   0   6   32.33    1.30
  -4   0  -6    2.88    0.69
   4   0   6    2.81    0.53
  -4   0  -6    3.65    0.85
   4   0   6    2.72    0.76
  -5   0  -6    1.13    0.55
   5   0   6   -0.09    0.41
   5   0   6   -0.20    0.70
  -5   0  -6   -0.63    0.69
   6  -1  -6   -0.73    1.06
   6  -1  -6   -0.12    0.46
  -6   1   6   -0.11    0.51
   5  -1  -6    5.05    0.88
   5  -1  -6    6.62    0.70
  -5   1   6    5.41    0.77
  -4  -1   6    0.98    0.50
  -4  -1   6    0.51    0.46
   4  -1  -6   -0.21    0.61
   4  -1  -6    1.18    0.50
   4   1  -6   -0.01    0.43
   4   1  -6   -0.63    0.43
  -4   1   6   -0.02    0.46
  -3  -1   6   13.54    0.88
  -3  -1   6   15.31    0.71
   3  -1  -6   15.75    0.77
   3   1  -6   16.04    0.70
  -3   1   6   15.27    0.84
  -2  -1   6    1.83    0.32
   2  -1  -6    2.25    0.37
  -2  -1   6    2.07    0.46
   2   1  -6    2.13    0.48
   2   1  -6    2.49    0.35
  -2   1   6    1.90    0.53
  -2   1   6    2.21    0.37
  -1  -1   6    6.05    0.64
  -1  -1   6    6.54    0.65
   1  -1  -6    6.66    0.80
   1  -1  -6    7.86    0.55
  -1   1   6    7.29    0.63
   1   1  -6    7.80    0.76
  -1   1   6    9.03    0.77
   0  -1  -6   74.64    2.15
   0  -1  -6   70.44    2.43
   0  -1   6   76.27    2.31
   0  -1   6   73.72    2.21
   0   1  -6   75.79    2.38
   0   1  -6   77.06    2.14
   0   1   6   73.72    2.29
   0   1   6   72.68    2.16
   1  -1   6   30.15    1.13
   1  -1   6   28.61    1.22
  -1  -1  -6   29.38    1.29
  -1  -1  -6   29.45    1.08
   1   1   6   29.05    1.08
  -1   1  -6   29.19    1.33
   1   1   6   28.61    1.21
  -1   1  -6   26.74    1.13
  -2  -1  -6    0.90    0.29
   2  -1   6    1.30    0.35
   2  -1   6    1.02    0.48
  -2  -1  -6    1.46    0.53
  -2   1  -6    1.27    0.39
   2   1   6    0.79    0.31
  -2   1  -6    0.99    0.43
   2   1   6    1.28    0.43
  -3  -1  -6    4.46    0.77
   3  -1   6    5.06    0.95
   3  -1   6    5.41    0.63
  -3  -1  -6    5.04    0.60
  -3   1  -6    3.03    0.78
   3   1   6    4.64    0.55
  -3   1  -6    5.51    0.81
   3   1   6    4.79    0.69
  -4  -1  -6   17.71    1.26
   4  -1   6   15.95    1.02
  -4  -1  -6   17.39    1.03
   4  -1   6   15.99    1.31
   4   1   6   16.56    1.11
  -4   1  -6   17.29    1.28
   4   1   6   17.26    0.92
  -4   1  -6   16.62    1.25
   5  -1   6    1.44    0.66
   5  -1   6    0.17    0.49
  -5   1  -6    0.52    0.57
  -5   1  -6    0.40    0.64
   6  -1   6   -0.55    0.81
   6  -1   6    0.21    0.56
  -6   1  -6    0.00    0.85
  -6   1  -6   -0.33    0.79
   7  -2  -6   -1.64    0.76
   7  -2  -6   -0.56    0.59
  -7   2   6   -0.36    0.62
   6  -2  -6    1.23    0.59
   6  -2  -6    2.15    0.92
  -6   2   6    1.03    0.71
   5  -2  -6    1.28    0.48
   5  -2  -6    0.38    0.65
  -5   2   6    1.15    0.54
   4  -2  -6    5.02    0.86
   4  -2  -6    5.88    0.68
  -4   2   6    5.83    0.71
  -3  -2   6    0.75    0.46
   3  -2  -6    1.73    0.57
   3  -2  -6   -0.02    0.67
  -3  -2   6    1.78    0.34
  -3   2   6   -0.25    0.55
   3   2  -6    1.11    0.36
   3   2  -6    1.66    0.66
   2  -2  -6    5.34    0.52
  -2  -2   6    4.67    0.46
  -2  -2   6    5.51    0.56
   2   2  -6    5.99    0.67
  -2   2   6    5.53    0.57
   2   2  -6    5.65    0.49
  -1  -2   6    5.15    0.50
   1  -2  -6    5.59    0.49
  -1  -2   6    5.64    0.61
  -1   2   6    4.95    0.68
  -1   2   6    4.98    0.49
   1   2  -6    6.33    0.74
   1   2  -6    5.13    0.49
   0  -2  -6   44.32    1.38
   0  -2   6   44.51    1.48
   0  -2  -6   45.10    1.74
   0  -2   6   42.66    1.57
   0   2  -6   44.51    1.53
   0   2  -6   44.79    1.73
   0   2   6   47.31    1.64
   0   2   6   45.83    1.50
   1  -2   6   32.68    1.25
  -1  -2  -6   34.38    1.13
   1  -2   6   36.01    1.49
  -1  -2  -6   32.10    1.44
  -1   2  -6   34.59    1.48
  -1   2  -6   34.14    1.31
   1   2   6   33.07    1.17
   1   2   6   31.39    1.32
   2  -2   6    1.91    0.81
   2  -2   6    2.40    0.57
  -2  -2  -6    1.06    0.71
  -2  -2  -6    3.73    0.58
  -2   2  -6    3.12    0.77
   2   2   6    2.97    0.59
  -2   2  -6    4.33    0.83
   2   2   6    2.84    0.52
   3  -2   6   32.84    1.40
  -3  -2  -6   33.03    1.46
   3  -2   6   30.41    1.64
  -3  -2  -6   33.17    1.21
   3   2   6   30.85    1.21
  -3   2  -6   33.52    1.61
  -3   2  -6   31.74    1.63
   3   2   6   31.30    1.18
   4  -2   6   14.05    1.30
   4  -2   6   15.89    1.06
  -4   2  -6   13.46    1.18
  -4   2  -6   15.09    1.29
   5  -2   6    2.73    0.65
   5  -2   6    1.43    0.87
  -5   2  -6    3.13    0.83
  -5   2  -6    2.43    0.88
   6  -2   6    0.23    0.91
   6  -2   6    0.12    0.55
  -6   2  -6   -0.03    0.94
  -6   2  -6    1.03    0.79
   6  -3  -6    1.32    0.72
   6  -3  -6    0.39    0.87
  -6   3   6   -1.05    0.80
   5  -3  -6   -0.12    0.75
   5  -3  -6    1.67    0.56
  -5   3   6    1.70    0.62
   4  -3  -6    0.96    0.66
   4  -3  -6    0.79    0.46
  -4   3   6    0.45    0.54
   3  -3  -6    0.35    0.63
   3  -3  -6    0.87    0.43
  -3   3   6    0.58    0.41
  -2  -3   6   -0.18    0.39
   2  -3  -6    2.38    0.60
   2  -3  -6    1.36    0.83
  -2   3   6    0.13    0.50
   2   3  -6   -1.16    0.57
   2   3  -6    1.14    0.40
  -1  -3   6    3.91    0.72
   1  -3  -6    4.58    0.60
  -1  -3   6    3.13    0.47
   1   3  -6    2.97    0.59
  -1   3   6    2.89    0.58
   1   3  -6    5.93    0.93
   0  -3   6   29.41    1.20
   0  -3   6   27.53    1.50
   0   3  -6   29.83    1.34
   0   3   6   29.34    1.18
   0   3  -6   27.64    1.47
   0   3   6   34.24    1.59
   1  -3   6    3.10    0.80
  -1  -3  -6    3.19    0.47
   1  -3   6    3.52    0.68
   1   3   6    3.18    0.75
  -1   3  -6    5.25    0.91
   1   3   6    3.68    0.48
  -1   3  -6    2.72    0.77
  -2  -3  -6   -0.03    0.51
  -2  -3  -6    0.19    0.46
   2  -3   6    0.41    0.59
   2  -3   6   -0.15    0.39
   2   3   6   -1.00    0.44
   2   3   6    1.92    0.53
  -2   3  -6    0.63    0.57
  -2   3  -6    0.48    0.57
   3  -3   6    3.44    0.68
   3  -3   6    3.18    0.78
  -3   3  -6    4.24    0.90
  -3   3  -6    4.13    0.78
   4  -3   6   17.66    1.15
   4  -3   6   18.56    1.44
  -4   3  -6   18.70    1.46
  -4   3  -6   17.71    1.38
   5  -3   6    6.74    0.89
   5  -3   6    8.43    1.34
  -5   3  -6    5.08    1.20
  -5   3  -6    7.55    1.32
   6  -4  -6    2.88    1.04
   6  -4  -6    3.13    0.81
  -6   4   6    2.61    0.91
   5  -4  -6    0.56    0.53
   5  -4  -6   -0.14    0.95
  -5   4   6   -0.02    0.67
   4  -4  -6    6.89    0.82
   4  -4  -6    7.39    1.16
  -4   4   6    7.19    0.91
   3  -4  -6    1.54    0.71
   3  -4  -6    1.03    0.48
  -3   4   6    1.04    0.57
   2  -4  -6    1.49    0.80
   2  -4  -6    1.48    0.46
  -2   4   6    1.24    0.54
   1  -4  -6    2.19    0.48
  -1  -4   6    1.65    0.41
   1  -4  -6    2.81    0.75
  -1  -4   6    2.59    0.60
   1   4  -6    1.35    0.60
  -1   4   6    2.12    0.50
   1   4  -6    2.60    0.56
   0  -4   6    2.09    0.43
   0  -4   6    2.32    0.66
   0  -4  -6    1.53    0.41
   0  -4  -6    2.04    0.63
   0   4   6    1.75    0.67
   0   4   6    1.27    0.42
   0   4  -6    1.76    0.56
   0   4  -6    1.82    0.60
  -1  -4  -6   10.16    0.63
   1  -4   6    9.74    1.05
   1  -4   6    9.66    0.85
  -1   4  -6   10.31    1.12
  -1   4  -6   10.37    1.00
   1   4   6    9.70    0.87
   1   4   6   10.08    0.72
   2  -4   6    2.06    0.72
   2  -4   6    3.43    0.64
  -2   4  -6    3.18    0.81
  -2   4  -6    2.90    0.73
   3  -4   6   11.38    0.95
   3  -4   6   12.42    1.24
  -3   4  -6   11.64    1.20
  -3   4  -6   10.61    1.14
   4  -4   6    5.23    0.93
   4  -4   6    3.44    1.02
  -4   4  -6    4.78    1.07
  -4   4  -6    6.04    1.21
   5  -4   6    1.47    0.67
   5  -4   6    3.18    0.98
  -5   4  -6    1.51    0.98
  -5   4  -6    2.41    0.97
   5  -5  -6    3.68    1.22
   5  -5  -6    2.89    0.82
  -5   5   6    1.21    0.83
   4  -5  -6    1.04    0.62
   4  -5  -6    3.51    1.42
  -4   5   6    0.95    0.67
   3  -5  -6    3.54    1.03
   3  -5  -6    5.44    0.75
  -3   5   6    6.40    0.91
   2  -5  -6    0.16    0.65
   2  -5  -6    0.61    0.43
  -2   5   6   -0.29    0.44
   1  -5  -6    2.71    0.75
  -1  -5   6    2.17    0.81
   1  -5  -6    3.31    0.57
  -1  -5   6    3.42    0.53
   1   5  -6    2.82    0.73
  -1   5   6    3.74    0.67
   1   5  -6    2.94    0.93
   0  -5  -6    1.55    0.49
   0  -5  -6    1.23    0.55
   0  -5   6    1.13    0.43
   0  -5   6    1.91    0.60
   0   5  -6    1.91    0.59
   0   5  -6    2.50    0.70
   0   5   6    0.50    0.69
   0   5   6    1.71    0.49
   1  -5   6    0.85    0.47
   1  -5   6    0.48    0.73
  -1   5  -6    1.07    0.61
  -1   5  -6    1.64    0.75
   2  -5   6    0.27    0.64
   2  -5   6    0.50    0.50
  -2   5  -6    0.65    0.68
  -2   5  -6    0.12    0.62
   3  -5   6    0.17    0.73
   3  -5   6   -0.88    0.55
  -3   5  -6    0.67    0.76
  -3   5  -6    0.45    0.72
   4  -5   6    2.83    1.00
   4  -5   6    1.71    0.71
  -4   5  -6    3.57    1.02
  -4   5  -6    3.77    1.03
   4  -6  -6    2.11    0.68
   4  -6  -6    1.72    1.13
  -4   6   6    2.01    0.79
   3  -6  -6    0.64    0.67
   3  -6  -6    1.28    1.00
  -3   6   6    0.49    0.70
   2  -6  -6    0.47    0.58
   2  -6  -6    3.56    1.38
  -2   6   6    0.71    0.69
   1  -6  -6    0.43    0.85
   1  -6  -6    1.24    0.59
  -1   6   6    1.46    0.63
   0  -6   6    1.50    0.90
   0  -6   6    0.13    0.52
   0   6  -6    1.18    1.12
   0   6  -6    0.05    0.88
   1  -6   6    0.09    0.63
   1  -6   6    2.90    1.18
  -1   6  -6    0.79    1.08
  -1   6  -6    0.85    0.83
   2  -6   6    1.55    0.88
   2  -6   6    0.91    0.65
  -2   6  -6    0.56    0.80
  -2   6  -6    0.67    0.82
   3  -6   6    1.01    0.85
   3  -6   6    0.68    0.64
  -3   6  -6    1.59    0.94
  -3   6  -6    0.36    0.92
   5   0  -7   13.00    1.17
  -5   0   7   13.76    0.86
   5   0  -7   14.29    0.88
  -5   0   7   14.74    1.23
  -4   0   7    1.81    0.55
   4   0  -7    1.37    0.44
  -4   0   7    0.92    0.63
   3   0  -7    1.96    0.38
  -3   0   7    1.87    0.36
  -3   0   7    1.42    0.59
  -2   0   7  123.80    3.49
   2   0  -7  124.23    3.69
   2   0  -7  127.95    3.30
  -2   0   7  123.00    3.36
   1   0  -7   -0.52    0.26
  -1   0   7   -0.34    0.37
   1   0  -7    0.44    0.48
  -1   0   7    0.24    0.31
   0   0  -7    0.04    0.35
   0   0   7   -0.09    0.31
   0   0  -7    0.29    0.44
   0   0   7   -0.07    0.46
  -1   0  -7    0.58    0.33
   1   0   7    0.15    0.38
   1   0   7    0.39    0.45
  -1   0  -7    0.54    0.52
   2   0   7   31.31    1.35
   2   0   7   29.90    1.22
  -2   0  -7   32.59    1.49
  -2   0  -7   32.28    1.28
  -3   0  -7    0.26    1.00
   3   0   7    1.28    0.61
   3   0   7    3.75    0.79
  -3   0  -7    2.58    0.57
   4   0   7    0.24    0.57
  -4   0  -7    0.28    0.50
   4   0   7   -0.36    0.43
  -4   0  -7   -0.54    0.73
  -5   0  -7    0.94    0.58
  -5   0  -7    0.36    0.69
   5   0   7    0.86    0.48
   5   0   7    0.45    0.66
   6  -1  -7   -0.55    0.46
   6  -1  -7    0.07    0.79
  -6   1   7    0.74    0.60
   5  -1  -7    9.34    0.77
   5  -1  -7    8.48    0.97
  -5   1   7    9.65    0.88
  -4  -1   7    1.12    0.48
   4  -1  -7    0.51    0.38
   4  -1  -7    0.14    0.59
  -4  -1   7    0.21    0.34
   4   1  -7    0.80    0.31
  -4   1   7    0.44    0.41
  -3  -1   7   11.56    1.14
  -3  -1   7   11.18    0.81
   3  -1  -7   13.21    0.85
   3   1  -7   14.29    0.75
  -3   1   7   14.46    1.29
   3   1  -7   13.25    1.25
  -3   1   7   12.77    0.90
   2  -1  -7    6.36    0.51
  -2  -1   7    6.84    0.55
  -2  -1   7    4.61    0.61
  -2   1   7    5.79    0.70
  -2   1   7    5.43    0.54
   2   1  -7    5.60    0.50
   2   1  -7    5.98    0.78
  -1  -1   7  111.91    2.93
   1  -1  -7  107.17    2.85
  -1  -1   7  104.13    3.00
   1  -1  -7  106.59    3.28
   1   1  -7  110.16    2.88
  -1   1   7  100.69    3.05
  -1   1   7  101.68    2.91
   1   1  -7  102.64    3.16
   0  -1  -7    0.24    0.26
   0  -1   7    0.20    0.36
   0  -1  -7    0.33    0.55
   0  -1   7    0.61    0.43
   0   1  -7    0.34    0.32
   0   1   7    0.60    0.30
   0   1  -7    0.82    0.54
   0   1   7    0.69    0.40
   1  -1   7    3.15    0.48
   1  -1   7    4.11    0.61
  -1  -1  -7    4.20    0.69
  -1  -1  -7    3.27    0.46
   1   1   7    3.20    0.58
  -1   1  -7    3.44    0.67
  -1   1  -7    3.10    0.49
   1   1   7    4.00    0.49
  -2  -1  -7    4.43    0.91
   2  -1   7    2.17    0.51
   2  -1   7    3.88    0.75
  -2  -1  -7    2.75    0.50
   2   1   7    2.42    0.55
  -2   1  -7    3.02    0.61
   2   1   7    3.04    0.53
  -2   1  -7    2.50    0.72
  -3  -1  -7   26.28    1.56
  -3  -1  -7   29.25    1.27
   3  -1   7   28.68    1.53
   3  -1   7   28.55    1.28
   3   1   7   34.05    1.51
  -3   1  -7   30.84    1.60
   3   1   7   27.70    1.26
  -3   1  -7   27.33    1.38
   4  -1   7    0.37    0.47
  -4  -1  -7   -0.02    0.72
   4  -1   7    1.50    0.62
  -4  -1  -7    0.18    0.44
   4   1   7    0.36    0.39
  -4   1  -7    0.58    0.59
  -4   1  -7    0.98    0.66
   4   1   7    0.57    0.70
   5  -1   7    1.33    0.55
   5  -1   7    3.18    0.80
  -5   1  -7    2.50    0.77
  -5   1  -7    3.41    0.80
   6  -1   7    6.19    1.27
   6  -1   7    5.25    0.91
  -6   1  -7    5.91    1.12
  -6   1  -7    6.30    1.25
   7  -2  -7   -0.47    0.61
   7  -2  -7    0.52    0.98
  -7   2   7    2.56    0.74
   6  -2  -7    0.86    0.63
   6  -2  -7    0.30    1.01
  -6   2   7    1.63    0.74
   5  -2  -7   11.72    1.20
   5  -2  -7   10.25    0.86
  -5   2   7   10.61    0.97
   4  -2  -7    7.29    1.14
   4  -2  -7    3.71    0.60
  -4   2   7    4.73    0.68
   3  -2  -7    1.38    0.45
  -3  -2   7    0.86    0.53
   3  -2  -7   -1.90    0.78
  -3  -2   7    1.86    0.37
  -3   2   7    2.25    0.54
   3   2  -7    0.98    0.57
   2  -2  -7    5.92    0.54
  -2  -2   7    4.87    0.53
  -2  -2   7    5.42    0.64
   2   2  -7    7.06    0.65
  -2   2   7    6.20    0.61
   2   2  -7    6.49    0.91
  -1  -2   7    5.19    0.56
   1  -2  -7    5.73    0.50
  -1  -2   7    5.77    0.67
  -1   2   7    5.07    0.52
   1   2  -7    5.16    0.74
  -1   2   7    5.43    0.70
   1   2  -7    5.11    0.47
   0  -2  -7    0.04    0.46
   0  -2  -7    0.57    0.30
   0  -2   7    0.17    0.40
   0  -2   7    0.55    0.33
   0   2  -7    0.44    0.35
   0   2   7    0.12    0.29
   0   2   7    0.47    0.46
   0   2  -7    0.16    0.56
  -1  -2  -7    2.42    0.40
  -1  -2  -7    2.61    0.64
   1  -2   7    2.77    0.49
   1  -2   7    2.45    0.60
   1   2   7    2.21    0.41
   1   2   7    2.74    0.62
  -1   2  -7    1.82    0.47
  -1   2  -7    3.16    0.67
  -2  -2  -7   35.87    1.35
   2  -2   7   31.64    1.64
  -2  -2  -7   35.30    1.57
   2  -2   7   32.23    1.38
   2   2   7   31.01    1.32
  -2   2  -7   33.15    1.67
   2   2   7   29.37    1.38
  -2   2  -7   31.57    1.50
  -3  -2  -7    3.81    0.54
   3  -2   7    2.29    0.53
  -3  -2  -7    2.94    0.66
   3  -2   7    3.74    0.80
  -3   2  -7    3.29    0.77
   3   2   7    3.25    0.50
   3   2   7    4.16    0.52
  -3   2  -7    2.57    0.67
   4  -2   7    1.71    0.70
   4  -2   7    2.43    0.64
  -4   2  -7    2.40    0.76
  -4   2  -7    3.14    0.74
   5  -2   7    7.15    0.95
   5  -2   7    7.77    1.18
  -5   2  -7    6.21    1.18
  -5   2  -7    5.47    1.04
   6  -2   7    0.98    0.69
   6  -2   7    0.16    0.94
  -6   2  -7   -0.08    0.98
  -6   2  -7   -0.48    0.87
   6  -3  -7    0.72    0.58
   6  -3  -7    0.65    0.98
  -6   3   7   -0.17    0.73
   5  -3  -7    0.30    0.45
   5  -3  -7    0.19    0.79
  -5   3   7   -0.36    0.49
   4  -3  -7    0.84    0.49
   4  -3  -7    1.39    0.70
  -4   3   7    1.06    0.49
   3  -3  -7    3.05    0.58
   3  -3  -7    3.08    0.83
  -3   3   7    3.00    0.62
   2  -3  -7    1.45    0.56
   2  -3  -7    1.17    0.74
  -2  -3   7    2.77    0.44
  -2  -3   7    2.54    0.44
   2   3  -7    1.52    0.88
  -2   3   7    2.97    0.72
   2   3  -7    1.65    0.56
  -1  -3   7   42.50    1.68
   1  -3  -7   37.29    1.54
  -1  -3   7   40.20    1.54
  -1   3   7   40.79    1.86
  -1   3   7   43.15    1.65
   1   3  -7   41.75    1.57
   1   3  -7   44.21    1.99
   0  -3  -7    0.92    0.41
   0  -3   7    1.00    0.50
   0  -3   7   -0.09    0.60
   0   3   7    0.82    0.44
   0   3   7    0.48    0.60
   0   3  -7    3.17    0.92
   1  -3   7    5.69    1.02
  -1  -3  -7    4.57    0.50
   1  -3   7    5.14    0.66
   1   3   7    5.82    0.86
  -1   3  -7    4.65    0.88
   1   3   7    5.32    0.60
  -1   3  -7    7.16    0.94
   2  -3   7    9.76    1.07
  -2  -3  -7    9.94    0.73
   2  -3   7   10.87    0.85
  -2  -3  -7   10.33    0.94
   2   3   7    9.08    0.70
   2   3   7    9.21    0.85
  -2   3  -7   10.35    1.04
  -2   3  -7   10.07    1.06
   3  -3   7    0.54    0.49
   3  -3   7    0.77    0.71
  -3   3  -7    0.88    0.66
  -3   3  -7    1.58    0.66
   4  -3   7   -0.13    0.72
   4  -3   7    1.27    0.54
  -4   3  -7    0.95    0.75
  -4   3  -7    1.06    0.65
   5  -3   7    0.05    1.04
   5  -3   7    0.27    0.75
  -5   3  -7    0.81    0.83
  -5   3  -7    1.53    1.05
   6  -4  -7    0.00    0.90
   6  -4  -7    1.14    0.66
  -6   4   7    1.03    0.94
   5  -4  -7    5.46    0.85
   5  -4  -7    2.78    1.38
  -5   4   7    6.31    0.99
   4  -4  -7    2.42    0.60
   4  -4  -7    1.55    0.88
  -4   4   7    2.83    0.71
   3  -4  -7    0.16    0.42
   3  -4  -7    0.52    0.58
  -3   4   7    0.48    0.47
   2  -4  -7    5.24    1.07
   2  -4  -7    3.92    0.63
  -2   4   7    4.23    0.69
   1  -4  -7    4.01    0.91
  -1  -4   7    3.15    0.71
  -1  -4   7    3.78    0.56
   1  -4  -7    2.71    0.51
   1   4  -7    3.50    0.80
   1   4  -7    2.94    0.59
  -1   4   7    3.74    0.62
   0  -4   7    0.53    0.54
   0  -4   7    0.76    0.40
   0  -4  -7    1.91    0.48
   0   4  -7    0.86    0.58
   0   4  -7    0.99    0.56
   0   4   7    0.73    0.47
   0   4   7    1.35    0.64
  -1  -4  -7    0.30    0.34
   1  -4   7   -0.26    0.67
   1  -4   7    0.02    0.45
   1   4   7    0.12    0.57
  -1   4  -7    0.47    0.65
  -1   4  -7    0.31    0.59
   1   4   7   -0.06    0.36
   2  -4   7    1.30    0.70
   2  -4   7    1.09    0.51
  -2   4  -7    1.19    0.61
  -2   4  -7    0.51    0.73
   3  -4   7    0.35    0.70
   3  -4   7   -0.13    0.47
  -3   4  -7    0.37    0.66
  -3   4  -7   -0.20    0.64
   4  -4   7    3.13    0.73
   4  -4   7    4.55    1.15
  -4   4  -7    3.16    1.00
  -4   4  -7    2.34    0.93
   5  -4   7    3.50    1.19
   5  -4   7    4.11    0.84
  -5   4  -7    4.19    1.19
  -5   4  -7    4.20    1.20
   5  -5  -7    1.54    0.70
   5  -5  -7    2.20    1.09
  -5   5   7    2.13    0.91
   4  -5  -7   -0.30    0.58
   4  -5  -7   -0.79    0.92
  -4   5   7    2.27    0.89
   3  -5  -7    4.63    1.27
   3  -5  -7    4.95    0.78
  -3   5   7    4.39    0.85
   2  -5  -7    1.96    0.84
   2  -5  -7    2.81    0.61
  -2   5   7    2.85    0.64
  -1  -5   7   10.99    0.78
   1  -5  -7    9.79    0.78
   1  -5  -7   10.49    1.23
  -1  -5   7    8.70    0.97
   1   5  -7    9.91    1.17
   1   5  -7   11.49    0.95
  -1   5   7    9.03    0.91
   0  -5  -7    0.13    0.35
   0  -5   7    0.05    0.39
   0  -5   7    0.55    0.50
   0  -5  -7    0.00    0.54
   0   5   7   -0.04    0.61
   0   5  -7    0.39    0.57
   0   5   7    0.27    0.43
   0   5  -7    0.04    0.54
   1  -5   7    0.53    0.44
   1  -5   7    1.91    0.78
  -1   5  -7    0.48    0.55
  -1   5  -7    1.30    0.71
   2  -5   7    0.18    0.82
   2  -5   7    0.81    0.54
  -2   5  -7    0.19    0.83
  -2   5  -7    0.36    0.74
   3  -5   7    1.84    0.67
   3  -5   7    4.49    1.35
  -3   5  -7    3.95    1.32
  -3   5  -7    2.19    0.97
   4  -5   7    0.51    0.60
   4  -5   7    0.41    0.92
  -4   5  -7    0.02    0.85
  -4   5  -7   -0.87    0.83
   3  -6  -7    0.28    0.86
   3  -6  -7   -0.14    0.57
  -3   6   7    0.74    0.71
   2  -6  -7    2.60    0.98
   2  -6  -7    1.96    1.06
  -2   6   7    3.32    0.96
   1  -6  -7    1.81    1.14
   1  -6  -7    1.61    0.61
  -1   6   7    1.92    0.68
   0  -6   7    0.27    0.49
   0  -6   7    0.42    0.95
   0   6  -7   -0.13    0.93
   0   6  -7    2.61    1.16
   1  -6   7   -0.54    0.81
   1  -6   7    1.59    0.86
  -1   6  -7   -0.33    0.86
  -1   6  -7    0.13    0.89
   2  -6   7    0.31    0.60
   2  -6   7   -0.81    0.77
  -2   6  -7   -0.54    0.77
  -2   6  -7   -0.27    0.75
   3  -6   7    0.53    0.72
   3  -6   7   -1.01    0.90
  -3   6  -7   -1.16    0.81
  -3   6  -7    0.04    0.99
   5   0  -8   19.46    1.35
   5   0  -8   20.08    1.02
  -5   0   8   20.96    1.12
   4   0  -8   53.10    1.75
  -4   0   8   54.30    1.86
   3   0  -8   11.98    0.80
  -3   0   8    9.44    1.03
  -3   0   8   10.56    0.89
   2   0  -8    1.55    0.64
  -2   0   8    2.54    0.42
  -2   0   8    2.15    0.51
   2   0  -8    2.16    0.39
   1   0  -8  121.47    3.66
   1   0  -8  117.90    3.20
  -1   0   8  119.45    3.30
  -1   0   8  115.97    3.44
   0   0   8   11.47    0.93
   0   0  -8   11.77    0.98
   0   0   8   10.87    0.72
   0   0  -8   11.94    0.77
  -1   0  -8    1.01    0.39
   1   0   8    1.04    0.48
   1   0   8    1.12    0.45
  -1   0  -8    1.22    0.56
   2   0   8    2.13    0.65
   2   0   8    1.32    0.70
  -2   0  -8   -0.08    0.56
   3   0   8    3.18    0.58
  -3   0  -8    3.87    0.63
   3   0   8    3.90    0.72
  -3   0  -8    3.67    0.84
  -4   0  -8   21.27    1.27
  -4   0  -8   20.74    1.52
   4   0   8   20.65    1.12
   4   0   8   21.49    1.41
   5   0   8   -0.54    0.75
  -5   0  -8    0.55    0.74
  -5   0  -8   -1.46    0.95
   5   0   8   -0.37    0.54
   6  -1  -8    1.63    0.60
   6  -1  -8    0.72    0.84
  -6   1   8    0.21    0.56
   5  -1  -8   10.40    0.84
   5  -1  -8    8.67    1.19
  -5   1   8    9.31    0.84
  -4  -1   8   11.22    0.97
  -4  -1   8   11.84    0.75
   4  -1  -8   12.27    1.21
   4  -1  -8   10.89    0.83
  -4   1   8   11.34    1.17
  -4   1   8   11.18    0.88
   4   1  -8   11.65    0.74
   3  -1  -8   15.73    0.98
  -3  -1   8   12.61    0.80
  -3  -1   8   11.31    1.05
   3   1  -8   13.33    1.17
  -3   1   8   13.11    1.22
   3   1  -8   12.13    0.79
  -3   1   8   16.00    1.03
  -2  -1   8    1.17    0.35
  -2  -1   8    1.50    0.54
   2  -1  -8    0.66    0.31
   2   1  -8    1.20    0.41
  -2   1   8    0.95    0.37
  -2   1   8    1.09    0.49
   2   1  -8    0.96    0.60
   1  -1  -8   25.88    1.44
  -1  -1   8   26.36    1.13
   1  -1  -8   26.80    1.05
  -1  -1   8   25.66    1.22
   1   1  -8   26.18    1.09
   1   1  -8   26.95    1.36
  -1   1   8   24.04    1.24
  -1   1   8   27.22    1.11
   0  -1  -8   27.91    1.11
   0  -1  -8   32.16    1.55
   0  -1   8   27.80    1.29
   0  -1   8   29.62    1.27
   0   1  -8   27.45    1.45
   0   1   8   30.03    1.37
   0   1   8   28.66    1.19
   0   1  -8   28.89    1.17
  -1  -1  -8    0.94    0.40
   1  -1   8    0.61    0.38
   1  -1   8    0.92    0.50
  -1  -1  -8    0.99    0.55
   1   1   8    1.19    0.48
   1   1   8    0.87    0.35
  -1   1  -8    1.39    0.41
  -1   1  -8    1.09    0.56
  -2  -1  -8    3.38    0.60
   2  -1   8    1.53    0.66
   2  -1   8   -0.66    0.62
  -2   1  -8   -0.18    0.53
  -2   1  -8    0.73    0.90
   2   1   8    1.16    0.52
   2   1   8   -0.99    0.50
  -3  -1  -8    6.82    0.95
   3  -1   8    4.86    0.84
  -3  -1  -8    5.27    0.70
   3  -1   8    6.23    0.71
  -3   1  -8    6.05    1.01
   3   1   8    7.20    0.73
   3   1   8    6.53    0.84
  -3   1  -8    6.23    0.81
  -4  -1  -8    5.62    1.01
   4  -1   8    4.08    0.90
   4  -1   8    5.63    0.70
  -4  -1  -8    6.87    0.77
  -4   1  -8    5.59    0.84
  -4   1  -8    4.63    1.02
   4   1   8    5.49    0.65
   4   1   8    5.31    0.86
   5  -1   8    6.48    0.89
   5  -1   8    6.47    1.25
  -5   1  -8    8.15    1.03
  -5   1  -8    5.90    1.36
  -6   1  -8    0.64    0.79
   6  -2  -8   -0.10    0.52
   6  -2  -8    1.04    1.17
  -6   2   8    0.70    0.69
   5  -2  -8    5.53    0.97
   5  -2  -8    6.01    0.74
  -5   2   8    4.75    0.73
   4  -2  -8    5.95    0.71
   4  -2  -8    5.73    1.02
  -4   2   8    6.60    0.77
  -3  -2   8    1.44    0.70
  -3  -2   8    2.51    0.58
   3  -2  -8    2.25    0.53
  -3   2   8    2.05    0.65
   3   2  -8    3.01    0.72
  -2  -2   8    1.99    0.59
  -2  -2   8    1.41    0.55
   2  -2  -8    2.72    0.57
   2   2  -8    1.83    0.82
   2   2  -8    2.86    0.60
  -2   2   8    2.62    1.06
  -2   2   8    0.37    0.54
  -1  -2   8   25.94    1.14
  -1  -2   8   26.64    1.26
   1  -2  -8   25.08    1.06
  -1   2   8   28.32    1.39
   1   2  -8   28.66    1.53
   1   2  -8   26.27    1.11
  -1   2   8   26.62    1.17
   0  -2   8    7.47    0.68
   0  -2  -8    7.35    0.59
   0  -2  -8    8.52    0.99
   0  -2   8    7.19    0.81
   0   2  -8    8.41    0.73
   0   2  -8    8.06    0.97
   0   2   8    7.43    0.83
   0   2   8    7.57    0.62
  -1  -2  -8    2.73    0.65
   1  -2   8    5.36    0.76
   1  -2   8    3.72    0.84
  -1  -2  -8    5.11    0.95
  -1   2  -8    3.94    0.99
   1   2   8    5.11    0.95
   1   2   8    4.25    0.63
  -1   2  -8    4.85    0.84
  -2  -2  -8    3.49    0.68
   2  -2   8    1.79    0.53
  -2  -2  -8    1.28    0.62
   2  -2   8    1.83    0.68
  -2   2  -8    1.90    0.61
   2   2   8   -0.02    0.70
   2   2   8    0.32    0.57
  -2   2  -8    1.25    0.72
  -3  -2  -8    1.23    0.65
  -3  -2  -8    0.90    0.45
   3  -2   8    1.19    0.75
   3  -2   8    0.67    0.54
   3   2   8    1.12    0.45
  -3   2  -8    0.39    0.73
  -3   2  -8    1.12    0.62
   3   2   8    1.05    0.42
   4  -2   8   12.42    1.27
   4  -2   8   15.10    1.05
  -4   2  -8   12.16    1.20
  -4   2  -8   12.26    1.29
   5  -2   8    1.61    1.22
   5  -2   8    1.49    0.63
  -5   2  -8    1.12    0.87
  -5   2  -8   -0.33    0.96
   6  -3  -8    0.84    0.89
   6  -3  -8   -0.14    0.66
  -6   3   8   -0.09    0.65
   5  -3  -8    6.31    1.32
   5  -3  -8    5.76    0.80
  -5   3   8    6.42    0.94
   4  -3  -8    7.06    1.12
   4  -3  -8    8.28    0.84
  -4   3   8    8.41    0.88
   3  -3  -8    0.60    0.42
   3  -3  -8   -0.73    0.70
  -3   3   8    0.58    0.44
  -2  -3   8    0.05    0.38
   2  -3  -8    0.24    0.38
  -2  -3   8    0.71    0.42
  -2   3   8   -0.16    0.40
   2   3  -8    0.97    0.58
  -2   3   8    0.35    0.60
   2   3  -8   -0.18    0.38
  -1  -3   8    9.72    1.02
  -1  -3   8    7.99    0.84
   1   3  -8    9.18    0.98
  -1   3   8    7.47    1.06
  -1   3   8   10.37    0.85
   1   3  -8   10.82    1.28
   0  -3  -8    2.17    0.44
   0  -3   8    1.08    0.73
   0  -3   8    1.69    0.57
   0   3   8    2.10    0.81
   0   3   8    1.11    0.42
   0   3  -8    2.25    0.68
   0   3  -8    5.21    1.05
  -1  -3  -8    3.26    0.51
   1  -3   8    3.85    0.60
  -1  -3  -8    3.57    0.69
   1  -3   8    3.57    0.77
   1   3   8    3.89    0.71
   1   3   8    3.47    0.55
  -1   3  -8    3.39    0.66
  -1   3  -8    4.09    0.83
   2  -3   8    2.13    0.53
  -2  -3  -8    2.92    0.71
  -2  -3  -8    2.89    0.55
   2  -3   8    2.72    0.82
  -2   3  -8    1.95    0.76
   2   3   8    2.80    0.46
   2   3   8    2.13    0.61
  -2   3  -8    1.44    0.69
   3  -3   8    4.16    0.66
   3  -3   8    5.28    0.92
  -3   3  -8    4.36    0.85
  -3   3  -8    5.73    0.94
   4  -3   8   14.41    1.16
   4  -3   8   14.08    1.48
  -4   3  -8   14.90    1.56
  -4   3  -8   13.47    1.38
   5  -3   8    1.59    0.95
   5  -3   8    0.90    0.66
  -5   3  -8    0.16    0.78
  -5   3  -8    1.13    0.99
   5  -4  -8    0.02    0.87
   5  -4  -8   -0.32    0.72
  -5   4   8    1.74    0.96
   4  -4  -8    1.11    0.85
   4  -4  -8    0.40    0.50
  -4   4   8    1.19    0.63
   3  -4  -8    0.54    0.49
   3  -4  -8    0.19    0.64
  -3   4   8    0.29    0.45
  -2  -4   8    0.25    0.46
   2  -4  -8    0.03    0.41
  -2  -4   8   -0.17    0.66
   2  -4  -8    0.26    0.64
   2   4  -8    0.29    0.74
   2   4  -8    0.27    0.50
  -2   4   8    1.01    0.47
   1  -4  -8    3.02    0.95
  -1  -4   8    4.18    0.59
   1  -4  -8    3.18    0.56
  -1  -4   8    4.06    0.78
   1   4  -8    3.74    0.94
  -1   4   8    3.33    0.87
  -1   4   8    3.86    0.68
   1   4  -8    4.50    0.69
   0  -4   8    1.30    0.73
   0  -4   8    2.04    0.57
   0  -4  -8    1.84    0.50
   0   4   8    2.31    0.54
   0   4  -8    1.01    0.70
   0   4  -8    2.18    0.83
   0   4   8    2.10    0.83
  -1  -4  -8    3.94    0.61
   1  -4   8    3.16    0.82
   1  -4   8    4.04    0.65
  -1   4  -8    4.70    0.89
  -1   4  -8    3.89    0.80
   1   4   8    4.15    0.62
   1   4   8    4.92    0.77
   2  -4   8    1.67    0.56
   2  -4   8    2.22    0.74
  -2   4  -8    1.79    0.69
  -2   4  -8    1.22    0.66
   3  -4   8   -0.01    0.52
   3  -4   8    0.78    0.80
  -3   4  -8   -0.43    0.68
  -3   4  -8    0.29    0.70
   4  -4   8    5.66    1.03
   4  -4   8    4.28    1.20
  -4   4  -8    7.25    1.50
  -4   4  -8    3.98    1.10
   5  -5  -8    0.97    0.68
   5  -5  -8    0.63    0.97
  -5   5   8    0.29    0.77
   4  -5  -8    3.59    0.96
   4  -5  -8    4.95    1.18
  -4   5   8    4.57    1.01
   3  -5  -8    3.27    1.05
   3  -5  -8    2.20    0.75
  -3   5   8    3.21    0.86
   2  -5  -8   -0.59    0.41
   2  -5  -8    0.65    0.82
  -2   5   8   -0.26    0.45
   1  -5  -8    4.84    0.70
  -1  -5   8    4.50    0.64
  -1  -5   8    4.41    0.79
   1  -5  -8    3.61    0.92
   1   5  -8    5.40    0.79
  -1   5   8    3.89    0.97
   1   5  -8    4.44    0.99
  -1   5   8    3.91    0.67
   0  -5  -8    1.49    0.44
   0  -5   8    1.86    0.55
   0  -5  -8    2.27    0.78
   0  -5   8    0.39    0.80
   0   5   8    0.83    0.77
   0   5   8    1.39    0.50
   0   5  -8   -0.48    0.76
   0   5  -8    1.63    0.71
   1  -5   8   -0.21    0.41
   1  -5   8    0.03    0.67
  -1   5  -8    0.33    0.67
  -1   5  -8    0.26    0.66
   2  -5   8    0.95    0.79
   2  -5   8   -1.75    0.57
  -2   5  -8    0.13    0.83
  -2   5  -8    0.44    0.73
   3  -5   8    0.61    0.74
   3  -5   8    0.76    0.89
  -3   5  -8    0.78    1.06
  -3   5  -8    0.33    0.79
   4  -5   8    2.08    1.08
   4  -5   8    2.25    0.78
  -4   5  -8    2.39    1.11
  -4   5  -8    2.20    1.02
   3  -6  -8    1.75    0.70
   3  -6  -8    1.22    1.04
  -3   6   8    3.05    0.83
   2  -6  -8    0.44    0.82
   2  -6  -8   -0.17    0.53
  -2   6   8    0.31    0.64
   1  -6  -8    4.36    0.98
   1  -6  -8    4.83    0.98
  -1   6   8    4.61    1.16
  -1   6   8    3.25    0.87
   0  -6   8    1.20    0.65
   0  -6   8   -1.33    0.78
   0   6  -8    1.32    0.73
   0   6  -8   -1.11    0.80
   1  -6   8    0.36    0.84
   1  -6   8    0.41    0.64
  -1   6  -8    0.10    0.79
  -1   6  -8   -0.08    0.72
   2  -6   8    0.68    0.61
   2  -6   8    0.48    0.86
  -2   6  -8    0.09    0.81
  -2   6  -8    0.68    0.80
   5   0  -9    5.52    0.97
   5   0  -9    5.45    0.65
  -5   0   9    4.52    0.90
  -5   0   9    5.26    0.70
  -4   0   9    0.99    0.45
   4   0  -9    0.50    0.37
  -4   0   9    1.07    0.60
  -3   0   9    7.26    0.79
   3   0  -9    6.48    0.67
  -3   0   9    7.78    0.99
   2   0  -9    0.04    0.68
   2   0  -9    0.22    0.31
  -2   0   9   -0.85    0.51
  -2   0   9    0.21    0.30
  -1   0   9   66.17    2.30
   1   0  -9   65.63    2.48
   1   0  -9   66.20    2.05
  -1   0   9   66.99    2.13
   0   0   9    0.10    0.49
   0   0  -9   -0.09    0.51
   0   0  -9   -0.18    0.39
   0   0   9   -0.14    0.31
   1   0   9   -0.22    0.43
  -1   0  -9    3.83    1.04
  -1   0  -9    0.61    0.47
   1   0   9    0.85    0.57
  -2   0  -9    0.37    0.60
   2   0   9    0.22    0.47
   2   0   9    0.37    0.62
  -2   0  -9    1.06    0.90
   3   0   9    7.49    0.98
  -3   0  -9    8.14    1.10
  -3   0  -9    7.28    0.86
   3   0   9    7.80    0.83
  -4   0  -9   -0.31    0.70
   4   0   9   -0.35    0.68
   4   0   9    0.84    0.50
  -4   0  -9    0.44    0.57
  -5   0  -9    5.13    1.42
   5   0   9    4.22    1.00
  -5   0  -9    3.08    1.03
   5   0   9    3.95    0.75
   6  -1  -9   -0.01    0.90
   6  -1  -9    0.60    0.55
  -6   1   9    1.72    1.00
  -6   1   9    0.82    0.57
   5  -1  -9   16.14    1.40
   5  -1  -9   14.75    0.96
  -5   1   9   14.78    1.02
  -5   1   9   12.99    1.30
  -4  -1   9    0.66    0.38
  -4  -1   9    0.82    0.59
   4  -1  -9    0.35    0.43
  -4   1   9    0.64    0.48
  -4   1   9    0.85    0.84
   4   1  -9    0.46    0.38
   3  -1  -9    4.67    0.69
  -3  -1   9    2.99    0.82
  -3  -1   9    4.86    0.62
  -3   1   9    5.05    0.91
   3   1  -9    3.74    0.54
   3   1  -9    7.61    1.07
  -3   1   9    4.37    0.67
  -2  -1   9   25.23    1.58
   2  -1  -9   27.17    1.81
   2  -1  -9   23.96    1.08
  -2  -1   9   23.71    1.15
   2   1  -9   22.39    1.59
  -2   1   9   19.75    1.41
  -2   1   9   22.72    1.22
   2   1  -9   23.44    1.12
   1  -1  -9   30.45    1.20
   1  -1  -9   27.99    1.59
  -1  -1   9   31.31    1.38
  -1  -1   9   28.69    1.24
   1   1  -9   30.13    1.25
  -1   1   9   30.02    1.42
  -1   1   9   29.03    1.22
   1   1  -9   29.83    1.61
   0  -1   9    0.82    0.52
   0  -1   9    0.94    0.48
   0  -1  -9    0.37    0.58
   0  -1  -9    0.37    0.36
   0   1  -9    0.71    0.61
   0   1   9    0.70    0.56
   0   1   9    0.56    0.35
   0   1  -9    0.12    0.37
  -1  -1  -9   -2.18    0.82
   1  -1   9   -0.78    0.67
   1  -1   9    0.22    0.54
  -1  -1  -9    0.49    0.57
   1   1   9   -0.25    0.69
  -1   1  -9   -0.80    0.55
   1   1   9   -0.46    0.50
   2  -1   9    0.23    0.60
  -2  -1  -9    0.13    0.69
  -2  -1  -9    1.12    0.51
   2   1   9    0.53    0.68
  -2   1  -9   -0.26    0.80
   2   1   9   -1.08    0.65
  -2   1  -9    0.56    0.52
  -3  -1  -9    0.79    0.52
   3  -1   9   -0.84    0.66
  -3  -1  -9    0.35    0.83
   3  -1   9    0.53    0.49
   3   1   9    0.25    0.44
   3   1   9    0.73    0.53
  -3   1  -9    0.84    0.82
  -3   1  -9    0.50    0.60
   4  -1   9    0.96    0.47
  -4  -1  -9    0.58    0.48
  -4  -1  -9    1.35    0.83
   4  -1   9    0.57    0.66
  -4   1  -9    0.93    0.79
   4   1   9    0.09    0.44
  -4   1  -9    1.00    0.56
   4   1   9    0.97    0.68
   5  -1   9   -2.03    1.09
   5  -1   9    0.97    0.59
  -5   1  -9   -2.21    0.90
  -5   1  -9    1.69    1.26
   6  -2  -9   11.95    1.24
   6  -2  -9   10.29    1.37
  -6   2   9   10.69    1.35
   5  -2  -9    4.61    0.67
   5  -2  -9    3.73    1.00
  -5   2   9    3.11    0.66
   4  -2  -9    0.12    0.41
   4  -2  -9   -0.24    0.66
  -4   2   9    1.13    0.71
  -4   2   9    0.93    0.51
   3  -2  -9    2.81    0.53
  -3  -2   9    2.76    0.64
  -3  -2   9    3.10    0.49
   3   2  -9    3.75    0.57
  -3   2   9    3.25    0.62
   3   2  -9    3.46    0.75
  -3   2   9    2.43    0.80
  -2  -2   9   17.37    1.08
  -2  -2   9   17.99    1.02
   2  -2  -9   16.80    0.94
  -2   2   9   18.05    1.02
   2   2  -9   15.92    1.03
  -2   2   9   17.32    1.58
   2   2  -9   15.99    1.51
  -1  -2   9   11.59    0.95
   1  -2  -9   12.05    1.49
   1  -2  -9   12.23    0.91
  -1  -2   9   13.24    1.01
   1   2  -9   14.53    0.96
  -1   2   9   14.67    1.42
  -1   2   9   11.34    0.99
   0  -2  -9    0.78    0.55
   0  -2  -9    0.12    0.97
   0  -2   9    0.35    0.69
   0  -2   9    1.78    0.65
   0   2   9    0.78    0.57
   0   2  -9   -0.43    0.66
   0   2   9    0.23    0.85
   1  -2   9    1.84    0.73
   1  -2   9    2.82    0.62
  -1  -2  -9    2.71    0.55
  -1  -2  -9    2.87    1.22
   1   2   9    3.36    0.75
   1   2   9    2.95    0.53
  -1   2  -9    3.70    0.85
  -1   2  -9    3.84    1.01
  -2  -2  -9    2.90    0.60
   2  -2   9    2.70    0.73
  -2  -2  -9    3.84    0.85
   2  -2   9    2.80    0.59
   2   2   9    3.85    0.58
  -2   2  -9    3.67    0.93
  -2   2  -9    3.28    0.70
   2   2   9    3.00    0.70
   3  -2   9    8.81    1.15
   3  -2   9    8.21    0.89
  -3  -2  -9    8.61    1.09
  -3  -2  -9    7.81    0.75
  -3   2  -9    9.04    1.25
   3   2   9    7.81    0.79
   3   2   9    9.18    0.82
  -3   2  -9    9.96    1.10
   4  -2   9    0.88    0.85
   4  -2   9    0.63    0.57
  -4   2  -9    0.80    0.79
  -4   2  -9    0.71    0.95
   5  -2   9   -1.41    0.98
   5  -2   9   -0.08    0.62
  -5   2  -9   -0.12    0.97
  -5   2  -9   -0.56    0.77
   6  -3  -9    0.12    0.54
   6  -3  -9    0.10    0.96
  -6   3   9    0.16    0.64
   5  -3  -9   19.52    1.40
   5  -3  -9   20.19    1.77
  -5   3   9   20.32    1.47
   4  -3  -9    1.38    0.84
   4  -3  -9    1.19    0.52
  -4   3   9    1.23    0.56
   3  -3  -9    7.42    0.80
   3  -3  -9    7.67    1.19
  -3  -3   9    7.51    0.85
  -3   3   9    8.87    0.96
  -2  -3   9   11.79    0.81
   2  -3  -9   11.75    0.88
  -2  -3   9   12.74    0.85
  -2   3   9   10.66    1.20
   2   3  -9   11.49    1.17
   2   3  -9   11.57    0.86
  -2   3   9   12.12    0.96
  -1  -3   9   28.85    1.45
   1  -3  -9   26.61    1.19
  -1  -3   9   28.22    1.25
  -1   3   9   29.21    1.32
   1   3  -9   27.81    1.30
  -1   3   9   27.16    1.55
   1   3  -9   26.83    1.62
   0  -3   9    0.32    0.43
   0  -3   9    0.91    0.66
   0  -3  -9    0.04    0.36
   0   3   9    0.45    0.39
   0   3  -9    0.58    0.51
   0   3  -9    0.07    0.77
   0   3   9    0.02    0.53
   1  -3   9    1.35    0.52
  -1  -3  -9    1.91    0.43
   1  -3   9    2.38    0.73
  -1  -3  -9    2.21    0.76
   1   3   9    2.41    0.67
   1   3   9    2.37    0.55
  -1   3  -9    2.58    0.64
  -1   3  -9    2.58    0.87
  -2  -3  -9    4.66    0.66
  -2  -3  -9    4.28    0.84
   2  -3   9    4.48    0.72
   2  -3   9    4.88    0.98
   2   3   9    3.27    0.61
  -2   3  -9    3.89    0.86
   2   3   9    2.59    0.68
  -2   3  -9    3.30    0.91
   3  -3   9   -0.06    0.50
   3  -3   9    1.25    0.65
  -3   3  -9   -0.47    0.63
  -3   3  -9    0.28    0.62
   4  -3   9    1.71    0.91
   4  -3   9    0.80    0.67
  -4   3  -9    2.25    0.83
  -4   3  -9    2.19    1.04
   5  -3   9    1.51    0.86
   5  -3   9   -0.69    0.66
  -5   3  -9    0.52    0.95
  -5   3  -9    1.02    0.92
   5  -4  -9    0.64    0.65
   5  -4  -9    0.10    0.85
  -5   4   9   -0.33    0.68
   4  -4  -9   -0.16    0.46
   4  -4  -9    0.88    0.98
  -4   4   9    0.19    0.53
   3  -4  -9    3.33    0.63
   3  -4  -9    4.10    1.00
  -3   4   9    2.84    0.69
  -2  -4   9   10.48    0.77
  -2  -4   9   10.60    0.92
   2  -4  -9   10.41    0.92
   2  -4  -9   11.57    1.32
   2   4  -9   10.52    0.84
   2   4  -9   10.99    1.26
  -2   4   9   11.48    1.31
  -2   4   9   11.75    0.98
   1  -4  -9    2.04    0.52
  -1  -4   9    1.21    0.47
  -1  -4   9    1.97    0.78
   1   4  -9    1.46    0.74
  -1   4   9    1.66    0.59
  -1   4   9    1.00    0.69
   1   4  -9    2.46    0.61
   0  -4   9    0.22    0.61
   0  -4  -9    0.40    0.37
   0  -4   9    0.46    0.49
   0   4  -9    0.34    0.51
   0   4   9    0.38    0.56
   0   4  -9    0.67    0.87
   0   4   9    0.39    0.48
  -1  -4  -9    3.53    0.54
   1  -4   9    3.01    0.57
   1  -4   9    2.17    0.84
   1   4   9    2.89    0.68
   1   4   9    2.65    0.54
  -1   4  -9    1.15    0.79
  -1   4  -9    2.87    0.69
   2  -4   9    0.41    0.57
   2  -4   9   -0.14    0.44
  -2   4  -9   -0.48    0.65
  -2   4  -9    0.39    0.62
   3  -4   9    0.33    0.62
   3  -4   9    1.13    0.96
  -3   4  -9    0.37    0.80
  -3   4  -9    0.41    1.00
   4  -4   9    0.78    0.61
   4  -4   9    0.90    0.90
  -4   4  -9    1.76    0.83
  -4   4  -9    1.28    0.92
   4  -5  -9    1.67    0.98
   4  -5  -9    1.70    0.68
  -4   5   9    1.04    0.75
   3  -5  -9    0.87    0.60
   3  -5  -9    1.36    0.86
  -3   5   9    1.56    0.67
   2  -5  -9    5.47    1.30
   2  -5  -9    6.34    0.82
  -2   5   9    5.11    0.80
  -2   5   9    5.52    1.26
   1  -5  -9    6.02    1.15
   1  -5  -9    8.16    0.85
  -1  -5   9    5.59    0.75
  -1  -5   9    7.80    1.01
   1   5  -9    6.73    1.13
   1   5  -9    5.81    0.94
  -1   5   9    5.77    1.13
  -1   5   9    5.85    0.77
   0  -5  -9   -0.21    0.72
   0  -5  -9    0.36    0.39
   0  -5   9   -0.21    0.70
   0  -5   9    0.71    0.49
   0   5  -9    0.64    0.60
   0   5   9    0.62    0.46
   0   5  -9    0.83    0.83
   0   5   9   -0.96    0.61
   1  -5   9   -0.10    1.03
   1  -5   9   -0.13    0.52
  -1   5  -9   -1.04    0.76
  -1   5  -9   -0.67    0.75
   2  -5   9   -0.66    0.61
   2  -5   9    0.88    0.84
  -2   5  -9    0.39    0.92
  -2   5  -9    0.61    0.94
   3  -5   9   -0.47    0.59
   3  -5   9    0.07    0.80
  -3   5  -9   -0.06    0.81
  -3   5  -9    0.04    0.79
   3  -6  -9    0.26    0.62
   3  -6  -9    0.28    0.91
  -3   6   9    0.31    0.67
   2  -6  -9    0.01    0.76
   2  -6  -9    0.57    0.58
  -2   6   9   -0.08    0.59
  -2   6   9   -0.14    0.84
   1  -6  -9    2.23    0.62
   1  -6  -9    2.59    0.92
  -1   6   9    3.71    1.03
  -1   6   9    3.24    0.75
   0  -6   9    0.44    0.57
   0  -6   9   -0.11    0.83
   0   6  -9    0.62    1.03
   0   6  -9   -0.12    0.73
   1  -6   9    0.06    0.64
   1  -6   9   -0.49    0.87
  -1   6  -9   -0.09    0.82
  -1   6  -9    0.39    0.83
   2  -6   9    0.34    0.82
   2  -6   9    0.27    0.62
  -2   6  -9   -0.20    0.82
  -2   6  -9   -0.57    0.77
   5   0 -10    0.98    0.40
  -5   0  10    1.32    0.68
  -5   0  10    0.70    0.48
   4   0 -10    2.19    0.53
  -4   0  10    1.60    0.47
  -4   0  10    2.97    0.82
  -3   0  10   10.37    0.90
   3   0 -10   10.02    1.14
  -3   0  10    9.52    1.02
   3   0 -10    9.55    0.80
  -2   0  10    1.07    0.81
  -2   0  10    0.21    0.50
   2   0 -10   -0.27    0.48
   2   0 -10    0.77    0.86
   1   0 -10    3.23    0.95
  -1   0  10    4.78    0.69
  -1   0  10    1.51    0.96
   1   0 -10    3.68    0.61
   0   0 -10   41.60    1.65
   0   0  10   43.59    1.69
   0   0  10   42.80    1.95
   0   0 -10   39.64    2.13
  -1   0 -10    3.51    0.66
  -1   0 -10    2.41    0.90
   1   0  10    4.52    0.82
   1   0  10    0.68    0.67
   2   0  10    0.27    0.44
  -2   0 -10    0.02    0.74
   2   0  10    0.64    0.66
  -2   0 -10    0.78    0.47
   3   0  10    2.80    0.67
  -3   0 -10    2.87    0.67
   3   0  10    2.15    0.78
  -3   0 -10    1.61    0.83
   4   0  10   -0.10    0.40
  -4   0 -10    0.32    0.56
   4   0  10   -0.93    0.71
  -4   0 -10   -0.08    0.93
   5   0  10   -0.36    0.62
  -5   0 -10   -0.12    0.78
  -5   0 -10    0.52    1.16
   5   0  10   -1.20    0.89
   6  -1 -10    2.11    0.82
   6  -1 -10    2.59    0.97
  -6   1  10    1.67    0.76
  -6   1  10    1.48    1.27
   5  -1 -10    0.14    0.70
   5  -1 -10    0.04    0.45
  -5   1  10    0.44    0.77
  -5   1  10    0.04    0.42
  -4  -1  10   24.21    1.17
  -4  -1  10   25.38    1.47
   4  -1 -10   25.52    1.21
  -4   1  10   20.67    1.53
   4   1 -10   23.79    1.21
  -4   1  10   21.72    1.28
  -3  -1  10   17.03    0.93
   3  -1 -10   17.20    0.95
  -3  -1  10   16.10    1.32
  -3   1  10   17.71    1.02
   3   1 -10   17.07    1.37
   3   1 -10   17.37    1.01
  -3   1  10   16.03    1.25
  -2  -1  10    0.77    0.49
   2  -1 -10    0.42    0.45
  -2  -1  10   -0.01    0.62
   2  -1 -10    1.37    0.88
  -2   1  10    1.72    0.71
  -2   1  10    0.47    0.51
   2   1 -10    0.60    0.75
   1  -1 -10    9.64    1.56
  -1  -1  10   10.05    1.09
   1  -1 -10    9.74    0.90
  -1  -1  10   10.62    0.96
   1   1 -10    9.31    1.38
  -1   1  10   10.24    1.31
  -1   1  10   13.89    1.01
   0  -1 -10   32.32    1.47
   0  -1  10   33.49    1.56
   0  -1 -10   31.59    2.13
   0  -1  10   32.80    1.65
   0   1 -10   37.07    1.59
   0   1  10   33.48    1.88
   0   1  10   34.98    1.55
   0   1 -10   44.31    2.36
  -1  -1 -10    4.33    0.69
   1  -1  10    4.34    0.86
  -1  -1 -10    1.48    1.13
   1  -1  10    4.25    0.68
   1   1  10    5.05    0.82
  -1   1 -10    6.39    1.14
  -1   1 -10    3.82    0.70
   1   1  10    5.02    0.68
   2  -1  10    0.01    0.46
  -2  -1 -10    0.33    0.65
   2  -1  10    0.22    0.65
  -2  -1 -10   -0.11    0.43
  -2   1 -10    0.26    0.52
   2   1  10    0.50    0.48
   2   1  10    0.10    0.41
  -2   1 -10    0.16    0.80
   3  -1  10    2.57    0.82
  -3  -1 -10    2.32    0.82
  -3  -1 -10    2.00    0.57
   3  -1  10    2.01    0.59
   3   1  10    2.66    0.57
  -3   1 -10    2.19    0.92
   3   1  10    2.01    0.65
  -3   1 -10    2.19    0.65
  -4  -1 -10   50.65    2.57
   4  -1  10   55.34    2.41
   4  -1  10   55.09    2.19
  -4  -1 -10   57.43    2.13
  -4   1 -10   54.76    2.66
   4   1  10   53.99    2.23
  -4   1 -10   54.82    2.39
   4   1  10   57.15    2.06
   5  -1  10    0.76    0.55
   5  -1  10   -0.63    0.83
  -5   1 -10    0.11    1.19
  -5   1 -10    0.57    0.72
   6  -2 -10   -0.32    0.75
   6  -2 -10   -0.01    0.61
  -6   2  10   -0.71    0.90
  -6   2  10    0.35    0.58
   5  -2 -10    8.10    0.91
   5  -2 -10   10.35    1.46
  -5   2  10    7.82    1.26
  -5   2  10    9.96    1.08
   4  -2 -10    8.92    0.84
   4  -2 -10    9.35    1.28
  -4   2  10    9.64    1.02
  -4   2  10    7.82    1.14
  -3  -2  10   15.96    1.15
   3  -2 -10   17.45    1.00
  -3  -2  10   18.70    0.99
  -3   2  10   16.56    1.38
   3   2 -10   18.51    1.07
  -3   2  10   16.99    1.09
   3   2 -10   16.34    1.36
  -2  -2  10    1.44    0.65
  -2  -2  10    0.29    0.47
   2  -2 -10    0.66    0.42
  -2   2  10    0.08    0.62
   2   2 -10    1.23    0.77
  -2   2  10    0.73    0.43
   2   2 -10    0.31    0.47
  -1  -2  10   23.76    1.27
  -1  -2  10   24.10    1.30
   1  -2 -10   24.46    1.22
   1  -2 -10   25.91    1.74
  -1   2  10   27.82    1.67
   1   2 -10   23.01    1.75
  -1   2  10   25.49    1.33
   1   2 -10   25.16    1.29
   0  -2 -10   18.00    1.57
   0  -2  10   16.04    1.21
   0  -2 -10   15.62    1.04
   0  -2  10   18.36    1.43
   0   2  10   16.36    1.09
   0   2 -10   19.95    1.23
   0   2  10   13.87    1.46
   0   2 -10   14.88    1.60
   1  -2  10   11.35    1.08
   1  -2  10   13.26    0.98
  -1  -2 -10   12.56    0.99
  -1  -2 -10   11.47    1.36
   1   2  10   11.11    0.91
  -1   2 -10   11.34    0.99
  -1   2 -10   11.80    1.26
   1   2  10   10.82    1.14
  -2  -2 -10    1.23    0.51
   2  -2  10    1.16    0.54
  -2  -2 -10    1.88    0.79
   2  -2  10    0.41    0.73
  -2   2 -10    1.36    0.61
   2   2  10    1.39    0.61
  -2   2 -10    1.74    0.90
   2   2  10    1.70    0.48
  -3  -2 -10    0.40    0.73
  -3  -2 -10    0.69    0.44
   3  -2  10    0.46    0.48
   3  -2  10    0.58    0.68
   3   2  10    0.30    0.44
   3   2  10    0.87    0.49
  -3   2 -10    0.74    0.59
  -3   2 -10    0.96    0.81
   4  -2  10    3.25    1.20
   4  -2  10    0.52    0.55
  -4   2 -10    0.90    0.95
  -4   2 -10    1.05    1.18
   5  -2  10   -0.54    0.87
   5  -2  10    1.67    0.71
  -5   2 -10    0.26    1.05
  -5   2 -10    1.79    0.89
   6  -3 -10    1.76    1.06
   6  -3 -10    2.32    0.67
  -6   3  10    2.38    0.84
   5  -3 -10    2.88    0.66
   5  -3 -10    1.85    1.02
  -5   3  10    1.22    0.74
   4  -3 -10   13.50    1.48
   4  -3 -10   13.79    1.03
  -4   3  10   14.69    1.08
  -4   3  10   14.30    1.46
  -3  -3  10    0.72    0.41
   3  -3 -10    0.16    0.42
  -3  -3  10   -0.12    0.34
   3   3 -10    1.04    0.41
  -3   3  10   -0.35    0.66
   3   3 -10   -0.22    0.73
  -3   3  10    0.22    0.50
  -2  -3  10    2.42    0.55
   2  -3 -10    2.01    0.54
  -2  -3  10    2.79    0.55
   2   3 -10    3.02    0.58
   2   3 -10    1.89    0.78
  -2   3  10    0.64    0.79
  -2   3  10    2.36    0.59
   1  -3 -10   19.84    1.09
  -1  -3  10   19.69    1.41
  -1  -3  10   18.97    1.09
   1   3 -10   19.85    1.15
  -1   3  10   19.51    1.14
   1   3 -10   18.03    1.62
  -1   3  10   18.92    1.35
   0  -3  10    8.05    0.85
   0  -3  10    9.60    1.08
   0  -3 -10    8.73    0.84
   0   3  10    8.29    0.83
   0   3  10    8.99    1.07
   0   3 -10    8.81    1.17
   0   3 -10   10.20    0.92
   1  -3  10    1.72    0.84
   1  -3  10    1.38    0.59
  -1  -3 -10    0.53    0.76
  -1  -3 -10    1.26    0.51
   1   3  10    0.41    0.80
   1   3  10    0.47    0.44
  -1   3 -10    1.10    0.66
  -1   3 -10    1.35    0.92
  -2  -3 -10    2.65    0.60
   2  -3  10    2.73    0.61
   2  -3  10    2.91    0.86
  -2  -3 -10    3.48    0.89
  -2   3 -10    3.00    0.94
  -2   3 -10    3.52    0.80
   2   3  10    3.19    0.71
   2   3  10    3.79    0.59
   3  -3  10    0.61    0.86
   3  -3  10    0.96    0.50
  -3   3 -10    0.99    0.71
  -3   3 -10    1.50    0.93
   4  -3  10   15.63    1.30
   4  -3  10   12.37    1.74
  -4   3 -10   12.45    1.80
  -4   3 -10   11.95    1.67
   5  -3  10    0.48    0.65
   5  -3  10   -2.82    1.03
  -5   3 -10   -0.27    0.72
  -5   3 -10   -0.30    1.12
   5  -4 -10    5.36    1.20
   5  -4 -10    6.74    0.96
  -5   4  10    8.78    1.17
   4  -4 -10    5.21    0.86
   4  -4 -10    5.29    1.20
  -4   4  10    3.85    0.84
   3  -4 -10    7.49    1.27
   3  -4 -10    7.70    0.91
  -3   4  10    8.27    1.29
  -3   4  10    9.77    0.93
   2  -4 -10    0.96    0.75
   2  -4 -10   -0.01    0.42
  -2  -4  10    0.39    0.48
  -2  -4  10    1.74    0.51
   2   4 -10    0.96    0.52
   2   4 -10    1.18    0.82
  -2   4  10    1.53    0.58
  -2   4  10    1.00    0.79
   1  -4 -10   14.56    0.94
  -1  -4  10   10.73    1.26
  -1  -4  10   14.69    1.00
   1   4 -10   12.98    1.34
  -1   4  10   14.14    1.11
   1   4 -10   14.56    1.09
  -1   4  10   12.93    1.29
   0  -4  10    9.38    1.15
   0  -4 -10    7.47    0.78
   0  -4  10    8.15    0.80
   0   4 -10    7.37    1.16
   0   4 -10    9.01    0.94
   0   4  10    6.98    0.81
   0   4  10    6.77    1.02
   1  -4  10   10.35    1.18
   1  -4  10    7.82    0.88
  -1  -4 -10   10.59    0.78
   1   4  10   11.25    1.11
   1   4  10    9.06    0.72
  -1   4 -10    8.12    1.21
  -1   4 -10    7.61    1.01
   2  -4  10   -0.28    0.81
   2  -4  10    0.62    0.56
  -2   4 -10   -0.43    0.78
  -2   4 -10   -0.21    0.81
   3  -4  10    0.04    0.85
   3  -4  10    1.07    0.60
  -3   4 -10   -0.70    0.76
  -3   4 -10    0.76    0.82
   4  -4  10    2.11    0.88
   4  -4  10    0.16    0.63
  -4   4 -10    0.45    0.78
  -4   4 -10    1.36    0.89
   4  -5 -10    4.62    0.86
   4  -5 -10    3.18    1.10
  -4   5  10    4.80    0.96
   3  -5 -10    1.48    0.77
   3  -5 -10    2.72    1.11
  -3   5  10    0.60    1.34
  -3   5  10    1.36    0.82
   2  -5 -10    1.29    0.76
   2  -5 -10   -1.33    0.74
  -2   5  10   -0.77    0.65
  -2   5  10    0.20    0.97
  -1  -5  10    3.98    0.66
   1  -5 -10    2.40    0.63
   1  -5 -10    2.74    1.10
  -1  -5  10    1.01    1.21
   1   5 -10    3.16    1.11
  -1   5  10    1.75    1.18
   1   5 -10    2.01    0.85
  -1   5  10    2.69    0.64
   0  -5 -10    1.24    0.62
   0  -5  10    0.54    0.65
   0  -5  10    2.57    1.10
   0  -5 -10    1.63    0.88
   0   5 -10   -0.25    1.03
   0   5  10    1.59    0.61
   0   5  10    2.43    0.83
   0   5 -10    1.54    0.99
   1  -5  10    1.30    0.58
   1  -5  10   -0.90    0.76
  -1   5 -10    1.43    0.87
  -1   5 -10    0.99    0.97
   2  -5  10   -0.99    0.87
   2  -5  10   -0.35    0.75
  -2   5 -10   -0.66    0.68
  -2   5 -10   -0.78    0.92
   3  -5  10    1.66    0.67
   3  -5  10    1.57    0.80
  -3   5 -10    1.14    0.95
  -3   5 -10   -0.05    0.73
   2  -6 -10    0.73    0.57
   2  -6 -10    0.18    0.83
  -2   6  10   -0.45    0.93
  -2   6  10    0.65    0.57
   1  -6 -10    1.11    0.65
   1  -6 -10    0.39    0.86
  -1   6  10    0.24    0.87
  -1   6  10    0.53    0.65
   0  -6  10    1.30    0.92
   0  -6  10    1.80    0.71
   0   6 -10    1.30    1.18
   0   6 -10    1.63    0.88
   1  -6  10    0.77    0.64
   1  -6  10   -0.18    0.89
  -1   6 -10   -1.00    0.98
  -1   6 -10    1.57    0.89
  -5   0  11   10.67    1.09
   5   0 -11    9.15    0.78
  -5   0  11    9.55    0.95
  -4   0  11    3.25    0.60
  -4   0  11    2.61    0.85
   4   0 -11    3.46    0.62
   3   0 -11   22.94    1.59
  -3   0  11   20.96    1.41
   3   0 -11   20.74    1.11
  -3   0  11   22.42    1.20
  -2   0  11   -0.57    0.63
   2   0 -11    0.64    0.80
  -2   0  11   -0.05    0.78
  -1   0  11   18.41    1.12
  -1   0  11   17.40    1.37
   1   0 -11   17.30    1.62
   1   0 -11   20.96    1.24
   0   0 -11    1.03    0.59
   0   0  11    0.47    0.63
   0   0 -11    0.09    1.09
   0   0  11    0.37    0.50
  -1   0 -11    0.60    0.71
  -1   0 -11    0.66    0.50
   1   0  11   -0.76    0.45
   1   0  11   -0.19    0.54
  -2   0 -11    6.32    0.79
   2   0  11    5.71    0.92
   2   0  11    5.70    0.77
  -2   0 -11    6.89    1.15
   3   0  11    0.75    0.57
   3   0  11    0.07    0.68
  -3   0 -11    0.67    0.57
  -3   0 -11   -0.25    0.85
  -4   0 -11    0.26    0.81
  -4   0 -11    0.03    1.30
   4   0  11   -1.30    0.89
   4   0  11   -0.11    0.57
  -5   0 -11    3.55    1.04
   6  -1 -11    0.19    0.94
   6  -1 -11   -0.29    0.62
  -6   1  11    0.83    0.62
  -6   1  11    0.09    1.03
   5  -1 -11   11.63    0.92
   5  -1 -11   12.69    1.54
  -5   1  11   11.30    1.35
  -5   1  11   11.93    1.03
  -4  -1  11    2.92    0.69
   4  -1 -11    1.88    0.52
  -4  -1  11    2.50    0.56
   4   1 -11    2.23    0.48
  -4   1  11    1.44    0.74
  -4   1  11    1.15    0.53
   3  -1 -11   10.94    0.83
  -3  -1  11   10.40    1.10
  -3  -1  11   11.18    0.83
   3   1 -11   10.80    0.89
  -3   1  11    8.08    1.05
  -3   1  11   11.31    0.89
   3   1 -11   10.34    1.24
  -2  -1  11   41.51    1.67
   2  -1 -11   41.04    1.62
   2  -1 -11   39.46    2.06
  -2  -1  11   39.83    1.84
  -2   1  11   41.95    1.92
  -2   1  11   41.20    1.71
   2   1 -11   41.98    2.09
   2   1 -11   40.91    1.65
   1  -1 -11    9.98    0.91
   1  -1 -11   15.90    1.69
  -1  -1  11   13.85    1.04
  -1  -1  11   15.29    1.32
   1   1 -11   12.89    1.43
  -1   1  11   14.36    1.39
   1   1 -11   11.22    1.05
  -1   1  11   13.69    1.01
   0  -1  11    2.42    0.86
   0  -1 -11    0.99    0.64
   0  -1  11   -1.47    0.62
   0  -1 -11    0.78    0.79
   0   1 -11    0.49    0.62
   0   1  11    0.28    0.59
   0   1 -11   -1.25    0.71
   0   1  11   -2.04    0.74
   1  -1  11    8.93    0.87
  -1  -1 -11    9.71    0.94
   1  -1  11    8.38    1.01
  -1  -1 -11    6.43    1.09
   1   1  11    8.19    0.83
   1   1  11    9.88    1.08
  -1   1 -11    7.01    1.13
  -1   1 -11    7.88    0.81
  -2  -1 -11    0.10    0.88
  -2  -1 -11    0.46    0.51
   2  -1  11    1.76    0.62
   2  -1  11    0.67    0.82
  -2   1 -11    1.94    0.70
   2   1  11    1.27    0.58
   2   1  11    1.79    0.55
  -2   1 -11    0.58    0.90
   3  -1  11   -0.46    0.68
  -3  -1 -11    1.39    0.74
   3  -1  11   -0.09    0.42
  -3  -1 -11   -0.22    0.52
  -3   1 -11    0.63    0.82
   3   1  11    0.93    0.40
  -3   1 -11   -0.05    0.48
   3   1  11    0.05    0.50
  -4  -1 -11    0.69    1.00
   4  -1  11    3.20    0.85
  -4  -1 -11    0.36    0.57
   4   1  11   -2.15    0.63
   4   1  11    3.32    0.88
  -4   1 -11   -0.96    0.97
  -4   1 -11    1.81    0.87
   5  -1  11   -1.09    0.84
   5  -1  11   -0.59    0.58
  -5   1 -11   -1.28    1.22
  -5   1 -11   -0.13    0.84
   6  -2 -11    5.14    0.90
   6  -2 -11    6.82    1.21
  -6   2  11    5.28    0.93
  -6   2  11    4.83    1.22
   5  -2 -11    8.48    1.44
   5  -2 -11    6.95    0.92
  -5   2  11    9.24    0.96
  -5   2  11    6.87    1.55
  -4  -2  11    0.39    0.52
  -4  -2  11    0.22    0.66
   4  -2 -11    0.22    0.44
  -4   2  11   -0.23    0.46
  -4   2  11    0.67    0.69
  -3  -2  11    5.42    0.72
   3  -2 -11    5.88    0.75
  -3  -2  11    4.88    0.91
   3   2 -11    5.09    0.76
  -3   2  11    5.21    0.78
  -3   2  11    4.49    1.00
   3   2 -11    4.42    0.92
   2  -2 -11   16.97    1.02
  -2  -2  11   16.86    1.06
  -2  -2  11   18.45    1.23
   2   2 -11   16.67    1.43
   2   2 -11   18.54    1.11
  -2   2  11   18.14    1.37
  -2   2  11   19.82    1.15
  -1  -2  11   31.82    1.47
   1  -2 -11   33.30    1.43
   1  -2 -11   35.09    1.95
  -1  -2  11   35.52    1.61
   1   2 -11   33.30    1.85
   1   2 -11   33.77    1.50
  -1   2  11   34.10    1.53
  -1   2  11   34.45    1.76
   0  -2 -11    0.81    0.42
   0  -2  11    1.30    0.70
   0  -2  11    0.83    0.50
   0  -2 -11    0.74    0.78
   0   2  11    1.51    0.52
   0   2 -11    1.34    0.98
   0   2  11    0.86    0.70
   0   2 -11    1.47    0.55
   1  -2  11    0.40    0.50
   1  -2  11    1.25    0.76
  -1  -2 -11    1.28    0.55
  -1  -2 -11    1.36    0.88
  -1   2 -11    1.88    0.63
   1   2  11    1.26    0.49
  -1   2 -11    1.22    0.87
   1   2  11    1.10    0.68
  -2  -2 -11    2.50    0.64
   2  -2  11    2.67    0.67
   2  -2  11    3.02    0.81
  -2  -2 -11    3.83    0.92
  -2   2 -11    3.45    0.72
  -2   2 -11    3.17    0.99
   2   2  11    3.37    0.60
   2   2  11    2.90    0.79
  -3  -2 -11    2.92    0.57
   3  -2  11    2.86    0.91
  -3  -2 -11    1.85    0.81
   3  -2  11    2.52    0.64
   3   2  11    2.30    0.58
   3   2  11    2.90    0.61
  -3   2 -11    2.82    1.06
  -3   2 -11    1.87    0.70
   4  -2  11    1.39    0.95
   4  -2  11    1.61    0.61
  -4   2 -11    1.58    1.17
  -4   2 -11    1.80    0.83
   5  -2  11   -0.60    0.98
   5  -2  11    0.29    0.71
  -5   2 -11   -0.67    1.13
  -5   2 -11   -0.04    0.94
   6  -3 -11   -1.03    0.89
   6  -3 -11    1.22    0.72
  -6   3  11    0.70    0.72
  -6   3  11   -0.65    0.97
   5  -3 -11    4.11    1.26
   5  -3 -11    4.52    0.89
  -5   3  11    3.43    1.34
  -5   3  11    4.50    0.91
   4  -3 -11    1.94    0.60
   4  -3 -11    1.80    0.97
  -4   3  11    2.70    1.00
  -4   3  11    2.62    0.67
  -3  -3  11    0.59    0.41
  -3  -3  11    0.34    0.39
   3  -3 -11   -0.19    0.42
   3   3 -11    1.35    0.41
  -3   3  11   -0.41    0.65
  -3   3  11    0.57    0.50
   3   3 -11   -0.71    0.68
  -2  -3  11   24.83    1.28
   2  -3 -11   26.85    1.29
  -2  -3  11   25.22    1.27
   2   3 -11   24.90    1.24
  -2   3  11   23.31    1.34
  -2   3  11   22.64    1.61
   2   3 -11   24.27    1.68
  -1  -3  11    0.27    0.84
   1  -3 -11    0.42    0.51
  -1  -3  11    0.85    0.56
  -1   3  11    0.79    0.54
  -1   3  11    1.44    0.72
   1   3 -11    0.87    0.61
   1   3 -11    0.12    0.77
   0  -3  11    3.20    1.05
   0  -3 -11    1.44    0.77
   0  -3 -11    1.66    0.58
   0  -3  11    1.69    0.61
   0   3  11    1.46    0.72
   0   3 -11    1.96    0.68
   0   3  11    1.45    0.64
   0   3 -11    0.71    0.86
  -1  -3 -11    2.46    0.81
   1  -3  11    2.92    0.82
   1  -3  11    1.89    0.58
  -1  -3 -11    2.72    0.66
  -1   3 -11    3.07    0.66
   1   3  11    3.30    0.62
   1   3  11    3.59    0.84
  -1   3 -11    2.97    1.00
  -2  -3 -11    4.29    0.96
  -2  -3 -11    4.56    0.72
   2  -3  11    3.90    0.70
   2  -3  11    4.69    0.96
  -2   3 -11    4.70    1.12
   2   3  11    5.38    0.69
  -2   3 -11    5.22    0.87
   2   3  11    5.40    0.90
   3  -3  11    2.11    1.19
   3  -3  11    1.19    0.54
  -3   3 -11    1.90    1.07
  -3   3 -11   -0.27    0.83
   4  -3  11    0.23    0.91
   4  -3  11    2.04    0.68
  -4   3 -11    2.23    0.90
  -4   3 -11    1.14    1.15
   5  -4 -11    2.78    1.07
   5  -4 -11    2.07    0.68
  -5   4  11    3.67    1.14
  -5   4  11    2.14    0.76
   4  -4 -11   -0.30    0.58
   4  -4 -11   -0.36    1.34
  -4   4  11   -0.05    0.60
  -4   4  11   -1.09    1.33
   3  -4 -11    0.32    0.50
   3  -4 -11   -0.03    1.01
  -3   4  11    0.51    0.55
  -3   4  11    0.98    0.90
  -2  -4  11    2.36    0.61
   2  -4 -11    2.64    0.62
  -2   4  11    2.72    0.92
   2   4 -11    2.28    0.65
  -2   4  11    2.62    0.67
   2   4 -11    4.50    0.88
   1  -4 -11   17.19    1.08
  -1  -4  11   16.90    1.04
  -1  -4  11   15.64    1.45
   1   4 -11   18.62    1.79
  -1   4  11   16.42    1.15
   1   4 -11   19.02    1.14
  -1   4  11   17.24    1.48
   0  -4  11   -0.18    0.67
   0  -4  11    0.00    0.47
   0  -4 -11    0.16    0.44
   0   4  11    0.05    0.42
   0   4 -11    0.97    0.92
   0   4 -11    0.46    0.62
   0   4  11    2.07    0.76
   1  -4  11    0.19    0.72
   1  -4  11   -0.17    0.48
  -1  -4 -11    1.15    0.49
   1   4  11    0.81    0.77
   1   4  11    1.13    0.47
  -1   4 -11    0.00    0.87
  -1   4 -11    0.91    0.68
   2  -4  11    0.85    0.54
   2  -4  11    1.37    1.01
  -2   4 -11   -0.04    1.01
  -2   4 -11   -0.21    0.78
   3  -4  11    2.53    0.87
   3  -4  11    1.30    1.02
  -3   4 -11    1.39    0.88
  -3   4 -11    2.16    1.21
   4  -4  11   -1.21    1.00
   4  -4  11    0.61    0.76
  -4   4 -11    0.06    1.14
  -4   4 -11   -1.03    0.77
   4  -5 -11    0.74    0.94
   4  -5 -11    0.38    0.68
  -4   5  11    1.72    0.81
  -4   5  11    1.04    1.16
   3  -5 -11    1.53    0.69
   3  -5 -11    0.10    0.88
  -3   5  11    2.04    1.05
  -3   5  11   -0.12    0.63
   2  -5 -11    1.79    0.63
   2  -5 -11   -1.58    1.27
  -2   5  11    2.01    0.72
  -2   5  11    6.05    1.43
  -1  -5  11   -0.16    0.54
  -1  -5  11   -0.62    0.83
   1  -5 -11    1.23    0.88
   1  -5 -11    0.21    0.58
  -1   5  11   -0.21    0.60
  -1   5  11   -0.79    0.90
   1   5 -11    1.19    1.11
   1   5 -11    0.42    0.65
   0  -5 -11   -0.15    0.51
   0  -5  11    0.05    0.89
   0  -5  11    0.47    0.53
   0   5  11   -0.04    0.57
   0   5 -11   -0.08    1.17
   0   5  11   -1.40    0.96
   0   5 -11    0.16    0.76
   1  -5  11    0.42    1.02
   1  -5  11    2.84    0.83
  -1   5 -11    2.08    1.12
  -1   5 -11   -1.08    1.17
   2  -5  11    1.39    0.95
   2  -5  11    2.02    0.71
  -2   5 -11    0.78    1.21
  -2   5 -11    1.02    0.88
   2  -6 -11   -0.53    0.55
   2  -6 -11    1.93    0.84
  -2   6  11    0.73    0.92
  -2   6  11    0.59    0.58
   1  -6 -11    1.74    0.69
   1  -6 -11    0.55    0.85
  -1   6  11    1.33    0.65
  -1   6  11    0.21    0.90
   0  -6  11   -0.82    0.87
   0  -6  11    1.50    0.62
   0   6 -11   -2.17    1.11
   0   6 -11    0.72    0.78
   5   0 -12    5.16    0.76
  -5   0  12    1.57    1.10
  -5   0  12    3.42    0.74
  -4   0  12    0.28    0.62
  -4   0  12    0.27    0.40
   4   0 -12    0.28    0.42
   3   0 -12    6.40    0.78
  -3   0  12    6.53    0.86
  -3   0  12    6.54    1.03
   3   0 -12    6.51    1.12
  -2   0  12    0.59    0.45
   2   0 -12    0.99    0.85
  -2   0  12    0.19    0.74
   2   0 -12    0.41    0.47
  -1   0  12    0.34    0.44
   1   0 -12    0.04    0.69
  -1   0  12    0.20    0.67
   1   0 -12   -0.03    0.51
   0   0 -12   26.60    1.72
   0   0 -12   24.98    1.36
   0   0  12   27.90    1.38
   0   0  12   26.12    1.54
   1   0  12   16.55    1.16
  -1   0 -12   17.67    1.13
   1   0  12   17.04    1.27
  -1   0 -12   16.53    1.50
   2   0  12    0.42    0.61
  -2   0 -12    0.33    0.49
  -2   0 -12    0.54    0.89
   2   0  12    1.02    0.55
   3   0  12    4.59    0.92
  -3   0 -12    3.81    1.12
   3   0  12    4.22    0.77
  -3   0 -12    3.78    0.76
  -4   0 -12    6.10    1.62
   4   0  12    1.31    0.65
   4   0  12    0.95    1.02
  -4   0 -12    1.26    0.81
   6  -1 -12    0.03    0.57
   6  -1 -12    0.55    0.85
  -6   1  12    0.98    0.90
  -6   1  12   -0.16    0.57
   5  -1 -12    5.64    0.81
  -5   1  12    5.07    1.29
  -5   1  12    5.05    0.85
  -4  -1  12    7.27    1.05
  -4  -1  12    6.85    0.82
   4  -1 -12    7.06    0.79
  -4   1  12    6.39    0.83
  -4   1  12    8.31    1.13
   4   1 -12    7.38    0.79
   3  -1 -12   20.67    1.22
  -3  -1  12   22.66    1.29
  -3  -1  12   22.13    1.49
  -3   1  12   21.00    1.31
   3   1 -12   24.29    1.38
  -3   1  12   22.32    1.56
   3   1 -12   23.20    1.68
   2  -1 -12    1.66    0.55
  -2  -1  12    1.74    0.77
   2  -1 -12    3.16    0.93
  -2  -1  12    1.47    0.55
  -2   1  12    2.14    0.62
  -2   1  12    1.56    0.73
   2   1 -12    1.82    0.70
   2   1 -12    2.18    0.90
   1  -1 -12    3.47    0.62
   1  -1 -12    3.78    1.01
  -1  -1  12    3.36    0.63
  -1  -1  12    2.95    0.76
  -1   1  12    3.99    0.88
   1   1 -12    2.41    0.87
  -1   1  12    3.54    0.64
   1   1 -12    2.60    0.65
   0  -1  12    6.18    0.88
   0  -1 -12    7.24    0.82
   0  -1  12    7.45    0.84
   0  -1 -12    6.02    1.14
   0   1  12    8.33    1.06
   0   1  12    7.63    0.83
   0   1 -12    7.03    0.81
   0   1 -12    7.40    1.20
  -1  -1 -12    0.19    0.55
   1  -1  12    0.16    0.47
  -1  -1 -12    0.90    0.85
   1  -1  12    0.56    0.70
   1   1  12    0.46    0.64
   1   1  12    0.53    0.48
  -1   1 -12   -0.15    0.45
  -1   1 -12    0.32    0.86
  -2  -1 -12    0.47    0.45
   2  -1  12   -0.08    0.73
   2  -1  12    0.36    0.50
  -2  -1 -12    0.73    0.71
  -2   1 -12   -0.07    0.86
   2   1  12    0.08    0.56
   2   1  12    0.82    0.59
  -2   1 -12    0.03    0.50
  -3  -1 -12    0.83    0.83
  -3  -1 -12   -0.09    0.52
   3  -1  12    0.36    0.82
   3  -1  12    0.59    0.52
  -3   1 -12   -0.24    1.03
  -3   1 -12    1.05    0.59
   3   1  12    1.43    0.52
   3   1  12    0.16    0.49
   4  -1  12    6.13    1.38
  -4  -1 -12   12.59    1.34
  -4  -1 -12    4.70    1.52
   4  -1  12   10.75    1.10
   4   1  12   10.23    1.07
   4   1  12    9.05    1.16
  -4   1 -12   11.50    1.95
  -4   1 -12    8.44    1.29
   5  -1  12   -0.12    1.03
   5  -1  12   -1.21    0.70
  -5   1 -12   -0.22    1.01
  -5   1 -12   -0.58    1.25
   6  -2 -12    0.38    1.05
   6  -2 -12    1.01    0.64
  -6   2  12    0.92    0.96
  -6   2  12   -0.39    0.57
   5  -2 -12    0.77    0.59
   5  -2 -12    1.22    1.06
  -5   2  12    2.16    0.68
  -5   2  12    1.16    1.02
   4  -2 -12    3.45    0.64
  -4  -2  12    2.59    0.86
  -4  -2  12    3.09    0.62
   4   2 -12    4.01    0.87
  -4   2  12    4.03    0.99
   4   2 -12    2.40    0.70
  -4   2  12    3.97    0.77
   3  -2 -12    3.75    0.61
  -3  -2  12    2.48    0.61
  -3  -2  12    2.46    0.79
   3   2 -12    3.30    0.68
  -3   2  12    2.89    0.83
   3   2 -12    3.03    0.85
  -3   2  12    2.43    0.63
  -2  -2  12   -0.06    0.46
  -2  -2  12    0.78    0.79
   2  -2 -12   -0.14    0.53
   2   2 -12   -0.79    0.49
   2   2 -12    0.41    0.87
  -2   2  12   -0.04    0.68
  -2   2  12   -0.35    0.50
  -1  -2  12    3.77    0.67
  -1  -2  12    4.15    0.74
   1  -2 -12    2.71    1.03
   1  -2 -12    3.69    0.66
  -1   2  12    3.79    0.72
  -1   2  12    3.53    0.99
   1   2 -12    3.98    1.10
   1   2 -12    3.99    0.67
   0  -2 -12   26.41    1.29
   0  -2 -12   25.78    1.89
   0  -2  12   23.45    1.53
   0  -2  12   25.42    1.39
   0   2 -12   25.58    1.40
   0   2 -12   24.77    1.81
   0   2  12   24.58    1.70
   0   2  12   26.00    1.36
  -1  -2 -12    9.49    0.98
   1  -2  12    8.04    0.92
   1  -2  12    7.27    1.13
  -1  -2 -12    8.77    1.35
  -1   2 -12    7.67    1.23
   1   2  12    9.17    1.00
   1   2  12    7.34    1.07
  -1   2 -12    8.35    1.01
  -2  -2 -12    1.57    0.88
   2  -2  12    2.47    0.87
   2  -2  12    1.55    0.66
  -2  -2 -12    1.76    0.60
   2   2  12    1.98    0.66
  -2   2 -12    1.91    0.68
  -2   2 -12    2.53    1.01
   2   2  12    2.57    0.60
   3  -2  12    2.74    0.96
  -3  -2 -12    4.02    0.72
   3  -2  12    3.61    0.76
  -3  -2 -12    0.38    1.16
  -3   2 -12    4.17    1.22
  -3   2 -12    3.35    0.81
   3   2  12    3.44    0.66
   3   2  12    3.31    0.71
   4  -2  12    2.73    1.05
   4  -2  12    3.20    0.79
  -4   2 -12    4.04    0.95
  -4   2 -12    2.23    1.30
   5  -3 -12    0.26    0.59
   5  -3 -12   -0.29    0.86
  -5   3  12   -0.27    0.93
  -5   3  12    0.05    0.68
   4  -3 -12    2.22    0.66
   4  -3 -12    3.52    1.23
  -4   3  12    5.42    1.38
  -4   3  12    3.65    0.81
  -3  -3  12   25.50    1.26
   3  -3 -12   25.78    1.33
  -3  -3  12   22.61    1.21
   3   3 -12   24.03    1.21
   3   3 -12   23.20    1.71
  -3   3  12   26.27    1.49
  -3   3  12   23.79    1.74
  -2  -3  12    1.86    0.59
  -2  -3  12    2.42    0.60
   2  -3 -12    1.85    0.53
   2   3 -12    2.75    0.93
  -2   3  12    1.65    0.56
  -2   3  12    2.43    0.80
   2   3 -12    2.21    0.55
  -1  -3  12    2.56    0.64
  -1  -3  12    2.72    0.70
   1  -3 -12    2.70    0.61
   1   3 -12    2.28    0.97
  -1   3  12    2.50    0.61
   1   3 -12    1.77    0.62
  -1   3  12    1.60    0.77
   0  -3  12    3.97    0.91
   0  -3  12    3.77    0.71
   0  -3 -12    3.24    0.60
   0  -3 -12    3.77    1.00
   0   3  12    3.28    0.73
   0   3  12    3.17    0.80
   0   3 -12    3.80    1.01
   0   3 -12    3.99    0.81
  -1  -3 -12    9.67    1.04
   1  -3  12   10.87    1.28
   1  -3  12   10.73    1.09
  -1  -3 -12   12.28    1.45
   1   3  12   10.33    0.89
  -1   3 -12   10.86    1.08
   1   3  12    9.81    1.20
  -1   3 -12   11.72    1.45
   2  -3  12    0.29    0.76
  -2  -3 -12    0.03    0.59
   2  -3  12    0.87    0.55
  -2  -3 -12    0.55    0.73
  -2   3 -12    0.59    0.70
  -2   3 -12   -0.36    0.90
   2   3  12    0.36    0.73
   2   3  12    0.76    0.47
   3  -3  12    0.66    0.63
   3  -3  12   -0.51    0.85
  -3   3 -12    1.18    0.80
  -3   3 -12    0.63    1.14
   4  -3  12   12.22    1.22
   4  -3  12   11.65    1.55
  -4   3 -12   10.09    1.78
  -4   3 -12   10.94    1.50
   5  -4 -12    0.03    0.97
   5  -4 -12    1.01    0.66
  -5   4  12    1.72    1.11
  -5   4  12    0.55    0.80
   4  -4 -12    0.78    0.63
   4  -4 -12    0.30    0.94
  -4   4  12    0.08    0.97
  -4   4  12    0.09    0.74
   3  -4 -12    0.77    0.91
   3  -4 -12   -0.95    0.63
  -3   4  12    2.20    0.93
  -3   4  12    0.17    0.81
  -2  -4  12   -0.04    0.47
  -2  -4  12    1.73    0.55
   2  -4 -12   -0.44    0.48
  -2   4  12    1.10    0.88
   2   4 -12   -0.08    1.14
  -2   4  12    0.28    0.54
   2   4 -12    0.41    0.58
   1  -4 -12    2.51    0.56
  -1  -4  12    2.24    0.84
  -1  -4  12    2.52    0.68
  -1   4  12    1.84    0.67
   1   4 -12    2.15    0.67
   1   4 -12    3.10    1.15
  -1   4  12    3.29    0.94
   0  -4  12    5.17    1.10
   0  -4 -12    5.26    0.71
   0  -4  12    4.88    0.78
   0   4 -12    4.47    0.87
   0   4 -12    6.37    1.35
   0   4  12    4.42    0.99
   0   4  12    4.85    0.73
  -1  -4 -12    0.93    0.62
   1  -4  12    1.44    0.64
   1  -4  12    2.77    1.12
  -1   4 -12    2.35    1.21
   1   4  12    0.24    1.11
  -1   4 -12    1.58    0.89
   1   4  12    0.35    0.58
   2  -4  12    0.11    0.50
   2  -4  12   -0.61    0.91
  -2   4 -12   -0.63    1.13
  -2   4 -12   -2.15    0.68
   3  -4  12    0.50    0.63
   3  -4  12    1.51    0.92
  -3   4 -12    0.72    0.90
  -3   4 -12    2.14    1.14
   3  -5 -12    4.73    1.36
   3  -5 -12    3.57    0.76
  -3   5  12    4.40    1.19
  -3   5  12    4.29    0.96
   2  -5 -12   -0.29    0.67
   2  -5 -12   -0.10    0.84
  -2   5  12    0.96    0.69
  -2   5  12   -0.45    0.98
  -1  -5  12   -1.30    0.94
  -1  -5  12   -0.82    0.76
   1  -5 -12    0.11    0.82
   1  -5 -12    0.19    0.86
   1   5 -12    0.10    1.23
  -1   5  12   -0.47    0.90
   1   5 -12    0.21    0.78
  -1   5  12    0.58    0.94
   0  -5  12    1.82    1.06
   0  -5 -12    1.50    0.68
   0  -5  12   -0.01    0.70
   0   5  12    1.60    0.87
   0   5  12    2.42    0.90
   0   5 -12    1.96    0.79
   0   5 -12    1.55    1.11
   1  -5  12    1.02    1.03
   1  -5  12    0.98    0.69
  -1   5 -12    1.79    0.94
  -1   5 -12    1.69    1.16
   2  -5  12   -0.64    0.85
   2  -5  12    0.69    0.69
  -2   5 -12   -0.34    1.03
  -2   5 -12    0.80    0.97
  -5   0  13    0.16    0.54
   5   0 -13    0.76    0.50
  -5   0  13    0.74    0.79
  -4   0  13    0.01    0.66
  -4   0  13    0.39    0.41
   4   0 -13    0.06    0.42
   3   0 -13   12.01    1.40
  -3   0  13   13.62    1.13
   3   0 -13   13.09    0.97
  -3   0  13   14.38    1.27
   2   0 -13    8.93    0.97
  -2   0  13    7.58    0.87
  -2   0  13    5.23    1.21
   2   0 -13    9.27    1.37
   1   0 -13    7.77    0.87
  -1   0  13    7.23    0.87
   1   0 -13    7.69    1.29
  -1   0  13    6.98    1.05
   0   0 -13    0.19    0.58
   0   0 -13   -0.45    0.87
   0   0  13    0.20    0.48
   0   0  13   -0.23    0.67
   1   0  13    1.91    0.76
  -1   0 -13    1.60    0.63
  -1   0 -13    2.45    0.88
   1   0  13    1.73    0.61
   2   0  13    2.10    0.62
  -2   0 -13    2.14    0.92
   2   0  13   -0.31    0.49
  -2   0 -13    1.31    0.55
   3   0  13    0.60    0.60
  -3   0 -13    0.85    0.65
   3   0  13    1.21    0.76
  -3   0 -13    3.20    1.34
  -4   0 -13   -0.66    0.77
   4   0  13   -1.10    0.83
   4   0  13    0.29    0.69
  -4   0 -13   -0.99    1.00
   6  -1 -13    2.92    0.69
   6  -1 -13    3.08    1.14
  -6   1  13    3.06    1.05
  -6   1  13    2.85    0.70
   5  -1 -13    0.37    0.59
  -5   1  13    0.47    0.59
  -5   1  13    0.05    0.86
  -4  -1  13    0.12    0.85
  -4  -1  13    1.35    0.54
   4  -1 -13    1.32    0.52
   4   1 -13    0.61    0.57
  -4   1  13    1.08    0.79
   4   1 -13    1.82    0.91
  -4   1  13    0.81    0.51
   3  -1 -13    2.12    0.58
  -3  -1  13    1.81    0.53
  -3  -1  13    1.99    0.80
   3   1 -13    1.53    0.63
   3   1 -13    2.14    0.87
  -3   1  13    2.72    0.83
  -3   1  13    2.55    0.64
  -2  -1  13    6.37    1.13
   2  -1 -13    8.72    0.95
   2  -1 -13    7.73    1.26
  -2  -1  13    7.08    0.90
  -2   1  13    8.67    1.01
  -2   1  13    8.15    1.13
   2   1 -13    9.15    0.98
   2   1 -13    6.44    1.18
   1  -1 -13    2.07    1.04
  -1  -1  13    2.65    0.65
  -1  -1  13    2.81    0.84
   1  -1 -13    2.24    0.65
   1   1 -13    2.63    1.08
   1   1 -13    1.89    0.68
  -1   1  13    2.64    0.59
  -1   1  13    2.12    0.99
   0  -1  13   -0.06    0.50
   0  -1 -13    0.36    0.60
   0  -1  13   -0.12    0.71
   0  -1 -13    0.02    0.85
   0   1  13   -0.74    0.89
   0   1  13    0.71    0.55
   0   1 -13   -1.37    0.49
   0   1 -13    0.52    0.77
  -1  -1 -13   13.71    1.46
   1  -1  13   13.98    1.12
  -1  -1 -13   12.32    1.08
   1  -1  13   13.69    1.21
   1   1  13   11.10    1.21
  -1   1 -13   10.63    1.42
   1   1  13   11.65    1.01
  -1   1 -13   12.76    1.02
  -2  -1 -13   55.48    2.11
   2  -1  13   56.77    2.23
   2  -1  13   51.21    2.45
  -2  -1 -13   57.36    2.64
  -2   1 -13   53.88    2.84
  -2   1 -13   53.77    2.26
   2   1  13   55.67    2.22
   2   1  13   55.27    2.17
   3  -1  13    2.05    0.75
  -3  -1 -13    4.41    1.41
   3  -1  13    0.87    1.04
  -3  -1 -13    4.04    1.04
   3   1  13    2.36    0.82
  -3   1 -13    2.06    0.81
  -3   1 -13    4.73    1.52
   3   1  13    1.94    0.71
   4  -1  13    0.09    1.13
   4  -1  13    1.21    0.73
  -4  -1 -13    0.07    0.85
  -4   1 -13    1.53    0.85
  -4   1 -13    1.39    1.41
   6  -2 -13    1.29    1.28
   6  -2 -13    2.46    0.77
  -6   2  13    1.75    1.17
  -6   2  13    1.37    0.82
   5  -2 -13    1.87    1.05
   5  -2 -13    1.00    0.86
  -5   2  13   -1.08    0.94
  -5   2  13   -1.88    0.72
  -4  -2  13    3.34    0.68
   4  -2 -13    2.94    0.64
  -4   2  13    3.64    0.78
   4   2 -13    4.47    1.28
  -4   2  13    3.01    0.97
   4   2 -13    1.50    0.70
  -3  -2  13   10.04    1.15
  -3  -2  13   10.06    0.89
   3  -2 -13    8.68    0.85
   3   2 -13    9.25    0.99
  -3   2  13    8.92    0.92
  -3   2  13    9.25    1.16
   3   2 -13    8.56    1.20
  -2  -2  13   12.04    1.06
   2  -2 -13   13.31    1.07
  -2  -2  13   13.90    1.17
  -2   2  13   14.77    1.35
  -2   2  13   13.88    1.12
   2   2 -13   14.73    1.48
   2   2 -13   13.91    1.05
  -1  -2  13   16.86    1.17
  -1  -2  13   14.47    1.18
   1  -2 -13   15.53    1.16
   1  -2 -13   16.19    1.58
   1   2 -13   17.06    1.54
  -1   2  13   17.75    1.46
  -1   2  13   16.17    1.18
   1   2 -13   13.92    1.09
   0  -2  13    0.01    0.51
   0  -2 -13    0.33    0.80
   0  -2 -13    0.16    0.56
   0  -2  13    0.73    0.70
   0   2 -13    0.20    0.47
   0   2  13    0.02    0.47
   0   2 -13   -0.52    0.78
   0   2  13   -0.22    0.78
  -1  -2 -13    8.38    0.95
   1  -2  13    7.73    1.12
   1  -2  13    8.03    0.94
  -1  -2 -13    6.46    1.19
   1   2  13    6.23    1.00
  -1   2 -13    6.78    1.30
  -1   2 -13    6.46    0.92
   1   2  13    6.58    0.84
   2  -2  13    1.23    0.89
   2  -2  13    1.36    0.66
  -2  -2 -13    1.82    0.60
  -2  -2 -13    1.33    0.90
  -2   2 -13    0.63    1.04
  -2   2 -13    1.58    0.69
   2   2  13    1.42    0.55
   2   2  13    1.93    0.69
   3  -2  13   -0.13    0.85
   3  -2  13    0.56    0.61
  -3  -2 -13    0.88    0.98
  -3  -2 -13    0.17    0.52
   3   2  13    0.39    0.59
   3   2  13   -0.17    0.52
  -3   2 -13    0.51    1.08
  -3   2 -13    0.04    0.66
   4  -2  13    0.44    0.93
   4  -2  13    1.37    0.72
  -4   2 -13    0.42    0.77
  -4   2 -13    0.54    1.15
   5  -3 -13   -0.38    0.56
   5  -3 -13    1.63    1.03
  -5   3  13    1.12    0.97
  -5   3  13   -0.16    0.61
   4  -3 -13    1.49    1.15
   4  -3 -13    0.16    0.54
  -4   3  13    0.13    0.90
  -4   3  13   -0.32    0.62
  -3  -3  13   10.26    0.98
   3  -3 -13    9.13    0.96
  -3  -3  13   11.77    0.92
   3   3 -13   10.39    0.85
   3   3 -13   10.12    1.46
  -3   3  13   10.58    1.09
  -3   3  13   10.23    1.39
   2  -3 -13   19.31    1.16
  -2  -3  13   18.96    1.24
  -2  -3  13   19.27    1.18
   2   3 -13   18.34    1.13
   2   3 -13   18.87    1.59
  -2   3  13   18.63    1.25
  -2   3  13   18.91    1.57
  -1  -3  13    2.42    0.65
   1  -3 -13    2.23    0.60
  -1  -3  13    2.61    0.67
   1   3 -13    1.63    0.93
  -1   3  13    2.91    0.85
  -1   3  13    2.19    0.62
   1   3 -13    1.84    0.65
   0  -3  13   -0.09    0.72
   0  -3 -13    0.83    0.44
   0  -3 -13   -0.19    0.71
   0  -3  13    0.02    0.50
   0   3  13    0.35    0.54
   0   3 -13    0.20    0.92
   0   3  13    0.00    0.71
   0   3 -13    0.82    0.60
   1  -3  13   10.87    1.38
  -1  -3 -13   10.62    1.45
  -1  -3 -13    9.94    0.99
   1  -3  13   11.35    1.13
  -1   3 -13   11.60    1.19
  -1   3 -13   11.14    1.56
   1   3  13   12.15    1.35
   1   3  13   12.50    0.98
  -2  -3 -13   40.51    1.88
   2  -3  13   48.38    2.49
   2  -3  13   40.24    2.04
  -2  -3 -13   42.98    2.42
  -2   3 -13   37.45    2.50
   2   3  13   43.37    2.13
  -2   3 -13   40.50    2.13
   2   3  13   41.50    1.84
   3  -3  13    1.49    1.10
   3  -3  13    0.74    0.74
  -3   3 -13    0.21    1.32
  -3   3 -13    0.91    0.93
   4  -4 -13    0.82    0.65
   4  -4 -13    2.29    0.99
  -4   4  13    2.05    1.00
  -4   4  13    2.71    0.78
   3  -4 -13    4.30    0.82
   3  -4 -13    2.96    1.62
  -3   4  13    4.09    0.97
  -3   4  13    5.02    1.50
  -2  -4  13    5.51    0.81
   2  -4 -13    5.08    0.86
  -2  -4  13    5.43    0.85
   2   4 -13    5.64    1.24
  -2   4  13    4.47    1.04
   2   4 -13    5.57    0.90
  -2   4  13    5.06    1.07
   1  -4 -13    5.57    0.82
  -1  -4  13    1.51    1.23
  -1  -4  13    5.88    0.95
  -1   4  13    4.86    1.26
   1   4 -13    5.72    0.98
  -1   4  13    4.59    0.91
   1   4 -13    7.40    1.41
   0  -4  13    2.64    1.15
   0  -4 -13    1.85    0.73
   0  -4  13    2.20    0.91
   0   4  13    1.47    0.87
   0   4 -13    0.50    1.07
   0   4 -13    0.34    0.85
   0   4  13   -0.12    0.70
  -1  -4 -13    3.17    0.81
   1  -4  13    2.12    1.04
   1  -4  13    2.90    0.75
  -1   4 -13    2.61    0.84
   1   4  13    2.25    1.43
  -1   4 -13    3.98    1.31
   1   4  13    2.72    0.69
   2  -4  13    0.02    0.64
   2  -4  13   -0.52    0.87
  -2   4 -13   -0.76    1.12
  -2   4 -13    1.42    0.85
   3  -4  13   -0.45    0.92
   3  -4  13    0.34    0.72
  -3   4 -13   -0.82    1.17
  -3   4 -13   -0.88    0.92
   3  -5 -13    3.01    1.20
   3  -5 -13    3.14    0.80
  -3   5  13    2.26    0.79
  -3   5  13    2.02    1.15
   2  -5 -13    3.83    1.27
   2  -5 -13    1.06    0.63
  -2   5  13    1.69    1.03
  -2   5  13    2.18    0.77
  -1  -5  13   -0.47    0.58
   1  -5 -13    1.14    0.58
  -1  -5  13    0.68    0.93
  -1   5  13    0.45    0.70
   1   5 -13    0.33    1.12
   1   5 -13    0.50    0.77
  -1   5  13    0.39    0.90
   0  -5  13   -0.25    0.66
   0  -5 -13    0.41    0.54
   0  -5  13   -2.20    0.89
   0   5  13   -0.09    0.76
   0   5  13    0.23    0.65
   0   5 -13    1.06    0.87
   0   5 -13   -1.28    1.05
   1  -5  13    3.06    0.79
   1  -5  13    2.41    1.03
  -1   5 -13    3.33    0.96
  -1   5 -13    2.49    1.35
  -5   0  14   -0.16    0.67
   5   0 -14    1.59    0.85
  -5   0  14   -3.33    1.02
   4   0 -14    3.11    0.64
  -4   0  14    2.52    0.89
  -4   0  14    1.80    0.61
  -3   0  14   18.62    1.24
  -3   0  14   19.50    1.59
   3   0 -14   19.04    1.69
   3   0 -14   18.61    1.17
  -2   0  14    0.58    0.77
  -2   0  14    0.40    0.50
   2   0 -14   -0.28    0.81
   2   0 -14    0.56    0.58
  -1   0  14   -0.22    0.79
   1   0 -14    0.30    0.61
  -1   0  14   -0.39    0.49
   1   0 -14   -0.60    0.80
   0   0  14    0.90    0.75
   0   0  14    0.57    0.55
   0   0 -14    0.83    0.89
   0   0 -14    0.57    0.61
  -1   0 -14   19.97    1.72
[truncated: 114,567 more chars]
