# Supplementary material for: Reducing the background of ultra-low-temperature X-ray diffraction data through new methods and advanced materials
Source: J Appl Crystallogr. 2019 Apr 1;52(Pt 2):445–50. doi: 10.1107/S1600576719003078 (PMC6448682; doi:10.1107/S1600576719003078)
Supplement: Supplementary file 2 [file j-52-00445-Collection_1_vitamin_Csup2.hkl]

data_Collection_1_vitamin_C                                                     
_shelx_title ' CMM180068_fiber_0m in P2(1)'                                     
_shelx_refln_list_code          4                                               
_shelx_F_calc_maximum      163.84                                               
_exptl_crystal_F_000       368.00                                               
_reflns_d_resolution_high  0.8018                                               
                                                                                
loop_                                                                           
 _space_group_symop_operation_xyz                                               
 'x, y, z'                                                                      
 '-x, y+1/2, -z'                                                                
                                                                                
_cell_length_a     6.4213                                                       
_cell_length_b     6.3622                                                       
_cell_length_c    17.1606                                                       
_cell_angle_alpha  90.000                                                       
_cell_angle_beta   99.355                                                       
_cell_angle_gamma  90.000                                                       
                                                                                
_shelx_F_squared_multiplier     1.000                                           
                                                                                
loop_                                                                           
 _refln_index_h                                                                 
 _refln_index_k                                                                 
 _refln_index_l                                                                 
 _refln_F_squared_calc                                                          
 _refln_F_squared_meas                                                          
 _refln_F_squared_sigma                                                         
 _refln_observed_status                                                         
   2  -7   0          1.91          1.66         6.46 o                         
   3  -7   0         21.94         16.46         7.44 o                         
   1  -6   0         27.26         23.66         5.95 o                         
   2  -6   0          6.64         18.13         6.60 o                         
   3  -6   0         10.39          6.48         6.34 o                         
   4  -6   0         96.96        100.97        11.19 o                         
   5  -6   0         23.17         58.42        15.61 o                         
   1  -5   0        579.32        578.48        16.18 o                         
   2  -5   0          2.29         -4.98         4.98 o                         
   3  -5   0        199.76        203.87        14.13 o                         
   4  -5   0        143.00        176.71        12.42 o                         
   5  -5   0         37.69         36.85         9.03 o                         
   6  -5   0          4.29         13.46        12.38 o                         
   0  -4   0       3519.65       3426.00        54.99 o                         
   1  -4   0         67.05         67.23         3.61 o                         
   2  -4   0        149.37        156.45        25.58 o                         
   3  -4   0         26.82         35.30         6.59 o                         
   4  -4   0        130.71        117.99        10.23 o                         
   5  -4   0        184.81        181.76        40.25 o                         
   6  -4   0         61.14         65.89        14.54 o                         
   1  -3   0        599.23        589.35         8.76 o                         
   2  -3   0          5.53         -0.99        10.23 o                         
   3  -3   0        547.84        556.81        22.21 o                         
   4  -3   0        415.05        431.45        14.74 o                         
   5  -3   0        196.83        177.37        11.15 o                         
   6  -3   0          3.02         -1.60         6.60 o                         
   7  -3   0         45.11         51.31         8.60 o                         
   0  -2   0      26836.76      26346.90       388.82 o                         
   1  -2   0        204.93        207.55         5.71 o                         
   2  -2   0         93.00        100.42         8.08 o                         
   3  -2   0         34.71         39.49         5.42 o                         
   4  -2   0        582.76        593.41        15.82 o                         
   5  -2   0        299.81        312.98        17.63 o                         
   6  -2   0         28.48         36.24         7.11 o                         
   7  -2   0         21.30         24.70         7.13 o                         
   1  -1   0       3452.33       3181.09        67.30 o                         
   2  -1   0         19.96         18.08         1.96 o                         
   3  -1   0       2237.73       2288.29        33.50 o                         
   4  -1   0        966.00       1016.66        14.31 o                         
   5  -1   0         55.83         61.01         7.40 o                         
   6  -1   0         20.19         22.40         6.01 o                         
   1   0   0        379.22        388.40         5.14 o                         
   2   0   0          9.08          5.19         1.91 o                         
   3   0   0          0.20          5.16         2.33 o                         
   4   0   0       1608.23       1682.14        23.00 o                         
   5   0   0        152.87        145.53         5.88 o                         
   1   1   0       3450.69       3148.62        58.56 o                         
   2   1   0         19.97         19.08         2.98 o                         
   3   1   0       2237.99       2331.69        35.32 o                         
   4   1   0        965.75       1050.95        14.30 o                         
   5   1   0         55.69         50.75         6.79 o                         
   6   1   0         20.20         21.77         7.27 o                         
   0   2   0      26844.79      26454.87       473.15 o                         
   1   2   0        204.97        216.20         6.98 o                         
   2   2   0         92.99        105.32        17.23 o                         
   3   2   0         34.78         39.42         6.06 o                         
   4   2   0        583.05        558.01        16.78 o                         
   5   2   0        299.60        310.53        13.80 o                         
   6   2   0         28.41         36.81         7.59 o                         
   7   2   0         21.44         25.89         8.20 o                         
   1   3   0        599.31        573.57         9.52 o                         
   2   3   0          5.53         -1.49         5.36 o                         
   3   3   0        547.71        540.20        16.90 o                         
   4   3   0        414.95        423.92        39.44 o                         
   5   3   0        196.71        194.83        12.68 o                         
   6   3   0          3.04          6.41         7.24 o                         
   7   3   0         45.17         55.03        10.27 o                         
   0   4   0       3517.49       3480.98        55.66 o                         
   1   4   0         67.06         73.35         5.52 o                         
   2   4   0        149.36        183.18        26.11 o                         
   3   4   0         26.86         36.33         7.12 o                         
   4   4   0        130.72        136.34        10.74 o                         
   5   4   0        184.83        173.85        35.27 o                         
   6   4   0         61.17         43.75         9.66 o                         
   1   5   0        579.79        569.10        22.21 o                         
   2   5   0          2.29          2.93         5.87 o                         
   3   5   0        199.76        185.44        12.76 o                         
   4   5   0        142.98        157.93        18.04 o                         
   5   5   0         37.69         20.08         9.08 o                         
   6   5   0          4.28         -8.62        10.50 o                         
   1   6   0         27.25         27.93         7.09 o                         
   2   6   0          6.67         18.83        14.27 o                         
   3   6   0         10.41          6.94         7.14 o                         
   4   6   0         96.88         98.35        12.29 o                         
   5   6   0         23.14         16.69        12.92 o                         
   2   7   0          1.92         -5.04         6.78 o                         
   3   7   0         21.98         19.15        15.21 o                         
  -3  -7   1         16.57         12.67        11.98 o                         
  -2  -7   1          6.13          8.30         6.32 o                         
   2  -7   1          5.75          0.63         7.67 o                         
   3  -7   1          3.09          7.27         7.50 o                         
  -5  -6   1         16.43         19.92        13.46 o                         
  -4  -6   1         19.26         15.07         7.74 o                         
  -3  -6   1        140.99        160.94        11.84 o                         
  -2  -6   1         11.57         10.42         5.95 o                         
  -1  -6   1        104.80         89.64         7.95 o                         
   1  -6   1         67.83         64.13        10.36 o                         
   2  -6   1         45.19         43.85         7.74 o                         
   3  -6   1         17.08         19.41        11.04 o                         
   4  -6   1          4.47          3.43         7.50 o                         
   5  -6   1         39.87         41.46        17.50 o                         
  -6  -5   1         16.08          9.15        12.65 o                         
  -5  -5   1        108.14        123.98        11.71 o                         
  -4  -5   1         46.20         42.85         8.34 o                         
  -3  -5   1         45.59         48.13         7.44 o                         
  -2  -5   1         14.89          5.99         5.48 o                         
  -1  -5   1        378.84        384.30        35.40 o                         
   0  -5   1          3.17          5.66         2.90 o                         
   1  -5   1        258.80        255.05        10.93 o                         
   2  -5   1         33.81         23.40         5.76 o                         
   3  -5   1         96.63         99.11         9.35 o                         
   4  -5   1          0.31          4.67         9.15 o                         
   5  -5   1         47.00         64.13         9.35 o                         
   6  -5   1          6.31         13.73        14.81 o                         
  -6  -4   1        203.94        223.46        14.55 o                         
  -5  -4   1         26.32         13.05         6.82 o                         
  -4  -4   1        122.24        118.98         9.85 o                         
  -3  -4   1        122.28        103.33         8.41 o                         
  -2  -4   1        460.64        437.02        14.41 o                         
  -1  -4   1         86.79         91.55         4.81 o                         
   0  -4   1          4.34          1.33         2.53 o                         
   1  -4   1         55.39         61.47         5.34 o                         
   2  -4   1        337.81        336.34        12.53 o                         
   3  -4   1         28.67         24.82        10.50 o                         
   4  -4   1        132.00        127.56         9.83 o                         
   5  -4   1        142.57        135.49        25.85 o                         
   6  -4   1        111.51        123.94        11.97 o                         
  -7  -3   1          8.60         11.26         6.97 o                         
  -6  -3   1        124.43        106.49        14.13 o                         
  -5  -3   1        347.64        331.25        16.96 o                         
  -4  -3   1          8.64          8.94         5.63 o                         
  -3  -3   1         30.20         20.16         5.69 o                         
  -2  -3   1         82.47         91.77        13.19 o                         
  -1  -3   1        304.89        315.44         6.13 o                         
   0  -3   1          3.18          4.17         2.25 o                         
   1  -3   1         49.32         50.39         3.72 o                         
   2  -3   1        230.94        226.37        11.43 o                         
   3  -3   1         94.37         83.93         9.56 o                         
   4  -3   1         49.56         35.47         6.34 o                         
   5  -3   1        176.59        171.59        10.92 o                         
   6  -3   1         84.43         76.69         9.24 o                         
   7  -3   1         22.89         20.39         7.63 o                         
  -7  -2   1         26.05         31.71         7.27 o                         
  -6  -2   1        380.08        365.92        19.11 o                         
  -5  -2   1         25.09         20.73         5.95 o                         
  -4  -2   1         57.11         54.52         6.87 o                         
  -3  -2   1        740.33        744.25        23.96 o                         
  -2  -2   1        534.71        534.65        21.67 o                         
  -1  -2   1        135.36        140.80         3.74 o                         
   0  -2   1          3.03          2.78         1.97 o                         
   1  -2   1        204.81        205.90         4.71 o                         
   2  -2   1        203.56        175.73         8.20 o                         
   3  -2   1        150.98        157.35         8.67 o                         
   4  -2   1        130.91        137.20        16.15 o                         
   5  -2   1        342.85        351.19        21.94 o                         
   6  -2   1        223.92        215.50        12.16 o                         
   7  -2   1         47.65         51.38         9.42 o                         
  -6  -1   1         96.27         89.75         7.63 o                         
  -5  -1   1        536.58        518.39        15.10 o                         
  -4  -1   1         34.19         39.34         3.29 o                         
  -3  -1   1        223.82        237.04         7.62 o                         
  -2  -1   1        339.59        300.86         5.93 o                         
  -1  -1   1       3209.29       3060.86        28.80 o                         
   0  -1   1          5.56          5.50         1.46 o                         
   1  -1   1       1174.28       1099.12        12.55 o                         
   2  -1   1        392.69        420.08         6.57 o                         
   3  -1   1        314.49        303.39         6.26 o                         
   4  -1   1          1.81          0.64         2.52 o                         
   5  -1   1        144.17        140.23         8.73 o                         
   6  -1   1         71.39         71.42         7.30 o                         
  -5   0   1          0.01          0.46         2.74 o                         
  -4   0   1          0.21          0.79         2.53 o                         
  -3   0   1       2574.49       2616.44        32.99 o                         
  -2   0   1        627.84        606.71         8.35 o                         
  -1   0   1        726.70        674.01         7.93 o                         
   0   0   1          1.37         -0.01         0.19 o                         
   1   0   1       1130.72       1103.48        12.52 o                         
   2   0   1       2205.54       2364.82        34.16 o                         
   3   0   1        478.54        483.89         8.28 o                         
   4   0   1          7.25          6.19         2.71 o                         
   5   0   1        457.79        459.44         9.42 o                         
  -6   1   1         96.21         79.53         8.32 o                         
  -5   1   1        536.63        535.17        29.08 o                         
  -4   1   1         34.18         37.95         3.07 o                         
  -3   1   1        223.85        232.61         5.94 o                         
  -2   1   1        339.40        297.57         4.90 o                         
  -1   1   1       3209.59       3100.92        28.92 o                         
   0   1   1          5.56          3.97         1.30 o                         
   1   1   1       1173.80       1096.83        12.59 o                         
   2   1   1        392.46        410.54         6.40 o                         
   3   1   1        313.72        314.27         6.18 o                         
   4   1   1          1.83         -1.76         2.31 o                         
   5   1   1        144.01        137.29        10.77 o                         
   6   1   1         71.28         66.10        12.65 o                         
  -7   2   1         26.15         27.28         7.76 o                         
  -6   2   1        380.02        347.41        15.82 o                         
  -5   2   1         25.07         19.51         7.40 o                         
  -4   2   1         57.05         54.83         7.27 o                         
  -3   2   1        740.34        724.54        17.76 o                         
  -2   2   1        534.70        528.31        22.35 o                         
  -1   2   1        135.29        129.96         5.61 o                         
   0   2   1          3.03          0.49         2.09 o                         
   1   2   1        204.76        203.98         7.59 o                         
   2   2   1        203.33        191.87        11.98 o                         
   3   2   1        151.05        154.07         9.54 o                         
   4   2   1        130.89        127.52        22.21 o                         
   5   2   1        342.91        344.37        14.64 o                         
   6   2   1        224.15        224.47        13.78 o                         
   7   2   1         47.63         41.31        12.92 o                         
  -7   3   1          8.64          6.72         7.89 o                         
  -6   3   1        124.50        111.28        11.15 o                         
  -5   3   1        347.97        328.39        15.32 o                         
  -4   3   1          8.62          2.54         5.82 o                         
  -3   3   1         30.26         31.40        11.17 o                         
  -2   3   1         82.24         94.09         7.69 o                         
  -1   3   1        304.76        302.36        13.37 o                         
   0   3   1          3.18         -1.29         3.73 o                         
   1   3   1         49.20         49.20         4.04 o                         
   2   3   1        230.88        229.27         7.50 o                         
   3   3   1         94.28         81.56        15.61 o                         
   4   3   1         49.55         41.05         7.40 o                         
   5   3   1        176.52        183.00        20.06 o                         
   6   3   1         84.43         74.35        10.08 o                         
   7   3   1         22.88         27.50         8.97 o                         
  -6   4   1        204.10        190.02        14.90 o                         
  -5   4   1         26.30         15.05         7.89 o                         
  -4   4   1        122.23        115.59        10.54 o                         
  -3   4   1        122.07        108.69         9.35 o                         
  -2   4   1        461.01        487.13        15.60 o                         
  -1   4   1         86.44         91.78         4.74 o                         
   0   4   1          4.35          6.04         3.81 o                         
   1   4   1         55.22         48.57         4.47 o                         
   2   4   1        338.18        350.48        13.80 o                         
   3   4   1         28.68         35.30        17.10 o                         
   4   4   1        132.09        111.53        10.46 o                         
   5   4   1        142.53        130.98        12.14 o                         
   6   4   1        111.51        127.32        13.07 o                         
  -6   5   1         16.12         18.04        11.85 o                         
  -5   5   1        108.26        102.57        12.23 o                         
  -4   5   1         46.19         58.69         9.57 o                         
  -3   5   1         45.51         47.46         8.27 o                         
  -2   5   1         14.83         15.52         6.32 o                         
  -1   5   1        379.05        388.46        27.73 o                         
   0   5   1          3.17         -0.04         3.38 o                         
   1   5   1        258.94        251.64        12.00 o                         
   2   5   1         33.74         33.97         7.24 o                         
   3   5   1         96.77         87.77        11.98 o                         
   4   5   1          0.32         -8.21         8.21 o                         
   5   5   1         46.97         48.10        15.21 o                         
   6   5   1          6.34         10.77        11.85 o                         
  -5   6   1         16.44         19.38        12.92 o                         
  -4   6   1         19.27         12.45         8.60 o                         
  -3   6   1        140.86        144.24        12.99 o                         
  -2   6   1         11.66         15.53         6.79 o                         
  -1   6   1        104.54        112.79         9.38 o                         
   1   6   1         67.67         64.92        11.44 o                         
   2   6   1         45.18         41.49         8.41 o                         
   3   6   1         17.04          2.52         7.55 o                         
   4   6   1          4.48         -7.08         7.83 o                         
   5   6   1         39.83         41.19        15.88 o                         
  -3   7   1         16.60         30.79        10.77 o                         
  -2   7   1          6.09          0.13        13.60 o                         
   2   7   1          5.72         12.81         9.15 o                         
   3   7   1          3.11         -1.18         7.96 o                         
  -3  -7   2         37.33         38.52        10.90 o                         
  -2  -7   2          4.95         10.07         6.59 o                         
   2  -7   2          2.45          9.83        14.13 o                         
   3  -7   2          8.86          8.47         7.57 o                         
  -5  -6   2         60.14         60.57        15.61 o                         
  -4  -6   2         96.38         97.95        24.63 o                         
  -3  -6   2          9.73          5.19         6.47 o                         
  -2  -6   2          1.12          3.84         5.67 o                         
  -1  -6   2         51.48         45.23        12.11 o                         
   1  -6   2          2.82         -0.53         5.79 o                         
   2  -6   2          8.49          5.67         6.08 o                         
   3  -6   2          3.72          9.53        10.90 o                         
   4  -6   2         17.28         17.19        11.17 o                         
  -6  -5   2         47.04         50.61        15.35 o                         
  -5  -5   2          4.05          1.59         6.97 o                         
  -4  -5   2         22.69         17.66         6.71 o                         
  -3  -5   2         61.78         64.84         8.28 o                         
  -2  -5   2         44.21         42.89         6.79 o                         
  -1  -5   2         68.17         65.24        10.77 o                         
   0  -5   2        474.26        467.27         9.46 o                         
   1  -5   2        112.50        105.99         7.87 o                         
   2  -5   2         26.77         39.77         8.48 o                         
   3  -5   2        110.29        129.25        14.54 o                         
   4  -5   2         83.40         92.70        15.61 o                         
   5  -5   2        128.27        148.77        12.55 o                         
  -6  -4   2         33.95         34.08        10.77 o                         
  -5  -4   2         13.33         14.09        10.23 o                         
  -4  -4   2        172.37        161.01        17.23 o                         
  -3  -4   2         15.01         15.70         5.98 o                         
  -2  -4   2         53.73         60.35         6.77 o                         
  -1  -4   2         20.59         18.62         2.85 o                         
   0  -4   2       3226.58       3285.78        44.03 o                         
   1  -4   2        286.52        276.95         7.15 o                         
   2  -4   2         63.26         60.84         7.05 o                         
   3  -4   2         43.18         35.01         6.85 o                         
   4  -4   2         40.59         38.42         7.02 o                         
   5  -4   2        102.59        115.74        10.92 o                         
   6  -4   2         45.52         55.86         8.86 o                         
  -7  -3   2          5.57          3.52         6.59 o                         
  -6  -3   2         25.43         32.65         7.30 o                         
  -5  -3   2         41.76         41.11         9.42 o                         
  -4  -3   2         52.72         50.86         7.05 o                         
  -3  -3   2        256.83        257.70        11.23 o                         
  -2  -3   2         87.17         86.45         3.73 o                         
  -1  -3   2         59.73         62.64         3.22 o                         
   0  -3   2       1425.47       1443.97        17.83 o                         
   1  -3   2        110.92        122.22         4.27 o                         
   2  -3   2        120.86        120.17         3.76 o                         
   3  -3   2         85.79         81.79         7.11 o                         
   4  -3   2        223.72        218.45        11.71 o                         
   5  -3   2        281.95        280.51        13.84 o                         
   6  -3   2         54.75         65.44        17.77 o                         
   7  -3   2         17.47         11.13         7.30 o                         
  -7  -2   2         76.60         90.76         9.44 o                         
  -6  -2   2         28.17         26.27         9.29 o                         
  -5  -2   2         82.14         77.74         7.76 o                         
  -4  -2   2        397.80        402.55        13.13 o                         
  -3  -2   2         43.34         43.86         5.48 o                         
  -2  -2   2         28.12         29.74         2.76 o                         
  -1  -2   2        401.43        408.83         6.45 o                         
   0  -2   2       7922.61       7908.77        82.18 o                         
   1  -2   2        674.37        649.81        10.74 o                         
   2  -2   2         43.70         38.65         2.99 o                         
   3  -2   2        100.55         88.76        10.18 o                         
   4  -2   2         50.18         52.15         6.60 o                         
   5  -2   2        179.25        177.52        10.67 o                         
   6  -2   2         15.66          7.82         5.67 o                         
   7  -2   2          4.10          2.92         7.67 o                         
  -6  -1   2         13.82         13.77         5.17 o                         
  -5  -1   2         13.94         18.81         4.83 o                         
  -4  -1   2        371.69        362.06        11.68 o                         
  -3  -1   2        692.63        694.45        11.53 o                         
  -2  -1   2        107.59        106.95         5.60 o                         
  -1  -1   2        506.98        465.47         6.51 o                         
   0  -1   2       1775.61       1644.50        21.13 o                         
   1  -1   2        978.26        958.52        12.51 o                         
   2  -1   2         17.76         24.21         2.56 o                         
   3  -1   2        367.46        379.92         7.42 o                         
   4  -1   2        356.61        383.41         8.19 o                         
   5  -1   2        669.72        675.91        32.17 o                         
   6  -1   2          1.21         10.54        10.23 o                         
  -5   0   2        480.43        467.46         9.31 o                         
  -4   0   2        645.77        660.91        15.50 o                         
  -3   0   2        106.14         92.88         5.36 o                         
  -2   0   2         20.35         17.10         2.43 o                         
  -1   0   2       1135.46       1090.90        17.23 o                         
   0   0   2       1065.03       1062.40        23.02 o                         
   1   0   2         80.56         76.41         2.99 o                         
   2   0   2         15.78         14.06         2.42 o                         
   3   0   2         30.20         28.25         3.88 o                         
   4   0   2        683.21        751.97        12.01 o                         
   5   0   2         68.71         63.58         4.44 o                         
  -6   1   2         13.83         11.19         5.76 o                         
  -5   1   2         14.01         15.30         5.56 o                         
  -4   1   2        371.72        374.77         7.40 o                         
  -3   1   2        692.57        682.49         9.92 o                         
  -2   1   2        107.60        105.96         3.96 o                         
  -1   1   2        507.33        481.06         6.73 o                         
   0   1   2       1773.86       1679.01        21.29 o                         
   1   1   2        978.29        940.04        19.52 o                         
   2   1   2         17.77         17.55         2.22 o                         
   3   1   2        367.64        381.73         7.12 o                         
   4   1   2        356.67        393.25         7.91 o                         
   5   1   2        669.51        673.64        18.94 o                         
   6   1   2          1.23          3.95         5.98 o                         
  -7   2   2         76.38         84.90         9.85 o                         
  -6   2   2         28.12         28.45         7.44 o                         
  -5   2   2         82.42         91.88        16.42 o                         
  -4   2   2        397.90        412.42        14.53 o                         
  -3   2   2         43.41         50.06         6.25 o                         
  -2   2   2         28.11         33.48         3.83 o                         
  -1   2   2        402.30        415.67         6.81 o                         
   0   2   2       7917.44       7882.34        95.23 o                         
   1   2   2        674.76        651.49         9.79 o                         
   2   2   2         43.70         39.27         4.69 o                         
   3   2   2        100.43         89.85         5.09 o                         
   4   2   2         50.22         42.20         6.97 o                         
   5   2   2        179.14        182.91        28.94 o                         
   6   2   2         15.61         12.17         7.12 o                         
   7   2   2          4.07         13.39         8.18 o                         
  -7   3   2          5.73         12.00         7.89 o                         
  -6   3   2         25.41         18.77         7.75 o                         
  -5   3   2         41.67         55.26         8.47 o                         
  -4   3   2         52.79         54.56         7.89 o                         
  -3   3   2        256.71        274.48        12.55 o                         
  -2   3   2         87.12         92.99         5.17 o                         
  -1   3   2         60.03         62.05         3.63 o                         
   0   3   2       1425.26       1450.11        22.03 o                         
   1   3   2        111.15        117.20         5.19 o                         
   2   3   2        120.86        123.79         5.46 o                         
   3   3   2         85.72         79.15         7.93 o                         
   4   3   2        223.70        235.01        13.11 o                         
   5   3   2        281.96        276.23        15.35 o                         
   6   3   2         54.75         64.02        10.23 o                         
   7   3   2         17.53         13.05         8.66 o                         
  -6   4   2         33.98         52.75         9.81 o                         
  -5   4   2         13.41         11.45         7.42 o                         
  -4   4   2        172.33        184.65        34.46 o                         
  -3   4   2         15.03         18.52         9.56 o                         
  -2   4   2         53.69         62.24         7.76 o                         
  -1   4   2         20.69         19.98         3.34 o                         
   0   4   2       3226.59       3289.11        37.84 o                         
   1   4   2        286.76        298.22        13.24 o                         
   2   4   2         63.24         65.58         8.08 o                         
   3   4   2         43.31         57.77         9.83 o                         
   4   4   2         40.42         41.67        24.36 o                         
   5   4   2        102.47        102.96        11.27 o                         
   6   4   2         45.59         45.41         9.54 o                         
  -6   5   2         47.01         60.31        14.54 o                         
  -5   5   2          4.05          5.54         9.56 o                         
  -4   5   2         22.85         14.81         7.42 o                         
  -3   5   2         61.70         56.64         9.12 o                         
  -2   5   2         44.16         48.33         7.63 o                         
  -1   5   2         67.94         64.32         7.36 o                         
   0   5   2        474.55        470.00        11.58 o                         
   1   5   2        112.33        111.62        16.42 o                         
   2   5   2         26.77         22.97         7.01 o                         
   3   5   2        110.41        120.66        29.21 o                         
   4   5   2         83.28         79.73        10.77 o                         
   5   5   2        128.30        104.75        14.81 o                         
  -5   6   2         60.09         32.58        12.65 o                         
  -4   6   2         96.43        110.43        12.29 o                         
  -3   6   2          9.74         -1.77        13.06 o                         
  -2   6   2          1.13          3.65        11.98 o                         
  -1   6   2         51.38         49.71         7.36 o                         
   1   6   2          2.81          0.15         9.02 o                         
   2   6   2          8.51          8.68         7.67 o                         
   3   6   2          3.78          3.18         7.61 o                         
   4   6   2         17.23         24.41         9.18 o                         
  -3   7   2         37.26         27.87         8.80 o                         
  -2   7   2          4.96         10.52         7.11 o                         
   2   7   2          2.45         -7.04         7.04 o                         
   3   7   2          8.93          7.92         8.81 o                         
  -3  -7   3          2.26          7.67        11.44 o                         
  -2  -7   3         23.16         14.13        12.79 o                         
   2  -7   3         11.41         15.19         7.18 o                         
   3  -7   3         17.52         16.14         8.34 o                         
  -5  -6   3          7.95         37.42        14.54 o                         
  -4  -6   3          0.60          3.88         6.97 o                         
  -3  -6   3         16.10         16.41         7.17 o                         
  -2  -6   3        162.52        174.56        11.30 o                         
  -1  -6   3         35.70         44.29         6.92 o                         
   1  -6   3         22.56         25.37         6.21 o                         
   2  -6   3        128.36        147.09        14.13 o                         
   3  -6   3         66.83         73.70        23.83 o                         
   4  -6   3          0.61          0.46         7.01 o                         
  -6  -5   3        300.04        283.76        27.19 o                         
  -5  -5   3         25.07         34.99        11.44 o                         
  -4  -5   3         61.85         61.57        13.73 o                         
  -3  -5   3          8.50         17.48         6.32 o                         
  -2  -5   3         14.63         19.97         5.95 o                         
  -1  -5   3         46.04         35.27         6.08 o                         
   0  -5   3          3.12          2.09         2.89 o                         
   1  -5   3         67.56         55.42        10.90 o                         
   2  -5   3         95.52         94.19        23.56 o                         
   3  -5   3         47.60         51.87        14.40 o                         
   4  -5   3         62.03         65.93         9.18 o                         
   5  -5   3         67.30         82.75        13.46 o                         
  -6  -4   3         39.32         52.50         9.69 o                         
  -5  -4   3         40.00         25.56        16.29 o                         
  -4  -4   3          4.45          3.51        10.63 o                         
  -3  -4   3        335.13        350.79        17.23 o                         
  -2  -4   3        919.16        904.87        20.85 o                         
  -1  -4   3        115.17        121.82         4.88 o                         
   0  -4   3          2.79          4.70         2.78 o                         
   1  -4   3        112.40        112.37         6.33 o                         
   2  -4   3         78.38         67.15         7.24 o                         
   3  -4   3          2.12          2.19         5.56 o                         
   4  -4   3         10.56          8.58         6.32 o                         
   5  -4   3        112.00        117.44        10.77 o                         
   6  -4   3         30.37         37.46         8.60 o                         
  -7  -3   3         52.47         73.67        11.04 o                         
  -6  -3   3        442.30        394.46        16.16 o                         
  -5  -3   3         58.70         58.26        15.21 o                         
  -4  -3   3        131.66        129.58         9.06 o                         
  -3  -3   3          6.25         15.88         5.38 o                         
  -2  -3   3        105.00        110.18         3.61 o                         
  -1  -3   3        164.87        187.22         5.25 o                         
   0  -3   3          0.71          1.27         2.45 o                         
   1  -3   3          0.35         -0.25         2.27 o                         
   2  -3   3        578.14        564.73        10.75 o                         
   3  -3   3         34.16         28.84        11.44 o                         
   4  -3   3        154.35        170.32        13.33 o                         
   5  -3   3        112.58        129.12        10.02 o                         
   6  -3   3          5.49          8.29         7.02 o                         
   7  -3   3          8.23          7.33         7.16 o                         
  -7  -2   3         25.90         17.91         6.71 o                         
  -6  -2   3         60.70         56.92         8.88 o                         
  -5  -2   3         26.68         21.59         8.35 o                         
  -4  -2   3          8.06         -1.73         6.87 o                         
  -3  -2   3        594.45        599.54         8.57 o                         
  -2  -2   3       3995.19       3865.10        41.78 o                         
  -1  -2   3        330.57        322.76         5.97 o                         
   0  -2   3         11.13         10.15         2.66 o                         
   1  -2   3        102.15        106.42         5.48 o                         
   2  -2   3        552.62        524.43         8.45 o                         
   3  -2   3        211.05        207.75         7.50 o                         
   4  -2   3          5.88          2.16         5.03 o                         
   5  -2   3        395.68        398.28        14.62 o                         
   6  -2   3         25.93         29.96         7.18 o                         
   7  -2   3         41.84         56.19        13.19 o                         
  -6  -1   3        864.45        819.98        20.66 o                         
  -5  -1   3         28.98         23.75         9.02 o                         
  -4  -1   3        114.97        133.95         5.41 o                         
  -3  -1   3         79.43         83.41         3.66 o                         
  -2  -1   3        999.34       1056.80        13.87 o                         
  -1  -1   3         85.33         87.02         3.68 o                         
   0  -1   3         10.36          9.27         2.22 o                         
   1  -1   3       1735.32       1631.81        19.12 o                         
   2  -1   3       3032.01       3157.64        42.77 o                         
   3  -1   3        385.88        403.75         9.79 o                         
   4  -1   3          4.21          4.05         3.03 o                         
   5  -1   3        298.90        313.92        11.97 o                         
   6  -1   3         23.11         25.62         6.73 o                         
  -5   0   3          0.30          0.52         3.12 o                         
  -4   0   3          1.16          1.10         2.80 o                         
  -3   0   3          1.19          0.17         2.52 o                         
  -2   0   3       6649.60       6531.25        96.14 o                         
  -1   0   3          6.71          3.47         2.01 o                         
   0   0   3          4.92          7.45         1.86 o                         
   1   0   3         76.69         69.01         3.12 o                         
   2   0   3       4445.36       4212.95        45.56 o                         
   3   0   3       1178.65       1274.35        16.76 o                         
   4   0   3          2.76          4.96         2.96 o                         
   5   0   3        479.70        487.46        10.19 o                         
  -6   1   3        864.57        804.43        28.81 o                         
  -5   1   3         28.70         30.57         9.15 o                         
  -4   1   3        114.98        106.93         5.09 o                         
  -3   1   3         79.58         82.37         5.17 o                         
  -2   1   3        999.73       1037.14        17.98 o                         
  -1   1   3         85.73         87.79         4.40 o                         
   0   1   3         10.36          7.49         2.13 o                         
   1   1   3       1736.53       1652.72        27.28 o                         
   2   1   3       3030.72       3106.76        34.77 o                         
   3   1   3        386.46        415.09         9.21 o                         
   4   1   3          4.22          4.58         2.57 o                         
   5   1   3        299.01        288.40        18.31 o                         
   6   1   3         23.14         22.14         6.71 o                         
  -7   2   3         26.05         24.77        10.23 o                         
  -6   2   3         60.54         58.32         8.09 o                         
  -5   2   3         26.56          8.88         6.08 o                         
  -4   2   3          8.06         12.59         5.76 o                         
  -3   2   3        593.95        596.32         8.67 o                         
  -2   2   3       3995.82       3888.49        42.19 o                         
  -1   2   3        330.53        325.14         7.02 o                         
   0   2   3         11.13          9.02         2.93 o                         
   1   2   3        102.11         94.28         3.79 o                         
   2   2   3        553.51        520.27         8.21 o                         
   3   2   3        211.36        211.11         5.14 o                         
   4   2   3          5.87          7.65         6.01 o                         
   5   2   3        395.65        397.42        16.13 o                         
   6   2   3         25.92         36.75         8.05 o                         
   7   2   3         41.87         33.92        13.73 o                         
  -7   3   3         52.42         44.78         9.42 o                         
  -6   3   3        442.16        437.90        18.05 o                         
  -5   3   3         58.63         53.30         8.32 o                         
  -4   3   3        131.71        129.43        20.46 o                         
  -3   3   3          6.28         14.61         5.67 o                         
  -2   3   3        105.14        100.69         4.23 o                         
  -1   3   3        164.60        176.50         5.75 o                         
   0   3   3          0.71         -2.34         2.98 o                         
   1   3   3          0.38          4.04         2.64 o                         
   2   3   3        578.04        578.64        11.39 o                         
   3   3   3         34.35         23.13        11.71 o                         
   4   3   3        154.31        159.61        11.61 o                         
   5   3   3        112.57        101.77        11.98 o                         
   6   3   3          5.48          6.07         7.47 o                         
   7   3   3          8.24         15.04        11.04 o                         
  -6   4   3         39.39         44.33         9.39 o                         
  -5   4   3         39.96         45.22         8.94 o                         
  -4   4   3          4.46          2.81         9.42 o                         
  -3   4   3        335.32        319.15        14.30 o                         
  -2   4   3        919.35        878.79        21.73 o                         
  -1   4   3        115.35        124.94         5.72 o                         
   0   4   3          2.80          0.36         3.47 o                         
   1   4   3        112.60        111.28         8.10 o                         
   2   4   3         78.10         84.92        14.67 o                         
   3   4   3          2.11          8.39         6.59 o                         
   4   4   3         10.56         10.65         9.56 o                         
   5   4   3        112.11         95.28        16.29 o                         
   6   4   3         30.33         25.64         9.22 o                         
  -6   5   3        299.92        269.49        23.96 o                         
  -5   5   3         25.20         33.75         9.43 o                         
  -4   5   3         61.85         60.02         9.50 o                         
  -3   5   3          8.48         -3.56         6.34 o                         
  -2   5   3         14.65         12.59         6.14 o                         
  -1   5   3         45.88         43.08         8.35 o                         
   0   5   3          3.13          2.47         3.70 o                         
   1   5   3         67.43         70.38         8.00 o                         
   2   5   3         96.00         93.07         9.62 o                         
   3   5   3         47.49         46.58         8.85 o                         
   4   5   3         61.99         63.61        10.56 o                         
   5   5   3         67.30         58.06        11.23 o                         
  -5   6   3          7.96          7.81        11.31 o                         
  -4   6   3          0.60         -7.24         7.24 o                         
  -3   6   3         16.14         15.84         7.96 o                         
  -2   6   3        162.54        162.87        12.00 o                         
  -1   6   3         35.69         39.84         9.15 o                         
   1   6   3         22.52         18.85         7.04 o                         
   2   6   3        128.32        119.85        21.27 o                         
   3   6   3         66.61         77.78        11.02 o                         
   4   6   3          0.61         -7.90         7.90 o                         
  -3   7   3          2.28          1.08        10.23 o                         
  -2   7   3         23.15         17.77        10.23 o                         
   2   7   3         11.47         13.72         8.09 o                         
   3   7   3         17.55         29.38        13.73 o                         
  -3  -7   4          9.20         13.77         7.75 o                         
  -2  -7   4          4.03         -3.97         6.27 o                         
   2  -7   4          0.58         -4.64         6.40 o                         
   3  -7   4         10.70          2.11         7.69 o                         
  -5  -6   4         41.62         29.88        15.08 o                         
  -4  -6   4          7.65         16.57         7.76 o                         
  -3  -6   4         42.64         42.51        18.98 o                         
  -2  -6   4          4.11          2.32         5.95 o                         
  -1  -6   4         63.88         59.12        11.85 o                         
   1  -6   4        152.61        146.29        11.04 o                         
   2  -6   4          1.16          5.23         7.94 o                         
   3  -6   4         68.18         62.46         9.18 o                         
   4  -6   4          0.08          1.99         7.44 o                         
  -6  -5   4         34.36         29.08        14.27 o                         
  -5  -5   4         40.64         50.25         8.73 o                         
  -4  -5   4         10.54         17.66         7.00 o                         
  -3  -5   4         62.38         62.80         7.95 o                         
  -2  -5   4         43.67         36.91        11.85 o                         
  -1  -5   4         35.01         30.88         5.82 o                         
   0  -5   4         16.52         15.19         3.41 o                         
   1  -5   4         12.50         18.24         5.56 o                         
   2  -5   4         41.88         50.31         7.43 o                         
   3  -5   4         34.75         31.80         7.11 o                         
   4  -5   4         93.23         86.62        10.22 o                         
   5  -5   4         58.12         52.01         9.83 o                         
  -6  -4   4         18.51         21.69         7.50 o                         
  -5  -4   4         23.15         30.22         7.44 o                         
  -4  -4   4         59.94         81.76         8.79 o                         
  -3  -4   4         96.69         94.90        11.31 o                         
  -2  -4   4          5.39          0.04         4.52 o                         
  -1  -4   4        215.91        227.97         6.51 o                         
   0  -4   4         35.60         35.67         3.58 o                         
   1  -4   4         44.92         47.19         3.74 o                         
   2  -4   4          8.35          8.77         5.03 o                         
   3  -4   4         54.72         64.76         8.08 o                         
   4  -4   4        117.75        118.00        14.27 o                         
   5  -4   4         46.38         49.02         8.41 o                         
   6  -4   4          1.42         -0.31         7.31 o                         
  -7  -3   4         56.99         62.51         9.38 o                         
  -6  -3   4         29.42         32.00         7.13 o                         
  -5  -3   4          4.94          3.95         5.62 o                         
  -4  -3   4         40.05         32.32         5.98 o                         
  -3  -3   4        142.06        145.43        18.31 o                         
  -2  -3   4         36.69         37.52         5.05 o                         
  -1  -3   4        205.03        215.61         5.86 o                         
   0  -3   4        712.51        740.66        11.23 o                         
   1  -3   4        738.63        775.02        15.53 o                         
   2  -3   4        154.48        141.81         8.04 o                         
   3  -3   4        258.09        262.27        11.49 o                         
   4  -3   4        128.34        137.09        21.67 o                         
   5  -3   4         58.23         59.36         9.29 o                         
   6  -3   4         84.95         87.12        10.00 o                         
  -7  -2   4         57.08         63.43         8.65 o                         
  -6  -2   4         38.52         37.27         7.11 o                         
  -5  -2   4        201.86        210.85        16.02 o                         
  -4  -2   4         31.30         24.57         5.63 o                         
  -3  -2   4        340.18        327.58         6.22 o                         
  -2  -2   4         35.02         37.86         2.66 o                         
  -1  -2   4        224.83        221.01         5.83 o                         
   0  -2   4       1547.94       1537.62        21.41 o                         
   1  -2   4        128.11        130.12         6.92 o                         
   2  -2   4         21.27         20.20         2.90 o                         
   3  -2   4        207.25        227.39         6.33 o                         
   4  -2   4        429.73        448.73        14.67 o                         
   5  -2   4        300.88        280.13        13.13 o                         
   6  -2   4         12.10         11.22         9.69 o                         
  -6  -1   4          4.41          3.64         5.11 o                         
  -5  -1   4         92.08        103.31        20.73 o                         
  -4  -1   4         85.50         96.04         4.44 o                         
  -3  -1   4         49.98         53.42         3.24 o                         
  -2  -1   4         22.22         25.89         2.89 o                         
  -1  -1   4          2.35          3.16         2.57 o                         
   0  -1   4       4048.95       3878.00        41.79 o                         
   1  -1   4        186.40        186.74         5.91 o                         
   2  -1   4         62.74         63.46         3.74 o                         
   3  -1   4        181.09        184.50         9.79 o                         
   4  -1   4        321.36        332.06         8.22 o                         
   5  -1   4        336.32        322.96        12.74 o                         
   6  -1   4          0.12          0.69         5.17 o                         
  -5   0   4        701.44        694.19        13.32 o                         
  -4   0   4        284.88        246.54         7.20 o                         
  -3   0   4        647.33        664.53        11.56 o                         
  -2   0   4          7.56          8.47         3.14 o                         
  -1   0   4         24.92         21.13         2.53 o                         
   0   0   4          1.83          1.16         2.39 o                         
   1   0   4       2523.49       2265.62        26.54 o                         
   2   0   4         12.72          8.99         2.79 o                         
   3   0   4        306.11        363.84         7.88 o                         
   4   0   4         99.26        108.69         6.64 o                         
   5   0   4        629.49        650.60        12.32 o                         
  -6   1   4          4.42         -1.62         6.73 o                         
  -5   1   4         91.92         69.73         9.42 o                         
  -4   1   4         85.48         93.63         4.59 o                         
  -3   1   4         50.01         51.23         5.92 o                         
  -2   1   4         22.22         21.73         2.77 o                         
  -1   1   4          2.37          3.82         2.61 o                         
   0   1   4       4050.12       3854.86        41.76 o                         
   1   1   4        185.90        177.08         5.19 o                         
   2   1   4         62.75         66.33         3.58 o                         
   3   1   4        181.00        184.41         7.31 o                         
   4   1   4        321.18        343.24         9.60 o                         
   5   1   4        336.58        329.44        18.04 o                         
   6   1   4          0.11         -4.28         6.08 o                         
  -7   2   4         57.06         50.61        11.85 o                         
  -6   2   4         38.53         36.61         9.96 o                         
  -5   2   4        201.84        175.21        38.09 o                         
  -4   2   4         31.44         23.26        10.23 o                         
  -3   2   4        340.36        331.74         7.86 o                         
  -2   2   4         34.99         35.39         3.65 o                         
  -1   2   4        224.68        213.96         7.66 o                         
   0   2   4       1547.08       1528.51        18.92 o                         
   1   2   4        128.22        116.58         8.39 o                         
   2   2   4         21.26         25.53         2.76 o                         
   3   2   4        207.34        215.29        10.84 o                         
   4   2   4        429.10        444.41        16.15 o                         
   5   2   4        301.16        289.99        14.43 o                         
   6   2   4         12.10          7.01         7.13 o                         
  -7   3   4         56.97         82.65        14.54 o                         
  -6   3   4         29.41         40.11        11.31 o                         
  -5   3   4          4.97          7.27         6.44 o                         
  -4   3   4         40.05         30.86         6.63 o                         
  -3   3   4        142.04        153.88         9.57 o                         
  -2   3   4         36.70         44.02         3.81 o                         
  -1   3   4        204.83        219.54         7.05 o                         
   0   3   4        713.80        740.84        14.80 o                         
   1   3   4        738.37        782.33        12.08 o                         
   2   3   4        154.49        149.04         5.67 o                         
   3   3   4        258.16        254.02        13.14 o                         
   4   3   4        128.32        132.18        11.11 o                         
   5   3   4         58.29         69.24        10.12 o                         
   6   3   4         84.93         93.60        17.36 o                         
  -6   4   4         18.50         14.18         8.09 o                         
  -5   4   4         23.08         18.06         7.40 o                         
  -4   4   4         59.89         64.32         8.97 o                         
  -3   4   4         96.63         87.25         8.85 o                         
  -2   4   4          5.41          0.27         6.46 o                         
  -1   4   4        216.23        220.46        10.40 o                         
   0   4   4         35.62         39.20         4.43 o                         
   1   4   4         44.97         48.69         4.01 o                         
   2   4   4          8.36          0.03         6.60 o                         
   3   4   4         54.66         62.46         9.20 o                         
   4   4   4        117.83         98.76        10.72 o                         
   5   4   4         46.38         52.72         9.98 o                         
   6   4   4          1.41         -6.84         8.05 o                         
  -6   5   4         34.34         44.69        14.27 o                         
  -5   5   4         40.65         18.99         8.37 o                         
  -4   5   4         10.50         13.94         6.90 o                         
  -3   5   4         62.34         56.01         8.51 o                         
  -2   5   4         43.66         53.84         9.69 o                         
  -1   5   4         35.07         33.38         8.08 o                         
   0   5   4         16.56         11.02         4.15 o                         
   1   5   4         12.55         19.31         6.59 o                         
   2   5   4         41.89         36.14        27.19 o                         
   3   5   4         34.78         22.04         8.05 o                         
   4   5   4         93.12         88.91        11.57 o                         
   5   5   4         58.02         65.68        11.13 o                         
  -5   6   4         41.60         44.42        14.00 o                         
  -4   6   4          7.59          7.00        11.04 o                         
  -3   6   4         42.55         37.96        11.04 o                         
  -2   6   4          4.12          6.46         8.35 o                         
  -1   6   4         64.07         56.54         9.96 o                         
   1   6   4        152.44        169.28        12.06 o                         
   2   6   4          1.16         -3.97         7.13 o                         
   3   6   4         68.04         56.27         9.99 o                         
   4   6   4          0.08          1.28         8.89 o                         
  -3   7   4          9.19         12.92        11.04 o                         
  -2   7   4          4.02          8.62         9.42 o                         
   2   7   4          0.58         -9.17        11.04 o                         
   3   7   4         10.69          5.00        14.54 o                         
  -3  -7   5          8.46          4.67         7.56 o                         
  -2  -7   5          3.99         10.21         6.99 o                         
   2  -7   5         24.05         23.62         7.96 o                         
  -5  -6   5          3.10          3.50        12.11 o                         
  -4  -6   5         34.87         56.08         9.69 o                         
  -3  -6   5         34.25         19.06         7.67 o                         
  -2  -6   5        207.74        198.61        16.15 o                         
  -1  -6   5         21.57         16.53         5.93 o                         
   0  -6   5          0.39         -3.50         6.73 o                         
   1  -6   5         11.00         14.37         6.12 o                         
   2  -6   5         27.42         32.36         7.43 o                         
   3  -6   5          1.97         -6.40         6.40 o                         
   4  -6   5          4.81         -3.85         7.62 o                         
  -6  -5   5         43.62         10.50        11.31 o                         
  -5  -5   5         94.72        102.00        11.08 o                         
  -4  -5   5         38.80         33.56         7.87 o                         
  -3  -5   5         90.03         89.51         9.06 o                         
  -2  -5   5         87.06         78.39        11.58 o                         
  -1  -5   5         58.89         50.15         6.73 o                         
   0  -5   5          4.18         10.68         3.33 o                         
   1  -5   5        123.43        142.10        14.27 o                         
   2  -5   5        104.43         95.85         8.93 o                         
   3  -5   5        169.31        165.25        11.97 o                         
   4  -5   5         13.75         20.76         7.76 o                         
   5  -5   5         62.63         70.29        10.41 o                         
  -6  -4   5         60.94         53.39        10.36 o                         
  -5  -4   5          6.36         12.17        10.36 o                         
  -4  -4   5         58.50         57.47         8.22 o                         
  -3  -4   5          5.42          4.20         5.73 o                         
  -2  -4   5        294.84        296.61        16.29 o                         
  -1  -4   5        114.88        124.88         8.01 o                         
   0  -4   5         28.95         31.45         3.54 o                         
   1  -4   5        300.99        304.71         7.64 o                         
   2  -4   5        143.35        169.13         9.96 o                         
   3  -4   5        138.40        146.16        19.52 o                         
   4  -4   5         22.48         21.93         7.16 o                         
   5  -4   5         28.27         26.24         8.06 o                         
   6  -4   5         24.62         15.51         8.34 o                         
  -7  -3   5          5.30          3.71        11.44 o                         
  -6  -3   5        145.64        143.77        11.51 o                         
  -5  -3   5         42.17         49.74         7.63 o                         
  -4  -3   5         48.58         42.98         6.62 o                         
  -3  -3   5         10.87          8.60         5.13 o                         
  -2  -3   5        168.10        169.46         7.69 o                         
  -1  -3   5         80.89         83.45         4.28 o                         
   0  -3   5          8.74          9.96         3.21 o                         
   1  -3   5       1140.48       1179.26        18.60 o                         
   2  -3   5        229.80        231.44         7.38 o                         
   3  -3   5       1054.77       1110.25        71.48 o                         
   4  -3   5         86.88         93.55         9.18 o                         
   5  -3   5        137.60        115.73        15.88 o                         
   6  -3   5          7.63         -2.63         7.05 o                         
  -7  -2   5         20.54         33.63         7.24 o                         
  -6  -2   5         99.48        104.86        11.44 o                         
  -5  -2   5         11.02         12.58         5.76 o                         
  -4  -2   5         46.13         34.86        12.92 o                         
  -3  -2   5         73.64         72.88         4.04 o                         
  -2  -2   5       2493.59       2426.26        28.02 o                         
  -1  -2   5        421.46        425.85         8.83 o                         
   0  -2   5          4.20          0.27         3.00 o                         
   1  -2   5       1054.76       1037.38        14.33 o                         
   2  -2   5        843.72        878.00        13.17 o                         
   3  -2   5        135.99        137.37         7.97 o                         
   4  -2   5         43.50         36.90         6.02 o                         
   5  -2   5         96.20         91.94         8.78 o                         
   6  -2   5         28.69         35.01         7.31 o                         
  -6  -1   5        244.65        243.42        24.36 o                         
  -5  -1   5        859.60        829.55        19.97 o                         
  -4  -1   5         52.00         51.59         4.47 o                         
  -3  -1   5        383.44        393.99         7.67 o                         
  -2  -1   5         31.52         33.55         3.59 o                         
  -1  -1   5          6.36         10.58         2.82 o                         
   0  -1   5          8.12         10.62         2.87 o                         
   1  -1   5        748.47        706.11        13.45 o                         
   2  -1   5        556.78        589.10        10.08 o                         
   3  -1   5        372.72        406.06         8.75 o                         
   4  -1   5         17.20         17.19         3.60 o                         
   5  -1   5        232.39        216.05        16.83 o                         
   6  -1   5          9.23          6.18         5.36 o                         
  -5   0   5          4.64          3.76         3.49 o                         
  -4   0   5          0.09          2.22         2.89 o                         
  -3   0   5        167.74        180.02         7.14 o                         
  -2   0   5      11281.26      10719.91       128.75 o                         
  -1   0   5        295.60        291.28         6.49 o                         
   0   0   5          9.37         10.67         3.46 o                         
   1   0   5        934.73        911.98        12.73 o                         
   2   0   5        146.02        155.87         7.27 o                         
   3   0   5         38.38         42.80         4.16 o                         
   4   0   5         11.61         13.19         3.51 o                         
   5   0   5        101.92        109.39         5.88 o                         
  -6   1   5        244.58        249.57        16.96 o                         
  -5   1   5        860.42        877.65        28.27 o                         
  -4   1   5         52.03         56.42         4.23 o                         
  -3   1   5        382.72        374.97        10.02 o                         
  -2   1   5         31.41         27.18         3.14 o                         
  -1   1   5          6.40         12.77         2.74 o                         
   0   1   5          8.10         10.40         2.85 o                         
   1   1   5        747.54        723.95        10.96 o                         
   2   1   5        556.90        589.16         9.99 o                         
   3   1   5        372.21        407.60        10.38 o                         
   4   1   5         17.20         14.69         5.83 o                         
   5   1   5        232.30        233.70        30.29 o                         
   6   1   5          9.18          7.55         6.95 o                         
  -7   2   5         20.51         39.84        11.31 o                         
  -6   2   5         99.73        116.84        14.00 o                         
  -5   2   5         11.01          6.73         7.27 o                         
  -4   2   5         46.14         50.88         8.88 o                         
  -3   2   5         73.98         79.96         7.67 o                         
  -2   2   5       2493.98       2433.93        32.26 o                         
  -1   2   5        421.34        426.78         9.19 o                         
   0   2   5          4.21          3.87         2.89 o                         
   1   2   5       1054.13       1027.69        19.12 o                         
   2   2   5        844.92        901.91        17.68 o                         
   3   2   5        135.81        147.72         5.31 o                         
   4   2   5         43.50         57.52        14.40 o                         
   5   2   5         96.03         85.78         9.80 o                         
   6   2   5         28.68         31.39         8.47 o                         
  -7   3   5          5.31          1.35         9.69 o                         
  -6   3   5        145.64        145.11        15.88 o                         
  -5   3   5         42.09         40.38         9.96 o                         
  -4   3   5         48.54         32.58         9.15 o                         
  -3   3   5         10.90         10.77         7.27 o                         
  -2   3   5        167.97        173.52         6.57 o                         
  -1   3   5         80.82         86.26         5.18 o                         
   0   3   5          8.74          9.14         3.10 o                         
   1   3   5       1139.89       1172.90        21.54 o                         
   2   3   5        230.32        236.40         7.01 o                         
   3   3   5       1054.28       1051.92        25.88 o                         
   4   3   5         86.91        104.59        10.58 o                         
   5   3   5        137.56        106.75        24.77 o                         
   6   3   5          7.61         12.27         8.78 o                         
  -6   4   5         60.82         61.38        14.27 o                         
  -5   4   5          6.35          0.54         9.42 o                         
  -4   4   5         58.44         60.84        11.04 o                         
  -3   4   5          5.52         11.85         8.35 o                         
  -2   4   5        294.48        316.06        16.96 o                         
  -1   4   5        114.96        126.57         6.47 o                         
   0   4   5         28.96         24.99         6.80 o                         
   1   4   5        300.96        285.23         7.85 o                         
   2   4   5        143.00        157.85        11.21 o                         
   3   4   5        138.41        128.59        12.25 o                         
   4   4   5         22.48         14.64        13.06 o                         
   5   4   5         28.18         37.14         9.04 o                         
   6   4   5         24.53         32.94        12.52 o                         
  -6   5   5         43.60         52.50        14.54 o                         
  -5   5   5         94.40        113.34        17.23 o                         
  -4   5   5         38.75         28.81        11.58 o                         
  -3   5   5         90.18        108.50        13.46 o                         
  -2   5   5         87.12         85.07        11.31 o                         
  -1   5   5         58.67         58.42         9.42 o                         
   0   5   5          4.19          8.24         4.15 o                         
   1   5   5        123.56        115.55         9.98 o                         
   2   5   5        104.30         89.67         9.79 o                         
   3   5   5        169.45        159.49        25.85 o                         
   4   5   5         13.77          8.32         8.32 o                         
   5   5   5         62.52         59.01        16.42 o                         
  -5   6   5          3.09          2.42        11.58 o                         
  -4   6   5         34.88         38.23        12.65 o                         
  -3   6   5         34.24         14.81        10.23 o                         
  -2   6   5        207.54        210.53        17.77 o                         
  -1   6   5         21.52         38.50         8.88 o                         
   1   6   5         10.91         16.73         7.31 o                         
   2   6   5         27.32         25.71         8.84 o                         
   3   6   5          1.97          5.98         8.28 o                         
   4   6   5          4.81          6.49        14.94 o                         
  -3   7   5          8.44         27.73        12.11 o                         
  -2   7   5          4.01          5.65         9.96 o                         
   2   7   5         24.11         23.66         9.30 o                         
  -3  -7   6         43.37         33.46        10.10 o                         
  -2  -7   6          2.01          1.70        11.17 o                         
   2  -7   6          0.35         -4.74         6.60 o                         
  -4  -6   6         50.34         31.91        24.77 o                         
  -3  -6   6         13.55         16.57        13.73 o                         
  -2  -6   6         22.63         13.91         6.66 o                         
  -1  -6   6         37.26         45.37         9.29 o                         
   0  -6   6          8.37         16.51         6.69 o                         
   1  -6   6         23.00         24.97         6.66 o                         
   2  -6   6         15.71          9.25         6.32 o                         
   3  -6   6         21.36         17.21         7.24 o                         
   4  -6   6         12.61         -6.46        11.58 o                         
  -6  -5   6          3.98        -11.04        11.04 o                         
  -5  -5   6         78.94         86.91        17.90 o                         
  -4  -5   6         29.94         30.33         7.57 o                         
  -3  -5   6        129.82        125.58        10.28 o                         
  -2  -5   6          8.19         11.49         5.95 o                         
  -1  -5   6         90.11         92.30         5.46 o                         
   0  -5   6         33.43         40.47         4.14 o                         
   1  -5   6         17.47         23.65         6.01 o                         
   2  -5   6         13.10         17.61         6.01 o                         
   3  -5   6          1.07         -0.01         5.93 o                         
   4  -5   6         61.62         67.50        11.17 o                         
   5  -5   6         41.70         20.46        14.00 o                         
  -6  -4   6         51.73         57.53        10.36 o                         
  -5  -4   6          9.31         -0.11         6.66 o                         
  -4  -4   6        218.76        207.05        11.96 o                         
  -3  -4   6         37.47         37.07         6.52 o                         
  -2  -4   6         43.75         46.49         9.69 o                         
  -1  -4   6         61.02         62.50         4.22 o                         
   0  -4   6         46.39         40.67         3.95 o                         
   1  -4   6        263.42        276.06         8.78 o                         
   2  -4   6         82.42         91.96         8.47 o                         
   3  -4   6        293.73        300.84        18.44 o                         
   4  -4   6        116.71        128.53        10.89 o                         
   5  -4   6         64.95         53.96         8.99 o                         
   6  -4   6         15.61          5.65        12.65 o                         
  -7  -3   6         46.94         33.26         8.22 o                         
  -6  -3   6         14.14         12.34         6.79 o                         
  -5  -3   6         45.79         45.10         7.40 o                         
  -4  -3   6         24.39         34.25         6.66 o                         
  -3  -3   6         13.90         15.85         5.17 o                         
  -2  -3   6         16.72         15.47         2.88 o                         
  -1  -3   6         91.36         92.26         5.07 o                         
   0  -3   6        769.81        785.17        14.13 o                         
   1  -3   6         79.38         92.92         5.41 o                         
   2  -3   6         11.21          7.30         3.82 o                         
   3  -3   6        103.40        105.22         9.29 o                         
   4  -3   6        485.64        470.35        16.43 o                         
   5  -3   6        189.74        224.77        30.83 o                         
   6  -3   6         17.95         24.45         7.67 o                         
  -7  -2   6          1.25          7.79         6.47 o                         
  -6  -2   6         42.16         37.70         7.18 o                         
  -5  -2   6         29.11         27.14         6.17 o                         
  -4  -2   6        171.39        169.10        11.71 o                         
  -3  -2   6         27.03         28.07         3.07 o                         
  -2  -2   6        139.65        143.60         6.70 o                         
  -1  -2   6        125.15        139.28        10.32 o                         
   0  -2   6       1185.84       1233.40        31.57 o                         
   1  -2   6        878.04        892.16        13.39 o                         
   2  -2   6         67.75         61.14         6.92 o                         
   3  -2   6        839.51        862.13        13.73 o                         
   4  -2   6        397.71        382.91        14.17 o                         
   5  -2   6         64.34         56.91         7.83 o                         
   6  -2   6         29.47         24.81         6.82 o                         
  -6  -1   6         13.48         12.76         5.63 o                         
  -5  -1   6        162.14        160.51         9.54 o                         
  -4  -1   6          2.52          0.85         2.79 o                         
  -3  -1   6        383.83        403.49         8.96 o                         
  -2  -1   6         54.69         54.10         3.90 o                         
  -1  -1   6        208.55        213.28         6.23 o                         
   0  -1   6       1927.67       1964.88        23.77 o                         
   1  -1   6        777.87        778.63        11.89 o                         
   2  -1   6         26.42         24.47         3.37 o                         
   3  -1   6        121.11        127.13        11.85 o                         
   4  -1   6        456.56        455.39        15.54 o                         
   5  -1   6          4.71         12.39         5.56 o                         
   6  -1   6          3.25          3.05         5.62 o                         
  -5   0   6         46.09         53.72         4.82 o                         
  -4   0   6        137.79        151.52         6.01 o                         
  -3   0   6          1.23          3.24         4.88 o                         
  -2   0   6         34.83         32.73         3.37 o                         
  -1   0   6        117.01        128.44         6.99 o                         
   0   0   6        271.62        279.25         8.20 o                         
   1   0   6        663.24        628.79        11.70 o                         
   2   0   6         10.37          7.66         3.13 o                         
   3   0   6        770.13        806.87        15.12 o                         
   4   0   6         97.39        101.06         5.63 o                         
   5   0   6         15.29          9.74         4.51 o                         
  -6   1   6         13.45         11.31         7.27 o                         
  -5   1   6        161.77        171.49        13.46 o                         
  -4   1   6          2.51          9.10         3.75 o                         
  -3   1   6        383.65        414.49        10.73 o                         
  -2   1   6         54.70         52.86         3.88 o                         
  -1   1   6        208.42        206.48         9.13 o                         
   0   1   6       1927.26       1984.35        27.34 o                         
   1   1   6        778.39        747.93        13.29 o                         
   2   1   6         26.43         26.74         3.42 o                         
   3   1   6        121.15        124.74         5.60 o                         
   4   1   6        456.13        476.27        10.11 o                         
   5   1   6          4.68          9.92         6.76 o                         
   6   1   6          3.24          3.98         8.08 o                         
  -7   2   6          1.28         -3.77         8.62 o                         
  -6   2   6         42.20         37.96         9.69 o                         
  -5   2   6         29.13         26.38         8.62 o                         
  -4   2   6        171.00        182.26        14.27 o                         
  -3   2   6         27.00         27.33         7.58 o                         
  -2   2   6        139.63        148.23         7.96 o                         
  -1   2   6        125.09        137.25         7.60 o                         
   0   2   6       1187.00       1204.59        16.62 o                         
   1   2   6        877.81        895.40        13.45 o                         
   2   2   6         67.73         66.17         4.17 o                         
   3   2   6        839.24        841.94        13.37 o                         
   4   2   6        398.21        402.41        26.25 o                         
   5   2   6         64.22         62.88        10.63 o                         
   6   2   6         29.52         33.53         8.66 o                         
  -7   3   6         46.92         47.92        13.46 o                         
  -6   3   6         14.13         19.38         9.96 o                         
  -5   3   6         45.79         43.61        10.77 o                         
  -4   3   6         24.37         33.11         8.88 o                         
  -3   3   6         13.98          2.42         6.73 o                         
  -2   3   6         16.72         19.66         3.92 o                         
  -1   3   6         91.20         93.70        11.23 o                         
   0   3   6        769.78        794.81        12.93 o                         
   1   3   6         79.25         89.08         5.00 o                         
   2   3   6         11.20         10.57         3.77 o                         
   3   3   6        103.59         96.30         9.69 o                         
   4   3   6        485.70        476.61        35.81 o                         
   5   3   6        189.51        181.72        13.86 o                         
   6   3   6         17.97         34.75         9.41 o                         
  -6   4   6         51.69         65.96        14.27 o                         
  -5   4   6          9.33          6.46         9.42 o                         
  -4   4   6        219.66        213.76        18.04 o                         
  -3   4   6         37.45         42.54         9.96 o                         
  -2   4   6         43.74         46.57         9.42 o                         
  -1   4   6         60.94         52.71         5.05 o                         
   0   4   6         46.34         48.82         4.51 o                         
   1   4   6        263.67        285.19         8.10 o                         
   2   4   6         82.47         89.12         9.74 o                         
   3   4   6        293.96        322.77        27.59 o                         
   4   4   6        116.79        114.12        14.94 o                         
   5   4   6         64.94         52.47        10.36 o                         
   6   4   6         15.58         11.04        12.92 o                         
  -6   5   6          3.98          7.00        12.65 o                         
  -5   5   6         78.86         75.92        14.27 o                         
  -4   5   6         29.95         24.23        10.23 o                         
  -3   5   6        130.17        134.61        14.54 o                         
  -2   5   6          8.18         14.00         7.81 o                         
  -1   5   6         90.24         93.31        15.21 o                         
   0   5   6         33.40         45.61         6.37 o                         
   1   5   6         17.58         23.54         7.33 o                         
   2   5   6         13.10          4.85         6.85 o                         
   3   5   6          1.10          6.60         7.61 o                         
   4   5   6         61.73         90.12        11.84 o                         
   5   5   6         41.80         28.35        16.42 o                         
  -4   6   6         50.54         49.00        13.46 o                         
  -3   6   6         13.58         -2.15         8.62 o                         
  -2   6   6         22.61         29.08         9.15 o                         
  -1   6   6         37.21         37.15         9.42 o                         
   0   6   6          8.34         15.61        15.61 o                         
   1   6   6         23.01         33.52         9.02 o                         
   2   6   6         15.69          9.73         8.09 o                         
   3   6   6         21.39         18.29         8.51 o                         
   4   6   6         12.61         29.08        14.27 o                         
  -3   7   6         43.50         34.46        12.11 o                         
  -2   7   6          2.01          0.27         8.88 o                         
   2   7   6          0.35         13.53         9.96 o                         
  -3  -7   7          2.74          6.70        11.98 o                         
  -2  -7   7         11.68          6.44         7.05 o                         
   2  -7   7         17.77          8.93         7.31 o                         
  -4  -6   7         11.65         19.16         8.48 o                         
  -3  -6   7          8.72         10.28         8.21 o                         
  -2  -6   7         91.73         88.85         9.64 o                         
  -1  -6   7         24.75         36.58         6.97 o                         
   0  -6   7         10.15          4.40         5.91 o                         
   1  -6   7          6.80          9.72         6.08 o                         
   2  -6   7          7.98         16.93         9.15 o                         
   3  -6   7          2.62         -0.17         6.97 o                         
   4  -6   7         19.82         48.73        17.23 o                         
  -5  -5   7         51.66         49.64        16.56 o                         
  -4  -5   7          1.56          1.68         8.62 o                         
  -3  -5   7        133.88        137.80        10.92 o                         
  -2  -5   7         75.06         64.92         7.81 o                         
  -1  -5   7        288.84        283.61        10.02 o                         
   0  -5   7          4.00          1.73         3.38 o                         
   1  -5   7         17.57         22.14         6.07 o                         
   2  -5   7         11.73         24.48         6.79 o                         
   3  -5   7         50.53         59.29         8.62 o                         
   4  -5   7          0.75          4.40         7.67 o                         
   5  -5   7         12.04         -5.92        11.31 o                         
  -6  -4   7         25.75         27.55         8.51 o                         
  -5  -4   7        136.80        160.64        12.23 o                         
  -4  -4   7         79.38         63.33         8.34 o                         
  -3  -4   7         14.69          9.37         6.21 o                         
  -2  -4   7        126.14        121.03        14.54 o                         
  -1  -4   7         83.54         86.99         6.17 o                         
   0  -4   7         30.82         24.91         4.15 o                         
   1  -4   7         11.58         12.79         3.94 o                         
   2  -4   7         29.32         22.92         6.46 o                         
   3  -4   7          6.10         11.76         6.71 o                         
   4  -4   7         80.12         81.38        16.83 o                         
   5  -4   7        121.71         94.72        10.80 o                         
  -7  -3   7         19.92         24.22         7.67 o                         
  -6  -3   7         15.91          9.44         6.92 o                         
  -5  -3   7          8.21          6.29         6.20 o                         
  -4  -3   7         27.98         26.85         6.21 o                         
  -3  -3   7         71.61         75.67         8.35 o                         
  -2  -3   7         63.43         68.54         4.25 o                         
  -1  -3   7       1067.16       1120.61        17.91 o                         
   0  -3   7         10.93         10.02         3.56 o                         
   1  -3   7        118.32         99.68        10.93 o                         
   2  -3   7        252.97        271.06         7.66 o                         
   3  -3   7         14.03         27.27         6.71 o                         
   4  -3   7          8.69          7.03         5.53 o                         
   5  -3   7         21.67         13.95         9.83 o                         
   6  -3   7         29.35         44.22        19.92 o                         
  -7  -2   7         15.80         21.16         6.85 o                         
  -6  -2   7         34.46         38.27        17.10 o                         
  -5  -2   7        311.65        294.91        14.67 o                         
  -4  -2   7        113.15        108.45         8.70 o                         
  -3  -2   7         39.04         34.11         3.47 o                         
  -2  -2   7        138.77        156.23         6.32 o                         
  -1  -2   7        139.36        140.12         6.15 o                         
   0  -2   7         10.47          3.27         3.22 o                         
   1  -2   7         70.68         70.65         4.52 o                         
   2  -2   7        886.24        854.20        15.95 o                         
   3  -2   7         86.97         85.72         5.22 o                         
   4  -2   7         57.83         57.32         9.15 o                         
   5  -2   7        177.14        139.44        10.54 o                         
   6  -2   7         15.07         34.38         7.82 o                         
  -6  -1   7          2.96         -7.54         7.54 o                         
  -5  -1   7        256.09        249.58        11.64 o                         
  -4  -1   7         20.35         16.37         3.43 o                         
  -3  -1   7        345.04        338.08         8.59 o                         
  -2  -1   7        161.63        181.97         6.66 o                         
  -1  -1   7       2756.41       2889.69        39.22 o                         
   0  -1   7         10.42          7.03         3.05 o                         
   1  -1   7         83.00         99.23         8.05 o                         
   2  -1   7         63.88         70.81         7.03 o                         
   3  -1   7        754.01        749.06        13.16 o                         
   4  -1   7         14.49         13.74         3.97 o                         
   5  -1   7         47.36         52.85         9.56 o                         
   6  -1   7        164.64        169.58        13.00 o                         
  -5   0   7        400.08        396.99         9.40 o                         
  -4   0   7         33.15         39.53         5.85 o                         
  -3   0   7         51.07         47.99         4.38 o                         
  -2   0   7       3047.09       3400.77        38.87 o                         
  -1   0   7          1.03          2.46         2.92 o                         
   0   0   7          0.24          4.38         3.03 o                         
   1   0   7         10.27         12.08         3.18 o                         
   2   0   7        859.16        798.96        14.88 o                         
   3   0   7         44.53         47.77         4.37 o                         
   4   0   7          0.03         -3.11         3.50 o                         
   5   0   7         20.46         28.31         4.46 o                         
  -6   1   7          3.00          6.19         7.27 o                         
  -5   1   7        256.44        262.49        15.88 o                         
  -4   1   7         20.40         20.37         4.33 o                         
  -3   1   7        344.37        363.95         8.31 o                         
  -2   1   7        161.64        159.81         6.99 o                         
  -1   1   7       2756.52       2890.72        44.64 o                         
   0   1   7         10.44         10.11         3.43 o                         
   1   1   7         83.03         83.01         5.95 o                         
   2   1   7         64.02         74.98         4.66 o                         
   3   1   7        754.45        746.46        12.85 o                         
   4   1   7         14.48         16.25         3.92 o                         
   5   1   7         47.31         40.64         8.38 o                         
   6   1   7        165.10        174.60        15.07 o                         
  -7   2   7         15.78         13.19         9.69 o                         
  -6   2   7         34.54         45.50        10.77 o                         
  -5   2   7        311.59        289.41        18.04 o                         
  -4   2   7        113.18         92.88        10.50 o                         
  -3   2   7         39.31         46.00         5.53 o                         
  -2   2   7        139.02        164.69        17.02 o                         
  -1   2   7        139.42        131.40        11.65 o                         
   0   2   7         10.48         14.15         3.40 o                         
   1   2   7         71.03         76.87         4.63 o                         
   2   2   7        884.62        863.17        22.67 o                         
   3   2   7         87.36         81.13         4.89 o                         
   4   2   7         57.78         69.56         9.66 o                         
   5   2   7        177.14        186.35        13.80 o                         
   6   2   7         15.09          7.33         7.74 o                         
  -7   3   7         20.00         30.15        12.11 o                         
  -6   3   7         16.02         12.38         9.42 o                         
  -5   3   7          8.18          3.50         8.35 o                         
  -4   3   7         28.00         17.77         8.35 o                         
  -3   3   7         71.62         85.88        10.77 o                         
  -2   3   7         63.51         66.24         5.27 o                         
  -1   3   7       1067.18       1086.88        16.53 o                         
   0   3   7         10.96         10.54         3.52 o                         
   1   3   7        118.25        107.69         5.42 o                         
   2   3   7        253.06        269.56         8.30 o                         
   3   3   7         14.03         17.41        15.35 o                         
   4   3   7          8.68          9.92         8.75 o                         
   5   3   7         21.75          7.70         8.35 o                         
   6   3   7         29.64         15.61         9.33 o                         
  -6   4   7         25.75         -3.50        10.50 o                         
  -5   4   7        136.78        121.42        15.88 o                         
  -4   4   7         79.40         71.34        11.85 o                         
  -3   4   7         14.73         11.31         8.35 o                         
  -2   4   7        126.20        127.88        12.65 o                         
  -1   4   7         83.48         85.09         6.09 o                         
   0   4   7         30.80         34.98         4.37 o                         
   1   4   7         11.72          7.30         3.47 o                         
   2   4   7         29.44         20.11         8.48 o                         
   3   4   7          6.02          1.89        10.50 o                         
   4   4   7         80.13         64.58        10.34 o                         
   5   4   7        121.85        111.74        33.38 o                         
  -5   5   7         51.75         77.80        14.54 o                         
  -4   5   7          1.58         -0.81         9.42 o                         
  -3   5   7        133.96        118.73        13.73 o                         
  -2   5   7         75.16         94.50        12.11 o                         
  -1   5   7        288.94        271.98        10.89 o                         
   0   5   7          3.98          6.26         3.95 o                         
   1   5   7         17.51         15.08         7.04 o                         
   2   5   7         11.80         13.54         7.90 o                         
   3   5   7         50.31         54.64        23.83 o                         
   4   5   7          0.74          7.13         8.54 o                         
   5   5   7         12.00         19.65        14.54 o                         
  -4   6   7         11.71         29.08        12.11 o                         
  -3   6   7          8.73          4.85         8.62 o                         
  -2   6   7         91.74         90.73        13.46 o                         
  -1   6   7         24.76         21.27         8.62 o                         
   0   6   7         10.17         11.20         8.70 o                         
   1   6   7          6.89          2.30         7.42 o                         
   2   6   7          8.12          4.04         7.80 o                         
   3   6   7          2.63         -2.03        18.71 o                         
   4   6   7         19.81         25.85        16.42 o                         
  -3   7   7          2.73         14.81        11.04 o                         
  -2   7   7         11.75         22.88        10.50 o                         
   2   7   7         17.86         24.72        22.61 o                         
  -2  -7   8          5.78          7.94         7.43 o                         
  -4  -6   8         33.21         60.68        10.41 o                         
  -3  -6   8         69.49         68.79         9.74 o                         
  -2  -6   8          4.50          8.48         6.27 o                         
  -1  -6   8        134.67        133.23        11.58 o                         
   0  -6   8          5.72         11.92         6.07 o                         
   1  -6   8          8.37         14.30         8.48 o                         
   2  -6   8          3.09          8.01         8.21 o                         
   3  -6   8         11.96         15.86         8.01 o                         
  -5  -5   8         36.19         40.92         9.83 o                         
  -4  -5   8        152.72        152.29        16.29 o                         
  -3  -5   8         82.40         71.12         9.69 o                         
  -2  -5   8          5.94          7.49         6.01 o                         
  -1  -5   8        130.23        120.51        10.88 o                         
   0  -5   8         37.38         35.16         9.05 o                         
   1  -5   8          3.99          3.19         5.56 o                         
   2  -5   8          3.28          6.14         6.08 o                         
   3  -5   8         20.70         23.91         7.56 o                         
   4  -5   8         63.33         50.65         9.47 o                         
  -6  -4   8         41.01         37.45         8.40 o                         
  -5  -4   8         22.13         17.84         7.59 o                         
  -4  -4   8         21.99         26.92         7.50 o                         
  -3  -4   8         24.94         31.99         7.18 o                         
  -2  -4   8         12.41         10.38         3.52 o                         
  -1  -4   8        114.13        113.76         5.82 o                         
   0  -4   8         69.23         74.83         5.72 o                         
   1  -4   8        104.36        102.87         6.32 o                         
   2  -4   8         55.56         55.70         7.93 o                         
   3  -4   8          0.30         -3.69         5.69 o                         
   4  -4   8        160.96        170.61        12.44 o                         
   5  -4   8          2.42         -5.87         7.00 o                         
  -7  -3   8          2.09         16.90         7.69 o                         
  -6  -3   8          4.44          8.34         6.59 o                         
  -5  -3   8        180.89        152.02        19.65 o                         
  -4  -3   8        234.18        236.97        12.74 o                         
  -3  -3   8         13.32         20.44         6.27 o                         
  -2  -3   8          3.58         -0.48         7.12 o                         
  -1  -3   8        252.36        239.81         8.12 o                         
   0  -3   8         41.05         47.73         4.65 o                         
   1  -3   8        103.39         88.14         6.25 o                         
   2  -3   8         64.26         66.62         4.74 o                         
   3  -3   8        148.41        148.99        10.46 o                         
   4  -3   8        390.12        387.51        15.97 o                         
   5  -3   8         34.92         31.75        10.50 o                         
   6  -3   8          2.57         -5.05         7.01 o                         
  -7  -2   8          7.27          8.24        11.31 o                         
  -6  -2   8          8.98          4.19         6.14 o                         
  -5  -2   8        146.76        139.70        18.71 o                         
  -4  -2   8        175.15        165.90        14.67 o                         
  -3  -2   8         89.50         86.91        10.27 o                         
  -2  -2   8         58.67         66.07         4.75 o                         
  -1  -2   8        696.27        713.52        13.57 o                         
   0  -2   8        198.44        187.39         6.80 o                         
   1  -2   8        134.57        141.56         8.24 o                         
   2  -2   8         41.50         40.43         6.88 o                         
   3  -2   8         24.38         25.25         4.21 o                         
   4  -2   8        340.48        340.67        14.62 o                         
   5  -2   8         46.02         39.86         8.75 o                         
   6  -2   8         11.00         14.41         6.92 o                         
  -6  -1   8         25.67         39.48         6.78 o                         
  -5  -1   8        290.43        283.21        12.48 o                         
  -4  -1   8        313.68        308.84         9.44 o                         
  -3  -1   8        372.54        369.03        15.53 o                         
  -2  -1   8         30.14         32.79         5.19 o                         
  -1  -1   8        709.84        719.90        13.10 o                         
   0  -1   8        791.27        761.53        12.68 o                         
   1  -1   8         27.38         28.44         3.97 o                         
   2  -1   8         13.87         19.82         3.78 o                         
   3  -1   8        158.02        161.82         8.39 o                         
   4  -1   8        143.04        156.16         7.25 o                         
   5  -1   8        193.26        185.74        25.58 o                         
  -5   0   8        525.59        533.46        11.16 o                         
  -4   0   8       1457.01       1402.38        22.35 o                         
  -3   0   8        332.06        363.82         9.50 o                         
  -2   0   8         61.32         65.30         4.66 o                         
  -1   0   8       2974.80       3134.17        36.55 o                         
   0   0   8        317.63        297.35         7.98 o                         
   1   0   8         22.77         17.90         4.32 o                         
   2   0   8          0.84         -3.30         3.30 o                         
   3   0   8         99.08         94.39         5.60 o                         
   4   0   8        577.23        558.07        12.19 o                         
   5   0   8          3.41          1.48         4.01 o                         
  -6   1   8         25.65         11.04         8.08 o                         
  -5   1   8        290.04        279.45        16.69 o                         
  -4   1   8        312.97        312.22        16.42 o                         
  -3   1   8        373.35        364.32         9.79 o                         
  -2   1   8         30.16         28.43         3.77 o                         
  -1   1   8        710.13        684.37        13.21 o                         
   0   1   8        790.81        770.06        12.87 o                         
   1   1   8         27.70         25.13         3.93 o                         
   2   1   8         13.89         13.36         3.58 o                         
   3   1   8        157.58        166.69         6.86 o                         
   4   1   8        142.81        151.43         6.91 o                         
   5   1   8        193.62        199.93        28.00 o                         
   6   1   8         15.41         21.81        14.27 o                         
  -7   2   8          7.23         15.35         9.69 o                         
  -6   2   8          9.01          8.62         8.62 o                         
  -5   2   8        147.00        137.84        13.73 o                         
  -4   2   8        176.09        188.72        14.81 o                         
  -3   2   8         89.40         89.59         5.53 o                         
  -2   2   8         58.72         50.93         4.49 o                         
  -1   2   8        696.54        727.20        12.53 o                         
   0   2   8        198.05        208.31         7.16 o                         
   1   2   8        134.73        135.30         6.17 o                         
   2   2   8         41.46         45.04         4.86 o                         
   3   2   8         24.45         24.35         3.89 o                         
   4   2   8        340.46        372.81        27.19 o                         
   5   2   8         46.24         54.43        10.63 o                         
   6   2   8         11.02         31.56        20.60 o                         
  -7   3   8          2.05          2.69         9.96 o                         
  -6   3   8          4.45         21.00        10.50 o                         
  -5   3   8        180.93        161.26        15.35 o                         
  -4   3   8        233.81        233.41        17.23 o                         
  -3   3   8         13.08          2.15         7.54 o                         
  -2   3   8          3.57          3.58         3.88 o                         
  -1   3   8        252.23        243.99         8.06 o                         
   0   3   8         40.78         39.58         4.38 o                         
   1   3   8        103.52         95.79         5.47 o                         
   2   3   8         64.28         55.34         4.49 o                         
   3   3   8        148.30        144.86        12.18 o                         
   4   3   8        389.96        360.08        36.08 o                         
   5   3   8         35.14         16.11         9.30 o                         
   6   3   8          2.59         -7.97         7.97 o                         
  -6   4   8         40.95         30.15        12.11 o                         
  -5   4   8         22.07         47.38        12.11 o                         
  -4   4   8         21.64         38.77        10.77 o                         
  -3   4   8         24.86         22.61         9.15 o                         
  -2   4   8         12.41         21.35         6.96 o                         
  -1   4   8        113.97        113.74         6.31 o                         
   0   4   8         69.19         68.11         5.31 o                         
   1   4   8        104.31        116.89         6.24 o                         
   2   4   8         55.61         77.76        26.52 o                         
   3   4   8          0.31          7.54         7.36 o                         
   4   4   8        160.80        183.18        23.56 o                         
   5   4   8          2.37          4.58        12.52 o                         
  -5   5   8         36.26         18.04        11.58 o                         
  -4   5   8        152.77        116.57        15.61 o                         
  -3   5   8         82.06        104.46        14.00 o                         
  -2   5   8          5.93         15.88         8.35 o                         
  -1   5   8        130.26        128.23         7.66 o                         
   0   5   8         37.59         46.88         5.22 o                         
   1   5   8          3.91          4.32         6.95 o                         
   2   5   8          3.27         -8.35         8.35 o                         
   3   5   8         20.88         14.94         8.81 o                         
   4   5   8         63.43         67.35        11.61 o                         
  -4   6   8         33.14         35.81        12.65 o                         
  -3   6   8         69.35         88.03        14.27 o                         
  -2   6   8          4.50          4.58         8.62 o                         
  -1   6   8        134.45        135.77        11.06 o                         
   0   6   8          5.73         15.78         8.08 o                         
   1   6   8          8.44         -2.95         7.42 o                         
   2   6   8          3.09          6.21         8.46 o                         
   3   6   8         11.96         10.11        19.25 o                         
  -2   7   8          5.77         -2.42         8.88 o                         
  -2  -7   9         14.08         26.09        17.77 o                         
  -4  -6   9          2.93          4.69         7.89 o                         
  -3  -6   9          2.57          9.15         7.40 o                         
  -2  -6   9          3.39          1.28         6.47 o                         
  -1  -6   9         95.26         87.01         9.11 o                         
   0  -6   9          0.18          4.53         7.13 o                         
   1  -6   9         16.13         23.07         7.05 o                         
   2  -6   9          0.65         -1.51         7.13 o                         
   3  -6   9          4.39         17.23         7.69 o                         
  -5  -5   9        166.28        174.58        13.91 o                         
  -4  -5   9         33.92         31.32         8.24 o                         
  -3  -5   9         35.50         49.02        19.65 o                         
  -2  -5   9        150.62        132.98        10.34 o                         
  -1  -5   9        184.16        191.11         8.12 o                         
   0  -5   9          6.70          4.41         3.85 o                         
   1  -5   9          9.00          1.71         6.06 o                         
   2  -5   9          0.92          1.25         6.44 o                         
   3  -5   9          0.36         -1.01         6.34 o                         
   4  -5   9         17.64          2.54         7.57 o                         
  -6  -4   9        213.02        229.06        21.00 o                         
  -5  -4   9         15.15          9.97         7.40 o                         
  -4  -4   9         14.56         15.14         6.85 o                         
  -3  -4   9        103.20        100.04        15.88 o                         
  -2  -4   9        300.43        299.74         8.53 o                         
  -1  -4   9         36.65         33.92         4.63 o                         
   0  -4   9          9.48         11.27         4.18 o                         
   1  -4   9         74.26         73.00         5.85 o                         
   2  -4   9          5.35          3.60         5.98 o                         
   3  -4   9         28.81         25.67         6.91 o                         
   4  -4   9         32.40         37.10         9.29 o                         
   5  -4   9          3.59          1.28         7.81 o                         
  -7  -3   9         12.27          5.41        11.58 o                         
  -6  -3   9          9.40         11.60         7.27 o                         
  -5  -3   9        569.74        585.20        19.50 o                         
  -4  -3   9         42.12         44.76         7.67 o                         
  -3  -3   9        209.35        225.05        19.65 o                         
  -2  -3   9        329.12        325.56         9.37 o                         
  -1  -3   9        757.57        776.16        14.75 o                         
   0  -3   9          7.64          7.28         3.88 o                         
   1  -3   9         57.95         58.46         4.90 o                         
   2  -3   9        112.03        104.61         6.03 o                         
   3  -3   9          2.77          3.72         6.01 o                         
   4  -3   9         46.96         47.88         8.66 o                         
   5  -3   9         14.22         17.51         7.50 o                         
  -7  -2   9         27.63         31.41        10.50 o                         
  -6  -2   9        330.85        307.61        27.06 o                         
  -5  -2   9         91.39         97.99        17.36 o                         
  -4  -2   9          1.62         -3.76         5.42 o                         
  -3  -2   9         87.38         93.81         5.67 o                         
  -2  -2   9        446.07        477.80        13.44 o                         
  -1  -2   9        360.97        369.26         9.04 o                         
   0  -2   9         16.84         16.25         3.81 o                         
   1  -2   9         75.80         72.72         4.97 o                         
   2  -2   9         88.24         92.29         5.50 o                         
   3  -2   9        238.73        241.91         8.52 o                         
   4  -2   9         42.36         44.41        11.98 o                         
   5  -2   9          4.61         -1.08         8.62 o                         
   6  -2   9         15.72         30.85        10.23 o                         
  -6  -1   9         24.41         23.83         7.27 o                         
  -5  -1   9        406.46        375.90        14.48 o                         
  -4  -1   9         16.93         21.35         6.90 o                         
  -3  -1   9        121.85        123.11        12.14 o                         
  -2  -1   9        581.36        608.51        11.56 o                         
  -1  -1   9        751.08        815.90        16.67 o                         
   0  -1   9         14.02         11.73         3.43 o                         
   1  -1   9          7.93          4.21         3.40 o                         
   2  -1   9         15.17         14.27         3.81 o                         
   3  -1   9         12.68         15.97         4.13 o                         
   4  -1   9          9.25          8.30         4.21 o                         
   5  -1   9         16.81         13.20         6.34 o                         
  -5   0   9        133.57        140.86         6.79 o                         
  -4   0   9         21.41         22.74         4.34 o                         
  -3   0   9        167.75        171.19         7.38 o                         
  -2   0   9          8.31          3.86         3.34 o                         
  -1   0   9       1634.69       1709.19        22.68 o                         
   0   0   9          2.47          2.64         3.38 o                         
   1   0   9          9.74         13.76         3.93 o                         
   2   0   9          0.01         -2.59         3.53 o                         
   3   0   9        199.44        197.31        11.35 o                         
   4   0   9         14.79         16.59         4.44 o                         
   5   0   9        133.36        134.57         9.75 o                         
  -6   1   9         24.43         35.26         7.47 o                         
  -5   1   9        406.11        371.94        22.61 o                         
  -4   1   9         16.93          8.91         5.45 o                         
  -3   1   9        121.87        125.06         5.96 o                         
  -2   1   9        580.79        615.91        11.64 o                         
  -1   1   9        750.40        805.41        14.46 o                         
   0   1   9         14.05         15.53         3.68 o                         
   1   1   9          7.89          8.54         3.67 o                         
   2   1   9         15.37         11.74         3.86 o                         
   3   1   9         12.70          8.65         4.30 o                         
   4   1   9          9.28          9.72         4.12 o                         
   5   1   9         16.61         17.40         8.16 o                         
  -7   2   9         27.65         28.81         9.96 o                         
  -6   2   9        330.43        297.76        19.92 o                         
  -5   2   9         91.33         76.19        11.58 o                         
  -4   2   9          1.62          3.86         6.46 o                         
  -3   2   9         87.26         79.38         8.23 o                         
  -2   2   9        445.43        475.20        10.53 o                         
  -1   2   9        361.22        372.94         9.14 o                         
   0   2   9         16.86         18.73         3.94 o                         
   1   2   9         75.73         88.52         6.45 o                         
   2   2   9         88.34         93.16         8.16 o                         
   3   2   9        238.45        225.88         9.29 o                         
   4   2   9         42.32         61.88        10.08 o                         
   5   2   9          4.63          8.49         8.08 o                         
   6   2   9         15.66         20.80         9.42 o                         
  -7   3   9         12.29          8.35        10.77 o                         
  -6   3   9          9.42          5.92         9.42 o                         
  -5   3   9        569.50        550.01        26.38 o                         
  -4   3   9         42.14         34.73         9.42 o                         
  -3   3   9        209.40        218.34        16.42 o                         
  -2   3   9        329.19        327.33        11.22 o                         
  -1   3   9        757.25        732.34        13.80 o                         
   0   3   9          7.64          6.19         4.39 o                         
   1   3   9         57.92         60.75         6.19 o                         
   2   3   9        112.17        110.87         6.04 o                         
   3   3   9          2.77         13.68         7.97 o                         
   4   3   9         46.98         56.01        10.85 o                         
   5   3   9         14.15         16.19         9.38 o                         
  -6   4   9        213.04        210.80        21.27 o                         
  -5   4   9         15.19         13.73        10.23 o                         
  -4   4   9         14.48         14.54         9.69 o                         
  -3   4   9        103.34         99.88        12.38 o                         
  -2   4   9        300.31        297.91         9.56 o                         
  -1   4   9         36.59         38.10         4.83 o                         
   0   4   9          9.50         10.70         4.03 o                         
   1   4   9         74.35         64.81         6.80 o                         
   2   4   9          5.42         12.08         7.99 o                         
   3   4   9         28.88         41.50         9.33 o                         
   4   4   9         32.46         32.84        14.40 o                         
   5   4   9          3.62         -8.56         8.56 o                         
  -5   5   9        166.32        194.38        20.73 o                         
  -4   5   9         33.88         25.31        10.77 o                         
  -3   5   9         35.45         38.77        11.04 o                         
  -2   5   9        150.42        126.44        13.46 o                         
  -1   5   9        184.14        191.09        10.92 o                         
   0   5   9          6.69          2.41         4.16 o                         
   1   5   9          9.03          6.92         7.31 o                         
   2   5   9          0.89         -2.52        10.23 o                         
   3   5   9          0.36          2.83         8.38 o                         
   4   5   9         17.60         14.81         9.61 o                         
  -4   6   9          2.92          7.27        11.31 o                         
  -3   6   9          2.55          2.96         9.42 o                         
  -2   6   9          3.41         11.06         7.22 o                         
  -1   6   9         95.05         98.70         9.90 o                         
   0   6   9          0.18          0.72         9.83 o                         
   1   6   9         16.22         19.43         8.28 o                         
   2   6   9          0.63         -7.88         7.88 o                         
   3   6   9          4.47         16.68         9.96 o                         
  -2   7   9         14.04         10.27        10.10 o                         
  -4  -6  10          9.37         14.00        12.65 o                         
  -3  -6  10         18.57         11.47         7.74 o                         
  -2  -6  10          9.55          3.17         6.73 o                         
  -1  -6  10         10.53         13.27         7.94 o                         
   0  -6  10         44.29         40.51         8.01 o                         
   1  -6  10          7.36         12.20         7.94 o                         
   2  -6  10          2.66         -2.20        12.25 o                         
   3  -6  10         14.45         11.85        12.92 o                         
  -5  -5  10         12.80          7.12         7.36 o                         
  -4  -5  10        140.76        143.67        12.93 o                         
  -3  -5  10         48.15         48.45         8.85 o                         
  -2  -5  10          4.78          8.11         6.47 o                         
  -1  -5  10         81.31         81.78         5.90 o                         
   0  -5  10         48.29         46.81         8.59 o                         
   1  -5  10         18.34         11.88         6.44 o                         
   2  -5  10         10.75         15.04        13.60 o                         
   3  -5  10          8.43          9.07         8.88 o                         
   4  -5  10        303.76        260.33        25.85 o                         
  -6  -4  10          4.34         -0.82         7.40 o                         
  -5  -4  10        227.47        210.82        15.48 o                         
  -4  -4  10        166.02        142.66        11.51 o                         
  -3  -4  10        242.66        229.05        13.30 o                         
  -2  -4  10         30.07         28.54         5.52 o                         
  -1  -4  10        397.15        360.45        10.80 o                         
   0  -4  10        204.13        224.86         9.07 o                         
   1  -4  10        210.33        200.65        10.51 o                         
   2  -4  10          5.36          3.25         6.14 o                         
   3  -4  10         20.76         34.96         8.01 o                         
   4  -4  10         10.59          6.32         7.81 o                         
   5  -4  10         25.77         40.11        15.35 o                         
  -6  -3  10         66.85         77.69        10.15 o                         
  -5  -3  10         63.28         49.97         8.73 o                         
  -4  -3  10        367.09        348.98        14.94 o                         
  -3  -3  10          3.72          7.77         3.74 o                         
  -2  -3  10         57.95         64.79         5.38 o                         
  -1  -3  10        543.19        529.03        12.42 o                         
   0  -3  10        223.67        234.88         9.67 o                         
   1  -3  10         20.52         19.12         4.27 o                         
   2  -3  10         86.69         85.98         5.67 o                         
   3  -3  10         24.41         29.91         6.87 o                         
   4  -3  10        402.59        408.26        23.96 o                         
   5  -3  10          0.08         -6.57         6.57 o                         
  -7  -2  10         16.78          5.43        16.29 o                         
  -6  -2  10          5.80          7.42         6.47 o                         
  -5  -2  10        231.44        242.60        15.88 o                         
  -4  -2  10        260.33        269.97        13.25 o                         
  -3  -2  10        464.05        469.24        11.40 o                         
  -2  -2  10         20.38         21.04         4.14 o                         
  -1  -2  10        661.43        657.01        12.40 o                         
   0  -2  10        486.91        485.52        10.67 o                         
   1  -2  10        317.63        304.01        11.97 o                         
   2  -2  10         28.37         22.31         4.34 o                         
   3  -2  10         22.04         19.82         6.45 o                         
   4  -2  10         18.35         18.09         6.92 o                         
   5  -2  10         41.00         50.35         8.73 o                         
   6  -2  10          6.55         -3.62         6.67 o                         
  -6  -1  10         54.17         49.18         8.21 o                         
  -5  -1  10          2.26         -3.67        10.77 o                         
  -4  -1  10        658.82        652.95        14.01 o                         
  -3  -1  10        470.11        448.81        19.22 o                         
  -2  -1  10         21.42         21.42         4.09 o                         
  -1  -1  10        282.56        288.01        13.77 o                         
   0  -1  10        858.45        895.93        14.93 o                         
   1  -1  10        109.78        117.38         6.28 o                         
   2  -1  10          4.74          3.57         4.00 o                         
   3  -1  10         64.94         60.80         6.49 o                         
   4  -1  10       1562.37       1464.60        22.93 o                         
   5  -1  10          8.11          5.86         6.21 o                         
  -5   0  10         32.14         26.48         4.98 o                         
  -4   0  10         48.97         56.01         7.42 o                         
  -3   0  10        246.61        258.04         8.01 o                         
  -2   0  10          2.31          6.14         3.70 o                         
  -1   0  10        123.38        121.85        11.31 o                         
   0   0  10       1106.66       1128.99        17.49 o                         
   1   0  10         51.83         51.75         4.66 o                         
   2   0  10         14.58         16.17         4.22 o                         
   3   0  10         66.01         67.18         5.64 o                         
   4   0  10          0.55          5.27         4.12 o                         
   5   0  10          0.57         -4.26         4.61 o                         
  -6   1  10         54.18         42.80         8.34 o                         
  -5   1  10          2.27         -6.33         6.33 o                         
  -4   1  10        659.13        631.44        14.21 o                         
  -3   1  10        470.89        445.19        10.53 o                         
  -2   1  10         21.41         16.09         4.03 o                         
  -1   1  10        282.14        301.39         8.76 o                         
   0   1  10        858.49        894.08        15.07 o                         
   1   1  10        109.97        110.30         6.22 o                         
   2   1  10          4.73          5.77         3.80 o                         
   3   1  10         64.97         57.95         5.13 o                         
   4   1  10       1563.36       1522.57        28.41 o                         
   5   1  10          8.12         13.40         8.54 o                         
  -7   2  10         16.81          8.56         8.17 o                         
  -6   2  10          5.78         -3.64         6.82 o                         
  -5   2  10        231.00        241.27        15.88 o                         
  -4   2  10        260.07        296.82        14.23 o                         
  -3   2  10        463.83        465.21        10.95 o                         
  -2   2  10         20.34         21.86         5.14 o                         
  -1   2  10        660.88        653.50        21.06 o                         
   0   2  10        487.50        459.27        10.80 o                         
   1   2  10        317.81        299.30         8.94 o                         
   2   2  10         28.33         31.98         5.74 o                         
   3   2  10         22.07         16.93         5.21 o                         
   4   2  10         18.31         15.03         8.81 o                         
   5   2  10         40.85         36.19        18.17 o                         
   6   2  10          6.56         16.66         9.85 o                         
  -6   3  10         66.92         73.50        13.46 o                         
  -5   3  10         63.26         82.11        13.46 o                         
  -4   3  10        367.34        360.00        21.40 o                         
  -3   3  10          3.76          5.40         4.25 o                         
  -2   3  10         57.94         63.32         5.42 o                         
  -1   3  10        542.91        539.65        11.89 o                         
   0   3  10        224.01        212.96         8.21 o                         
   1   3  10         20.67         21.31         4.41 o                         
   2   3  10         86.69         79.18         5.51 o                         
   3   3  10         24.48         17.48        19.92 o                         
   4   3  10        402.66        447.76        20.75 o                         
   5   3  10          0.08         -1.20        16.02 o                         
  -6   4  10          4.36         -0.81        11.04 o                         
  -5   4  10        227.42        229.91        20.73 o                         
  -4   4  10        165.85        155.34        16.69 o                         
  -3   4  10        242.82        244.24        14.35 o                         
  -2   4  10         30.06         38.00         5.15 o                         
  -1   4  10        397.35        406.42        10.73 o                         
   0   4  10        203.96        205.66         8.63 o                         
   1   4  10        210.24        211.25         8.22 o                         
   2   4  10          5.37          9.41         7.99 o                         
   3   4  10         20.74         27.06         9.71 o                         
   4   4  10         10.62         22.18        17.10 o                         
   5   4  10         25.81         29.34        15.88 o                         
  -5   5  10         12.86         31.23        11.85 o                         
  -4   5  10        140.50        145.11        17.77 o                         
  -3   5  10         48.05         49.95        17.36 o                         
  -2   5  10          4.78         -4.46         7.54 o                         
  -1   5  10         81.35         77.35         6.46 o                         
   0   5  10         48.26         43.06         6.34 o                         
   1   5  10         18.44         10.20         9.69 o                         
   2   5  10         10.73          6.07         8.73 o                         
   3   5  10          8.35         -1.22         9.00 o                         
   4   5  10        303.29        330.87        29.08 o                         
  -4   6  10          9.37          4.85        10.50 o                         
  -3   6  10         18.59         10.36         8.37 o                         
  -2   6  10          9.55          0.74         7.32 o                         
  -1   6  10         10.51         11.09         6.97 o                         
   0   6  10         44.37         53.39        10.75 o                         
   1   6  10          7.40         13.57         8.84 o                         
   2   6  10          2.68          4.66        13.46 o                         
   3   6  10         14.46         14.27        15.08 o                         
  -3  -6  11         59.58         61.17        14.00 o                         
  -2  -6  11          9.51          2.63         7.54 o                         
  -1  -6  11         47.49         52.86        11.17 o                         
   0  -6  11          1.65          3.36         6.42 o                         
   1  -6  11         32.22         39.76        21.00 o                         
   2  -6  11         19.17         20.78        12.92 o                         
  -5  -5  11         87.54         52.77        14.81 o                         
  -4  -5  11         34.53         28.34         8.40 o                         
  -3  -5  11         17.23         29.20         8.24 o                         
  -2  -5  11         58.88         53.57         8.78 o                         
  -1  -5  11          6.97         11.10         4.21 o                         
   0  -5  11          4.96          5.36         5.02 o                         
   1  -5  11         43.53         58.24         8.43 o                         
   2  -5  11         47.54         56.97         9.24 o                         
   3  -5  11         18.60         30.47         9.42 o                         
  -6  -4  11         60.99         47.65        14.54 o                         
  -5  -4  11         69.29         71.66        10.16 o                         
  -4  -4  11          1.93         -2.45         7.54 o                         
  -3  -4  11         12.14         16.08        11.58 o                         
  -2  -4  11         82.78         72.61         6.03 o                         
  -1  -4  11        480.55        478.99        12.58 o                         
   0  -4  11          1.30          5.09         4.77 o                         
   1  -4  11         12.20         17.51         5.33 o                         
   2  -4  11          9.72          9.83         9.56 o                         
   3  -4  11         43.74         52.40         8.94 o                         
   4  -4  11          5.46          2.27         7.67 o                         
  -6  -3  11         10.61          5.59         7.12 o                         
  -5  -3  11        137.01        128.22        33.38 o                         
  -4  -3  11         72.68         67.57         9.06 o                         
  -3  -3  11         12.47         11.66         4.07 o                         
  -2  -3  11        672.28        671.21        14.40 o                         
  -1  -3  11         20.19         20.92         4.53 o                         
   0  -3  11         32.53         33.23         4.71 o                         
   1  -3  11         68.36         64.57         6.02 o                         
   2  -3  11        131.26        119.82         6.83 o                         
   3  -3  11         30.08         18.24         8.48 o                         
   4  -3  11         41.87         43.84        12.11 o                         
   5  -3  11         30.07         32.38        11.71 o                         
  -7  -2  11         26.54         30.97        11.44 o                         
  -6  -2  11        140.08        146.03        33.11 o                         
  -5  -2  11        210.96        240.37        13.95 o                         
  -4  -2  11         14.25         10.47         4.60 o                         
  -3  -2  11        133.15        133.28         7.36 o                         
  -2  -2  11        481.27        465.71        11.91 o                         
  -1  -2  11        884.07        878.20        15.70 o                         
   0  -2  11         26.13         29.62         4.60 o                         
   1  -2  11         32.67         24.91         5.44 o                         
   2  -2  11         85.23         84.38         6.03 o                         
   3  -2  11         68.50         68.00         5.78 o                         
   4  -2  11         45.85         49.64         8.32 o                         
   5  -2  11          0.85          7.34        10.90 o                         
  -6  -1  11         16.11         12.31         6.74 o                         
  -5  -1  11        334.04        310.07        14.21 o                         
  -4  -1  11         47.27         53.80         6.97 o                         
  -3  -1  11        306.95        285.33        10.40 o                         
  -2  -1  11       1136.26       1118.49        17.82 o                         
  -1  -1  11        358.04        371.45         9.88 o                         
   0  -1  11          8.49          8.88         3.89 o                         
   1  -1  11        237.62        232.95        10.03 o                         
   2  -1  11         33.55         33.29         4.65 o                         
   3  -1  11          1.91          0.61         4.24 o                         
   4  -1  11          1.81         -2.15         4.36 o                         
   5  -1  11          0.63         -0.66         7.40 o                         
  -5   0  11        245.32        244.11         9.81 o                         
  -4   0  11         85.60         80.57         6.22 o                         
  -3   0  11        627.34        595.20        12.43 o                         
  -2   0  11         14.66         11.51         4.84 o                         
  -1   0  11        471.72        472.77        12.74 o                         
   0   0  11          9.34          7.83         3.97 o                         
   1   0  11          1.58          5.15         4.00 o                         
   2   0  11        152.36        142.75         7.14 o                         
   3   0  11         13.16         17.86         4.64 o                         
   4   0  11          0.83         -4.08         4.25 o                         
   5   0  11         68.32         70.54        21.54 o                         
  -6   1  11         16.10         24.21         9.69 o                         
  -5   1  11        334.19        322.41        14.81 o                         
  -4   1  11         47.28         53.83         5.79 o                         
  -3   1  11        307.39        312.81         9.25 o                         
  -2   1  11       1135.34       1100.65        17.80 o                         
  -1   1  11        358.71        366.59        10.01 o                         
   0   1  11          8.48         10.85         4.18 o                         
   1   1  11        237.79        243.39         8.80 o                         
   2   1  11         33.28         22.08         4.51 o                         
   3   1  11          1.92          8.36         4.28 o                         
   4   1  11          1.80         -1.22         4.18 o                         
   5   1  11          0.64          4.63         8.35 o                         
  -7   2  11         26.61         21.87         8.56 o                         
  -6   2  11        140.16        146.89        12.68 o                         
  -5   2  11        211.11        225.66        37.42 o                         
  -4   2  11         14.27         11.32         5.36 o                         
  -3   2  11        133.39        129.05         6.91 o                         
  -2   2  11        481.76        479.31        11.58 o                         
  -1   2  11        883.49        881.10        15.61 o                         
   0   2  11         26.15         29.71         4.84 o                         
   1   2  11         32.52         35.57         4.64 o                         
   2   2  11         85.34         83.89         5.91 o                         
   3   2  11         68.60         64.55         5.63 o                         
   4   2  11         45.89         44.00         9.96 o                         
   5   2  11          0.88          2.00        14.27 o                         
  -6   3  11         10.64          7.25         8.26 o                         
  -5   3  11        137.07        140.63        12.74 o                         
  -4   3  11         72.76         73.67         9.89 o                         
  -3   3  11         12.44         11.58         5.67 o                         
  -2   3  11        672.55        653.65        13.66 o                         
  -1   3  11         20.25         16.65         4.61 o                         
   0   3  11         32.54         36.48         4.90 o                         
   1   3  11         68.35         75.49         7.03 o                         
   2   3  11        131.02        129.76         8.55 o                         
   3   3  11         30.08         28.79         8.56 o                         
   4   3  11         41.90         33.15        10.37 o                         
   5   3  11         30.05         47.85        11.73 o                         
  -6   4  11         61.01         66.50        14.81 o                         
  -5   4  11         69.43         59.48        10.59 o                         
  -4   4  11          1.94          8.53         7.41 o                         
  -3   4  11         12.18          9.37         7.44 o                         
  -2   4  11         82.64         76.36         6.26 o                         
  -1   4  11        480.93        487.56        12.27 o                         
   0   4  11          1.30         -1.30         4.22 o                         
   1   4  11         12.15         10.96         4.45 o                         
   2   4  11          9.71          4.14         8.35 o                         
   3   4  11         43.61         64.29        11.52 o                         
   4   4  11          5.43         12.58        10.26 o                         
  -5   5  11         87.51         74.30        15.08 o                         
  -4   5  11         34.56         52.23        10.22 o                         
  -3   5  11         17.16         10.02         8.02 o                         
  -2   5  11         59.01         56.99         9.06 o                         
  -1   5  11          6.94          8.71         4.77 o                         
   0   5  11          4.99          7.16         5.48 o                         
   1   5  11         43.53         44.78         9.39 o                         
   2   5  11         47.52         63.41        11.23 o                         
   3   5  11         18.61         22.93        13.73 o                         
  -3   6  11         59.56         70.53        11.18 o                         
  -2   6  11          9.52          2.78         7.47 o                         
  -1   6  11         47.51         45.07         8.67 o                         
   0   6  11          1.65          7.94         9.60 o                         
   1   6  11         32.08         34.42         9.70 o                         
   2   6  11         19.14         -0.60         8.92 o                         
  -3  -6  12         59.25         45.38         9.69 o                         
  -2  -6  12          8.65         10.84         7.67 o                         
  -1  -6  12          4.68         -0.25         6.78 o                         
   0  -6  12         48.57         47.93         9.80 o                         
   1  -6  12         47.65         54.44         9.30 o                         
  -4  -5  12        112.70        116.47        30.83 o                         
  -3  -5  12        122.45        102.03        21.40 o                         
  -2  -5  12          4.76         -0.32         6.53 o                         
  -1  -5  12          1.05          2.20         4.74 o                         
   0  -5  12         39.49         34.73         6.14 o                         
   1  -5  12         54.39         46.05         7.89 o                         
   2  -5  12          6.31         14.21         7.33 o                         
   3  -5  12          0.18          5.19         7.99 o                         
  -5  -4  12         14.75         14.84         9.83 o                         
  -4  -4  12         15.85         14.14        10.77 o                         
  -3  -4  12         12.98         20.60         7.16 o                         
  -2  -4  12          6.32          5.84         4.35 o                         
  -1  -4  12         68.55         60.69         6.21 o                         
   0  -4  12        133.25        128.28         7.94 o                         
   1  -4  12         46.35         59.15         7.22 o                         
   2  -4  12          3.81         -2.68         6.87 o                         
   3  -4  12         33.10         42.66        16.02 o                         
   4  -4  12         69.62         82.08        15.88 o                         
  -6  -3  12          6.50          8.89         7.61 o                         
  -5  -3  12          9.79          0.52         7.13 o                         
  -4  -3  12         93.60        118.85        19.38 o                         
  -3  -3  12        678.74        681.59        15.17 o                         
  -2  -3  12         52.85         54.72         5.75 o                         
  -1  -3  12         67.85         58.64         5.84 o                         
   0  -3  12         92.00         96.17         6.94 o                         
   1  -3  12        274.88        289.68         9.99 o                         
   2  -3  12         23.04         21.62         4.96 o                         
   3  -3  12         11.34          7.46         7.94 o                         
   4  -3  12        350.33        346.14        17.26 o                         
   5  -3  12         19.26         15.35        12.38 o                         
  -6  -2  12         17.48         10.53         9.96 o                         
  -5  -2  12         44.65         28.60         7.50 o                         
  -4  -2  12        100.58        102.23         7.14 o                         
  -3  -2  12         83.78         80.97         7.92 o                         
  -2  -2  12          2.90         -1.08         4.32 o                         
  -1  -2  12        115.57        109.05         6.53 o                         
   0  -2  12        645.00        656.09        13.45 o                         
   1  -2  12        214.75        215.24        10.45 o                         
   2  -2  12         47.31         51.49         6.24 o                         
   3  -2  12         92.66        103.77         7.02 o                         
   4  -2  12         69.73         79.51        10.50 o                         
   5  -2  12         47.86         56.14        12.92 o                         
  -6  -1  12          9.85         14.78         6.73 o                         
  -5  -1  12        158.88        132.99        14.00 o                         
  -4  -1  12        180.33        183.80         8.89 o                         
  -3  -1  12        597.32        604.56        14.25 o                         
  -2  -1  12         61.93         74.79         8.04 o                         
  -1  -1  12         84.10         83.13         6.01 o                         
   0  -1  12        179.73        165.05         7.44 o                         
   1  -1  12          8.64         12.95         4.43 o                         
   2  -1  12         12.50          5.05         4.31 o                         
   3  -1  12          6.61          6.64         4.67 o                         
   4  -1  12        260.33        270.51        10.62 o                         
   5  -1  12          3.23          6.71         6.92 o                         
  -5   0  12        119.14        125.56        12.54 o                         
  -4   0  12          3.37          2.71         7.61 o                         
  -3   0  12        171.41        170.72         7.79 o                         
  -2   0  12          9.62         15.68         4.42 o                         
  -1   0  12          0.94          3.12         4.17 o                         
   0   0  12        728.35        749.85        14.63 o                         
   1   0  12        447.78        472.00        17.81 o                         
   2   0  12         18.48         19.08         4.68 o                         
   3   0  12         94.01        104.54         7.19 o                         
   4   0  12         54.39         51.29         5.95 o                         
  -6   1  12          9.87         11.46        12.11 o                         
  -5   1  12        159.01        158.68        15.48 o                         
  -4   1  12        180.29        184.46         9.28 o                         
  -3   1  12        596.67        580.38        12.80 o                         
  -2   1  12         61.90         58.33         5.65 o                         
  -1   1  12         84.33         98.87         7.11 o                         
   0   1  12        179.81        183.20        13.29 o                         
   1   1  12          8.50         11.22         4.39 o                         
   2   1  12         12.48          8.83         4.34 o                         
   3   1  12          6.62          6.08         4.48 o                         
   4   1  12        259.98        257.38        10.45 o                         
   5   1  12          3.23         -2.75         8.70 o                         
  -6   2  12         17.45          7.69        23.56 o                         
  -5   2  12         44.73         40.18         8.65 o                         
  -4   2  12        100.36         98.10         7.05 o                         
  -3   2  12         83.96         87.74         6.29 o                         
  -2   2  12          2.90          0.66         4.10 o                         
  -1   2  12        115.59        105.91         6.79 o                         
   0   2  12        644.89        630.26        13.61 o                         
   1   2  12        214.99        220.54        16.48 o                         
   2   2  12         47.35         40.22         5.10 o                         
   3   2  12         92.68         94.95         6.88 o                         
   4   2  12         69.66         62.23        11.19 o                         
   5   2  12         47.82         64.91        37.29 o                         
  -6   3  12          6.49          5.91         9.42 o                         
  -5   3  12          9.86         22.91         8.42 o                         
  -4   3  12         93.58         93.15        10.80 o                         
  -3   3  12        678.68        716.99        18.07 o                         
  -2   3  12         52.91         56.57         5.92 o                         
  -1   3  12         67.77         55.79         5.86 o                         
   0   3  12         92.37         97.55         6.63 o                         
   1   3  12        274.74        294.13        10.72 o                         
   2   3  12         23.06         21.47         4.78 o                         
   3   3  12         11.33         17.96         9.41 o                         
   4   3  12        350.24        390.91        22.18 o                         
   5   3  12         19.25         44.96        15.61 o                         
  -5   4  12         14.75         26.97         9.18 o                         
  -4   4  12         15.81          3.80        10.10 o                         
  -3   4  12         12.94          5.69         7.30 o                         
  -2   4  12          6.33          7.29         4.51 o                         
  -1   4  12         68.70         62.91         6.27 o                         
   0   4  12        133.22        127.66         7.58 o                         
   1   4  12         46.41         47.67         6.34 o                         
   2   4  12          3.78         15.88         8.92 o                         
   3   4  12         33.15         46.42        11.71 o                         
   4   4  12         69.63         76.21        13.51 o                         
  -4   5  12        112.60        122.09        13.51 o                         
  -3   5  12        122.80        153.37        13.18 o                         
  -2   5  12          4.78          3.66         7.17 o                         
  -1   5  12          1.04          4.34         4.72 o                         
   0   5  12         39.40         36.19         5.72 o                         
   1   5  12         54.60         44.25        10.10 o                         
   2   5  12          6.28          0.11         9.04 o                         
   3   5  12          0.18         -4.11        12.38 o                         
  -3   6  12         59.19         61.80        10.71 o                         
  -2   6  12          8.65          3.01         7.95 o                         
  -1   6  12          4.70         12.70         8.75 o                         
   0   6  12         48.59         77.38        16.69 o                         
   1   6  12         47.61         65.19        11.52 o                         
  -2  -6  13         86.09         85.47        10.74 o                         
  -1  -6  13          4.63          8.29        16.29 o                         
   0  -6  13         14.32         -5.92         8.88 o                         
   1  -6  13         11.34         -4.07         7.20 o                         
  -4  -5  13          1.34         -7.37         7.37 o                         
  -3  -5  13         69.26         97.07        30.56 o                         
  -2  -5  13         50.92         78.40        22.08 o                         
  -1  -5  13          9.08          6.24         5.02 o                         
   0  -5  13          1.37          3.89         5.07 o                         
   1  -5  13         74.21         83.16        16.83 o                         
   2  -5  13        354.63        381.14        39.71 o                         
  -5  -4  13         13.30         10.90         7.61 o                         
  -4  -4  13         36.05         47.71         9.30 o                         
  -3  -4  13        123.75        112.70        14.67 o                         
  -2  -4  13        134.69        127.98         8.09 o                         
  -1  -4  13        153.85        145.51         9.23 o                         
   0  -4  13         12.13         12.93         5.06 o                         
   1  -4  13         91.77         88.49        10.55 o                         
   2  -4  13          8.70         14.81         7.81 o                         
   3  -4  13          9.53          9.15         8.08 o                         
  -6  -3  13         20.20         15.25         8.08 o                         
  -5  -3  13          1.94         -5.32         6.82 o                         
  -4  -3  13          1.28         -8.35         8.35 o                         
  -3  -3  13        300.39        306.63        10.92 o                         
  -2  -3  13        512.72        518.84        13.46 o                         
  -1  -3  13         58.50         68.45         6.51 o                         
   0  -3  13          6.57          6.25         4.80 o                         
   1  -3  13        316.25        320.90        10.60 o                         
   2  -3  13       1180.08       1136.35        20.08 o                         
   3  -3  13         24.22         29.69         8.81 o                         
   4  -3  13         13.58         13.81        14.13 o                         
  -6  -2  13         37.96         65.99        21.27 o                         
  -5  -2  13          3.74          2.17         6.46 o                         
  -4  -2  13         69.26         70.24         6.41 o                         
  -3  -2  13        260.43        261.95        10.24 o                         
  -2  -2  13        357.81        370.09        11.89 o                         
  -1  -2  13        429.87        448.54        11.59 o                         
   0  -2  13          2.68          2.71         4.38 o                         
   1  -2  13        205.39        203.18         9.93 o                         
   2  -2  13         43.71         38.35         5.49 o                         
   3  -2  13          5.18          2.59         4.71 o                         
   4  -2  13         34.99         47.31         9.12 o                         
   5  -2  13         19.34         25.69         8.62 o                         
  -6  -1  13         34.84         55.49        10.50 o                         
  -5  -1  13          2.40         -0.76         7.48 o                         
  -4  -1  13         35.55         41.79         5.61 o                         
  -3  -1  13         45.34         51.07         6.05 o                         
  -2  -1  13        213.96        207.65        12.20 o                         
  -1  -1  13         66.83         55.19        11.08 o                         
   0  -1  13          6.40          4.30         5.28 o                         
   1  -1  13        337.62        350.93        11.35 o                         
   2  -1  13       1526.74       1450.72        24.05 o                         
   3  -1  13         70.86         87.93         7.05 o                         
   4  -1  13         25.70         31.10         6.73 o                         
   5  -1  13          6.04         -2.70         6.60 o                         
  -5   0  13          8.45          6.07         6.51 o                         
  -4   0  13          3.55          0.63         4.31 o                         
  -3   0  13        334.38        331.90        10.41 o                         
  -2   0  13        233.58        229.26        11.11 o                         
  -1   0  13        232.27        197.01         8.29 o                         
   0   0  13          2.91          8.11         4.25 o                         
   1   0  13         57.91         56.22         5.78 o                         
   2   0  13         16.36         17.55         5.08 o                         
   3   0  13         23.30         26.30         5.28 o                         
   4   0  13          0.10          1.30         4.79 o                         
  -6   1  13         34.82         51.80         9.36 o                         
  -5   1  13          2.41         -1.17         6.52 o                         
  -4   1  13         35.54         41.22         5.39 o                         
  -3   1  13         45.31         54.48         5.63 o                         
  -2   1  13        213.77        206.34         8.62 o                         
  -1   1  13         67.02         76.53         6.76 o                         
   0   1  13          6.40          6.04         4.43 o                         
   1   1  13        337.44        340.93        10.69 o                         
   2   1  13       1526.36       1461.04        23.05 o                         
   3   1  13         71.04         79.87         6.67 o                         
   4   1  13         25.65         37.62        12.52 o                         
   5   1  13          6.08          2.57         9.30 o                         
  -6   2  13         38.05         44.54         9.91 o                         
  -5   2  13          3.74         11.78         7.37 o                         
  -4   2  13         69.22         67.35         6.35 o                         
  -3   2  13        260.26        249.53         9.57 o                         
  -2   2  13        357.69        390.12        11.25 o                         
  -1   2  13        429.60        413.34        11.73 o                         
   0   2  13          2.67          5.31         4.61 o                         
   1   2  13        205.57        210.74        13.31 o                         
   2   2  13         43.72         35.46         7.38 o                         
   3   2  13          5.20          4.30         4.57 o                         
   4   2  13         35.05         34.48        10.64 o                         
   5   2  13         19.40         20.42        11.08 o                         
  -6   3  13         20.19         33.12         9.89 o                         
  -5   3  13          1.95          1.06         7.57 o                         
  -4   3  13          1.29          6.41         7.56 o                         
  -3   3  13        300.24        304.58        10.50 o                         
  -2   3  13        512.87        513.05        13.05 o                         
  -1   3  13         58.49         57.85         6.18 o                         
   0   3  13          6.57          7.87         4.59 o                         
   1   3  13        316.29        309.10        10.71 o                         
   2   3  13       1179.98       1143.56        20.06 o                         
   3   3  13         24.22         26.05        10.23 o                         
   4   3  13         13.62         21.32        14.00 o                         
  -5   4  13         13.28         14.93         9.36 o                         
  -4   4  13         36.11         26.95         9.38 o                         
  -3   4  13        123.68        135.62        12.48 o                         
  -2   4  13        134.41        133.97         8.01 o                         
  -1   4  13        153.92        152.75         8.53 o                         
   0   4  13         12.11          2.73         4.80 o                         
   1   4  13         91.99         79.39         9.79 o                         
   2   4  13          8.67         17.09         9.11 o                         
   3   4  13          9.55         22.94        10.75 o                         
   4   4  13         13.20         13.19        19.11 o                         
  -4   5  13          1.35         -3.86         8.51 o                         
  -3   5  13         69.49         71.25        18.58 o                         
  -2   5  13         51.11         69.64         9.88 o                         
  -1   5  13          9.14         17.09         5.39 o                         
   0   5  13          1.37         -1.49         4.79 o                         
   1   5  13         74.29         52.98        11.27 o                         
   2   5  13        354.84        341.49        44.69 o                         
   3   5  13          3.91        -23.42        23.42 o                         
  -2   6  13         86.18         80.79        23.69 o                         
  -1   6  13          4.63         12.43         7.44 o                         
   1   6  13         11.40         -8.57         8.57 o                         
  -1  -6  14          4.68         13.19        11.04 o                         
  -4  -5  14         35.71         28.54        14.27 o                         
  -3  -5  14         76.36         64.09        11.04 o                         
  -2  -5  14          9.78          2.44         7.63 o                         
  -1  -5  14         29.84         28.58         6.19 o                         
   0  -5  14         34.52         20.83         6.03 o                         
   1  -5  14         19.74         20.95         7.80 o                         
   2  -5  14          6.98          1.46         7.67 o                         
  -5  -4  14         38.04         40.11        14.54 o                         
  -4  -4  14          3.39         -0.46         8.13 o                         
  -3  -4  14        172.45        176.07        17.50 o                         
  -2  -4  14          5.23          8.02         5.60 o                         
  -1  -4  14          3.79          8.96         5.20 o                         
   0  -4  14         32.96         36.57         6.14 o                         
   1  -4  14        190.57        204.01        13.72 o                         
   2  -4  14         44.78         56.46        10.04 o                         
   3  -4  14          5.25          6.94         8.35 o                         
  -6  -3  14          5.49          8.62        11.85 o                         
  -5  -3  14          1.92          8.51         8.21 o                         
  -4  -3  14        177.09        194.65        18.31 o                         
  -3  -3  14         77.97         78.90         9.71 o                         
  -2  -3  14          5.13          3.86         4.82 o                         
  -1  -3  14         13.06         14.07         8.04 o                         
   0  -3  14        446.98        410.41        13.10 o                         
   1  -3  14          2.67          5.44         4.71 o                         
   2  -3  14          3.04          1.10         4.77 o                         
   3  -3  14         14.38          6.85         7.31 o                         
   4  -3  14          7.80          6.98         7.67 o                         
  -6  -2  14         11.42         17.15         7.97 o                         
  -5  -2  14         53.75         50.61        11.85 o                         
  -4  -2  14         36.18         30.58         8.03 o                         
  -3  -2  14        505.48        515.02        13.80 o                         
  -2  -2  14          0.36         -4.19         4.19 o                         
  -1  -2  14        100.46         93.64         6.60 o                         
   0  -2  14        190.51        169.97         8.29 o                         
   1  -2  14        450.61        456.86        12.22 o                         
   2  -2  14         78.05         73.56         9.60 o                         
   3  -2  14         18.55         16.58         5.97 o                         
   4  -2  14          8.99          5.95         8.01 o                         
  -6  -1  14         44.33         47.08         8.81 o                         
  -5  -1  14         40.78         43.29         9.62 o                         
  -4  -1  14        115.82        136.45         8.45 o                         
  -3  -1  14        246.11        216.24        10.04 o                         
  -2  -1  14         15.70          9.23         4.71 o                         
  -1  -1  14        299.34        304.60        10.31 o                         
   0  -1  14         64.07         68.06         6.26 o                         
   1  -1  14         77.68         71.81         6.50 o                         
   2  -1  14         12.26         16.52         5.09 o                         
   3  -1  14          0.84         -2.44         4.77 o                         
   4  -1  14         23.08          3.44         7.54 o                         
   5  -1  14        103.32        129.32        12.22 o                         
  -5   0  14          9.37         13.39         5.46 o                         
  -4   0  14         43.25         59.49         7.49 o                         
  -3   0  14        464.07        488.88        12.82 o                         
  -2   0  14          5.18          4.98         4.18 o                         
  -1   0  14          0.17          1.40         4.14 o                         
   0   0  14         16.42         20.64         5.22 o                         
   1   0  14        474.20        464.86        12.37 o                         
   2   0  14         74.99         80.36         6.96 o                         
   3   0  14          0.02          3.59         4.90 o                         
   4   0  14          8.50          5.80         7.85 o                         
  -6   1  14         44.40         61.00        15.75 o                         
  -5   1  14         40.66         43.17        13.33 o                         
  -4   1  14        115.70        133.59         8.02 o                         
  -3   1  14        246.10        237.68        10.49 o                         
  -2   1  14         15.69         21.73         4.86 o                         
  -1   1  14        299.53        308.66        24.29 o                         
   0   1  14         63.93         73.24         6.63 o                         
   1   1  14         77.77         76.88         8.16 o                         
   2   1  14         12.24          8.80         5.00 o                         
   3   1  14          0.84          4.98         4.78 o                         
   4   1  14         23.09         17.35         8.97 o                         
   5   1  14        103.47        109.21        14.43 o                         
  -6   2  14         11.44          2.73         9.02 o                         
  -5   2  14         53.80         43.05         9.16 o                         
  -4   2  14         36.21         29.62         5.58 o                         
  -3   2  14        505.33        512.77        13.14 o                         
  -2   2  14          0.36          1.30         6.80 o                         
  -1   2  14        100.46         92.41         7.56 o                         
   0   2  14        190.08        180.50         8.74 o                         
   1   2  14        450.65        426.22        12.82 o                         
   2   2  14         78.09         82.23         6.83 o                         
   3   2  14         18.51          2.88         6.51 o                         
   4   2  14          9.00          8.92        10.04 o                         
  -6   3  14          5.49         -5.12        10.50 o                         
  -5   3  14          1.92          0.32        17.50 o                         
  -4   3  14        177.09        187.42        15.35 o                         
  -3   3  14         77.86         72.68         6.81 o                         
  -2   3  14          5.14          9.83         4.92 o                         
  -1   3  14         13.05         14.08         6.14 o                         
   0   3  14        446.98        441.85        12.57 o                         
   1   3  14          2.64          9.88         4.88 o                         
   2   3  14          3.04         -4.43         4.45 o                         
   3   3  14         14.31          8.93         8.99 o                         
   4   3  14          7.79          2.27        11.00 o                         
  -5   4  14         38.01         55.73        14.27 o                         
  -4   4  14          3.42         -4.05         8.06 o                         
  -3   4  14        172.72        182.64        13.83 o                         
  -2   4  14          5.20          9.62         5.29 o                         
  -1   4  14          3.76          7.52         5.16 o                         
   0   4  14         32.79         36.79         5.92 o                         
   1   4  14        190.54        182.53        12.90 o                         
   2   4  14         44.72         51.54        11.59 o                         
   3   4  14          5.28         -6.26        19.25 o                         
  -4   5  14         35.82         34.19        13.46 o                         
  -3   5  14         76.10         54.64        10.22 o                         
  -2   5  14          9.76          7.36         7.92 o                         
  -1   5  14         29.66         44.55         6.46 o                         
   0   5  14         34.72         38.44         8.59 o                         
   1   5  14         19.53         14.54         9.52 o                         
   2   5  14          6.99          4.30         9.74 o                         
  -3  -5  15         17.37         11.04        16.69 o                         
  -2  -5  15        166.56        230.45        20.19 o                         
  -1  -5  15          2.76          1.39         5.49 o                         
   0  -5  15          1.22         -4.05         5.29 o                         
   1  -5  15         28.61         18.30        12.52 o                         
  -4  -4  15         16.04         16.80         8.47 o                         
  -3  -4  15         61.53         86.69        14.54 o                         
  -2  -4  15         32.98         48.73         6.54 o                         
  -1  -4  15        267.51        283.35        11.97 o                         
   0  -4  15          5.35         -2.70         5.52 o                         
   1  -4  15          8.38          6.18         5.56 o                         
   2  -4  15         75.24         66.13        10.31 o                         
  -5  -3  15         95.58         82.70        11.11 o                         
  -4  -3  15          6.88         23.69         9.96 o                         
  -3  -3  15         49.74         36.98         6.01 o                         
  -2  -3  15         84.02        103.45        12.77 o                         
  -1  -3  15         14.23         19.40         6.22 o                         
   0  -3  15          6.06          4.76         4.71 o                         
   1  -3  15         12.55         12.23         5.17 o                         
   2  -3  15        230.31        194.09        11.06 o                         
   3  -3  15          4.91         12.34         7.90 o                         
  -6  -2  15        122.56        139.29        15.08 o                         
  -5  -2  15         17.90         15.08        10.50 o                         
  -4  -2  15         16.36         13.42         5.50 o                         
  -3  -2  15         99.03         99.91         7.98 o                         
  -2  -2  15        158.82        161.30         8.52 o                         
  -1  -2  15        552.63        555.55        13.76 o                         
   0  -2  15          4.65          2.81         4.68 o                         
   1  -2  15         40.57         44.14         5.92 o                         
   2  -2  15         92.51         83.80         7.06 o                         
   3  -2  15         36.25         46.93         9.29 o                         
   4  -2  15         10.38         15.71        10.90 o                         
  -6  -1  15         12.41         19.89         7.57 o                         
  -5  -1  15        287.48        291.03        20.73 o                         
  -4  -1  15         24.61         18.29         5.55 o                         
  -3  -1  15        184.31        167.99         8.66 o                         
  -2  -1  15        823.63        787.27        16.39 o                         
  -1  -1  15         22.28         25.42         5.14 o                         
   0  -1  15          6.61          7.27         4.60 o                         
   1  -1  15         45.14         36.66         5.84 o                         
   2  -1  15       1081.82       1095.06        20.28 o                         
   3  -1  15         43.17         43.60         6.34 o                         
   4  -1  15         20.47         23.31         7.86 o                         
  -5   0  15         14.66         11.67         5.53 o                         
  -4   0  15         11.11          7.85         5.20 o                         
  -3   0  15          4.62          0.65         6.53 o                         
  -2   0  15        100.64         89.90         8.35 o                         
  -1   0  15        775.82        760.72        16.17 o                         
   0   0  15          4.77          9.49         4.79 o                         
   1   0  15         10.65         13.31         5.18 o                         
   2   0  15        108.94        100.48         7.59 o                         
   3   0  15          4.28          0.66         5.09 o                         
   4   0  15         34.60         34.89         6.35 o                         
  -6   1  15         12.32         28.17         8.80 o                         
  -5   1  15        287.76        290.88        16.35 o                         
  -4   1  15         24.64         33.30         5.57 o                         
  -3   1  15        184.36        187.83         9.14 o                         
  -2   1  15        824.47        786.80        16.63 o                         
  -1   1  15         22.21         14.71         5.18 o                         
   0   1  15          6.62          7.26         5.60 o                         
   1   1  15         45.07         41.21         5.90 o                         
   2   1  15       1082.62       1081.27        20.31 o                         
   3   1  15         43.26         45.03         6.26 o                         
   4   1  15         20.45         22.50         9.85 o                         
  -6   2  15        122.36        172.90        28.67 o                         
  -5   2  15         17.78         34.16        19.38 o                         
  -4   2  15         16.34         30.12         9.29 o                         
  -3   2  15         98.92         96.11         8.24 o                         
  -2   2  15        158.46        156.49         8.51 o                         
  -1   2  15        553.05        545.09        15.00 o                         
   0   2  15          4.64          7.34         5.00 o                         
   1   2  15         40.41         38.46         5.94 o                         
   2   2  15         92.41         98.43         9.87 o                         
   3   2  15         36.26         38.10        11.31 o                         
   4   2  15         10.45          5.87         9.31 o                         
  -5   3  15         95.58         99.31        12.41 o                         
  -4   3  15          6.87          2.97         7.82 o                         
  -3   3  15         49.79         45.85         6.33 o                         
  -2   3  15         84.13         93.76         7.66 o                         
  -1   3  15         14.21          3.66         4.97 o                         
   0   3  15          6.07          6.66         5.02 o                         
   1   3  15         12.47         16.84         5.45 o                         
   2   3  15        230.44        251.54        44.53 o                         
   3   3  15          4.89         22.74        10.07 o                         
  -4   4  15         15.98         32.18         9.89 o                         
  -3   4  15         61.49         65.24        10.31 o                         
  -2   4  15         33.09         29.38         6.17 o                         
  -1   4  15        267.04        283.75        11.47 o                         
   0   4  15          5.35          5.38         5.21 o                         
   1   4  15          8.42         11.58         6.06 o                         
   2   4  15         75.12         38.08        10.80 o                         
   3   4  15         22.76         51.69        32.84 o                         
  -3   5  15         17.33         12.69         9.06 o                         
  -2   5  15        166.19        192.26        14.68 o                         
  -1   5  15          2.71          0.20         5.44 o                         
   0   5  15          1.22         -8.54         9.56 o                         
   1   5  15         28.50         22.76        10.65 o                         
  -2  -5  16         11.00         16.69        11.58 o                         
  -1  -5  16         60.09         58.73         8.25 o                         
   0  -5  16         30.07         19.88         7.90 o                         
  -4  -4  16         25.92         48.73        15.61 o                         
  -3  -4  16        116.96        112.00        16.15 o                         
  -2  -4  16          7.22         16.83         8.47 o                         
  -1  -4  16         50.04         45.30         6.90 o                         
   0  -4  16         25.27         43.11         6.95 o                         
   1  -4  16         90.82        111.10        11.71 o                         
   2  -4  16          6.18          8.35        11.85 o                         
  -5  -3  16          7.17         -1.88        12.11 o                         
  -4  -3  16         21.38         20.46         9.96 o                         
  -3  -3  16         26.60         22.44         7.08 o                         
  -2  -3  16          1.90          7.12         5.52 o                         
  -1  -3  16        178.11        177.81        10.24 o                         
   0  -3  16         76.22         82.91         7.22 o                         
   1  -3  16          0.13         -3.71         4.90 o                         
   2  -3  16          4.20          0.54         7.23 o                         
   3  -3  16          5.53         23.96        13.46 o                         
  -5  -2  16         59.82         72.42        14.00 o                         
  -4  -2  16         35.80         38.04         6.85 o                         
  -3  -2  16         93.77         80.28         7.29 o                         
  -2  -2  16         35.32         35.49         5.67 o                         
  -1  -2  16        100.49         91.89         7.29 o                         
   0  -2  16         58.22         42.36         6.12 o                         
   1  -2  16        152.44        128.10         8.21 o                         
   2  -2  16          2.15         -4.69         4.69 o                         
   3  -2  16          4.07          3.48         7.31 o                         
  -6  -1  16          1.85         -3.91         7.31 o                         
  -5  -1  16          9.45         21.81        10.77 o                         
  -4  -1  16         61.99         60.68         6.99 o                         
  -3  -1  16         51.81         55.62         6.55 o                         
  -2  -1  16          5.73          8.84         5.01 o                         
  -1  -1  16        213.90        185.90         9.35 o                         
   0  -1  16         84.94         99.62         9.33 o                         
   1  -1  16          7.16          5.38         5.27 o                         
   2  -1  16         14.71         11.32         5.46 o                         
   3  -1  16         15.01         -0.63         6.64 o                         
   4  -1  16          6.00          8.57         8.09 o                         
  -5   0  16        232.50        245.46        11.89 o                         
  -4   0  16         12.99         16.48         5.80 o                         
  -3   0  16        118.29        106.98         9.33 o                         
  -2   0  16         66.93         69.94         6.96 o                         
  -1   0  16         71.12         71.71         6.86 o                         
   0   0  16          4.07          1.32         5.48 o                         
   1   0  16         93.14         75.70         7.07 o                         
   2   0  16          4.71          2.60         7.38 o                         
   3   0  16         43.24         47.15         6.87 o                         
   4   0  16         40.90         54.76         8.20 o                         
  -6   1  16          1.84         -4.05         7.37 o                         
  -5   1  16          9.53         13.35        14.54 o                         
  -4   1  16         62.08         53.78         6.54 o                         
  -3   1  16         51.86         43.02         8.20 o                         
  -2   1  16          5.71         -1.24         4.97 o                         
  -1   1  16        213.74        192.60        14.03 o                         
   0   1  16         85.13        115.86         8.21 o                         
   1   1  16          7.17         11.80         5.31 o                         
   2   1  16         14.73         13.44         5.56 o                         
   3   1  16         15.04         19.64         5.90 o                         
   4   1  16          5.96          1.49        10.23 o                         
  -5   2  16         59.88         73.14        11.15 o                         
  -4   2  16         35.82         50.30         7.19 o                         
  -3   2  16         93.78         72.33         6.98 o                         
  -2   2  16         35.35         31.00         5.93 o                         
  -1   2  16        100.56         89.22         7.42 o                         
   0   2  16         58.06         58.85         6.73 o                         
   1   2  16        151.99        146.46        12.20 o                         
   2   2  16          2.14          3.81         6.02 o                         
   3   2  16          4.10          8.18         9.51 o                         
  -5   3  16          7.23         12.65        11.04 o                         
  -4   3  16         21.54         36.33         9.25 o                         
  -3   3  16         26.63         38.26         6.43 o                         
  -2   3  16          1.89         -2.45         5.12 o                         
  -1   3  16        178.09        181.27         9.80 o                         
   0   3  16         76.34         82.31         7.66 o                         
   1   3  16          0.13          2.80         5.21 o                         
   2   3  16          4.22          1.37         8.99 o                         
   3   3  16          5.53         26.92        16.96 o                         
  -4   4  16         25.89         30.15        12.65 o                         
  -3   4  16        117.04        130.05        13.25 o                         
  -2   4  16          7.23         14.46         5.77 o                         
  -1   4  16         49.91         52.41        10.84 o                         
   0   4  16         25.35         37.15         6.48 o                         
   1   4  16         90.80         91.21        12.99 o                         
   2   4  16          6.17         24.23        16.69 o                         
  -2   5  16         11.03         16.62         8.96 o                         
  -1   5  16         60.22         58.34         7.88 o                         
   0   5  16         30.30         23.85        18.04 o                         
  -2  -4  17         69.47         72.05         8.22 o                         
  -1  -4  17         57.96         85.64         8.74 o                         
   0  -4  17          3.72         -1.67         7.69 o                         
   1  -4  17         24.66         21.52         8.37 o                         
  -4  -3  17         38.39         36.08        13.19 o                         
  -3  -3  17         14.80         13.57         6.56 o                         
  -2  -3  17         75.99         76.04         7.96 o                         
  -1  -3  17        122.74        128.60         9.50 o                         
   0  -3  17          4.00          0.37         6.77 o                         
   1  -3  17         37.35         46.95         9.49 o                         
   2  -3  17        112.18         94.92        18.17 o                         
  -5  -2  17         25.31         15.61        10.23 o                         
  -4  -2  17          7.02          4.21         7.67 o                         
  -3  -2  17          7.47         -3.38         5.46 o                         
  -2  -2  17         19.18         12.49         5.38 o                         
  -1  -2  17         85.85         81.72        12.75 o                         
   0  -2  17          2.71          2.21         5.16 o                         
   1  -2  17         35.71         34.88         6.45 o                         
   2  -2  17         78.95         67.03         7.50 o                         
   3  -2  17         28.88         17.50        12.11 o                         
  -5  -1  17         70.80        116.03        15.61 o                         
  -4  -1  17         16.95         18.40         6.15 o                         
  -3  -1  17         10.85         13.57         6.72 o                         
  -2  -1  17          3.86          8.60         5.38 o                         
  -1  -1  17        275.51        289.07        11.69 o                         
   0  -1  17          0.86          2.15         5.05 o                         
   1  -1  17         26.10         17.41         7.23 o                         
   2  -1  17          7.50          4.56         5.56 o                         
   3  -1  17         20.75         36.09         7.38 o                         
  -5   0  17         46.65         40.21         7.31 o                         
  -4   0  17         33.23         31.69         6.50 o                         
  -3   0  17         12.24          6.95         5.49 o                         
  -2   0  17          0.75         -1.49         5.18 o                         
  -1   0  17         25.83         21.30         6.30 o                         
   0   0  17          5.12          8.77         4.99 o                         
   1   0  17        107.09         99.94         8.07 o                         
   2   0  17         41.40         24.37         6.30 o                         
   3   0  17         12.89         10.67         5.49 o                         
  -5   1  17         70.63         87.34        11.51 o                         
  -4   1  17         16.93         21.69         6.02 o                         
  -3   1  17         10.92         15.50         5.28 o                         
  -2   1  17          3.83         -3.73         4.92 o                         
  -1   1  17        275.54        288.84        11.88 o                         
   0   1  17          0.86          2.24         5.22 o                         
   1   1  17         26.17         27.80         6.07 o                         
   2   1  17          7.49          9.70         5.67 o                         
   3   1  17         20.69         23.48         6.45 o                         
  -5   2  17         25.60         25.17         9.10 o                         
  -4   2  17          7.04          5.82         8.85 o                         
  -3   2  17          7.47          9.09         5.61 o                         
  -2   2  17         19.20          9.96         5.56 o                         
  -1   2  17         85.71         83.72         7.89 o                         
   0   2  17          2.69          5.84         5.62 o                         
   1   2  17         35.81         36.05         6.64 o                         
   2   2  17         78.93         86.32         9.56 o                         
   3   2  17         28.90         40.92        18.31 o                         
  -4   3  17         38.35         47.04        10.21 o                         
  -3   3  17         14.91         15.78         6.04 o                         
  -2   3  17         75.82         81.38         7.79 o                         
  -1   3  17        122.82        155.53         9.82 o                         
   0   3  17          4.00         10.48         5.77 o                         
   1   3  17         37.53         41.37         7.19 o                         
   2   3  17        112.04        101.20        13.44 o                         
  -3   4  17          6.80          5.96         9.09 o                         
  -2   4  17         69.74         83.32         9.64 o                         
  -1   4  17         58.01         62.64         7.72 o                         
   0   4  17          3.73          7.58         5.72 o                         
   1   4  17         24.58         21.31        10.02 o                         
  -2  -4  18          5.56         17.77        10.77 o                         
  -1  -4  18         10.80         10.33         8.46 o                         
   0  -4  18         52.11         56.87         8.36 o                         
  -3  -3  18         12.97         17.21         7.10 o                         
  -2  -3  18         10.35         20.74         6.67 o                         
  -1  -3  18         19.88         17.74         6.45 o                         
   0  -3  18         39.13         50.08         7.50 o                         
   1  -3  18         11.50         12.86         8.12 o                         
  -4  -2  18         56.97         62.38        10.61 o                         
  -3  -2  18        109.42        131.26         9.72 o                         
  -2  -2  18          0.30          2.47         5.01 o                         
  -1  -2  18         10.60         16.19         6.00 o                         
   0  -2  18         24.82         24.00         6.49 o                         
   1  -2  18         21.72         19.70         6.07 o                         
   2  -2  18          8.96          7.30         6.37 o                         
  -5  -1  18          1.19         -7.00        10.23 o                         
  -4  -1  18         43.75         61.76         7.95 o                         
  -3  -1  18          8.00          6.20         5.65 o                         
  -2  -1  18          5.30         14.51         5.49 o                         
  -1  -1  18         19.63         21.97         5.88 o                         
   0  -1  18        459.77        434.18        17.82 o                         
   1  -1  18         33.37         25.30         6.45 o                         
   2  -1  18          1.39          4.89         5.72 o                         
   3  -1  18         28.74         21.28         7.92 o                         
  -5   0  18          0.06         -3.61         5.95 o                         
  -4   0  18         59.08         76.77         8.57 o                         
  -3   0  18        116.29        119.03        11.84 o                         
  -2   0  18         10.16         10.09         7.15 o                         
  -1   0  18          2.82          3.12         5.42 o                         
   0   0  18          0.68          2.43         5.62 o                         
   1   0  18         52.27         63.68        11.35 o                         
   2   0  18         14.04         30.68         7.85 o                         
   3   0  18        131.74        158.24        10.23 o                         
  -5   1  18          1.20         11.68         8.17 o                         
  -4   1  18         43.56         49.70         6.95 o                         
  -3   1  18          8.03         13.23         5.84 o                         
  -2   1  18          5.31          6.13         5.63 o                         
  -1   1  18         19.61         11.28         6.13 o                         
   0   1  18        460.48        449.24        14.06 o                         
   1   1  18         33.46         35.69         6.79 o                         
   2   1  18          1.39         -5.10         5.31 o                         
   3   1  18         28.75         15.38         7.29 o                         
  -4   2  18         56.98         59.78        11.06 o                         
  -3   2  18        109.19        114.96        11.50 o                         
  -2   2  18          0.30         -0.71         5.35 o                         
  -1   2  18         10.57          6.21         5.92 o                         
   0   2  18         24.71         34.63         6.81 o                         
   1   2  18         21.96         21.36         6.22 o                         
   2   2  18          8.97         11.55         6.22 o                         
  -4   3  18         58.55        104.73        18.85 o                         
  -3   3  18         12.94         16.06         6.42 o                         
  -2   3  18         10.29          4.16        10.06 o                         
  -1   3  18         19.97         15.36         6.26 o                         
   0   3  18         39.08         37.06         7.32 o                         
   1   3  18         11.61         15.75         6.08 o                         
  -2   4  18          5.54         10.53         7.72 o                         
  -1   4  18         10.78         12.85         6.34 o                         
   0   4  18         52.22         56.20         7.66 o                         
  -3  -3  19          4.31         -5.65        10.23 o                         
  -2  -3  19         20.93         10.27         7.44 o                         
  -1  -3  19         57.75         49.77         7.97 o                         
   0  -3  19          2.25          5.78         7.27 o                         
  -4  -2  19          1.40         -8.35        14.81 o                         
  -3  -2  19         16.44         24.96         7.08 o                         
  -2  -2  19         17.51         16.52         6.00 o                         
  -1  -2  19          1.13         -4.55         5.29 o                         
   0  -2  19         16.90         18.83         7.19 o                         
   1  -2  19         13.70         14.78         7.38 o                         
  -4  -1  19         11.86         19.11        10.22 o                         
  -3  -1  19         53.22         54.52         7.85 o                         
  -2  -1  19          7.42          2.28         6.02 o                         
  -1  -1  19         11.81         13.83         5.91 o                         
   0  -1  19          1.79          3.94         5.68 o                         
   1  -1  19          4.05          7.43         5.87 o                         
   2  -1  19         79.36         76.43         9.52 o                         
  -4   0  19         11.50         19.30         8.84 o                         
  -3   0  19          2.80          8.44         7.08 o                         
  -2   0  19          9.21         10.90         5.91 o                         
  -1   0  19         12.90         21.19         6.60 o                         
   0   0  19         10.75          8.73         6.07 o                         
   1   0  19         69.88         71.06         7.88 o                         
   2   0  19         45.14         40.28         7.05 o                         
  -4   1  19         11.84         12.70         6.26 o                         
  -3   1  19         53.18         62.02         7.70 o                         
  -2   1  19          7.45          4.11         7.91 o                         
  -1   1  19         11.79         14.76         6.92 o                         
   0   1  19          1.80          2.71         5.54 o                         
   1   1  19          4.02          7.29         6.03 o                         
   2   1  19         79.44        106.56        19.79 o                         
  -4   2  19          1.40          1.62        10.23 o                         
  -3   2  19         16.43         28.56         6.65 o                         
  -2   2  19         17.69         21.33         6.38 o                         
  -1   2  19          1.12         11.36         5.89 o                         
   0   2  19         16.94         10.41         6.26 o                         
   1   2  19         13.82         18.01         6.52 o                         
  -3   3  19          4.26          5.92        13.19 o                         
  -2   3  19         21.05         15.35        10.80 o                         
  -1   3  19         57.78         68.79         9.33 o                         
   0   3  19          2.25          5.16         7.58 o                         
  -3  -2  20         33.92         40.00        15.61 o                         
  -2  -2  20          4.77         11.98         7.76 o                         
  -1  -2  20         14.35         18.50         7.11 o                         
   0  -2  20         10.63          3.45        12.68 o                         
  -3  -1  20         66.52         73.72         8.23 o                         
  -2  -1  20          5.57         -2.26         5.75 o                         
  -1  -1  20         19.12         16.10         6.49 o                         
   0  -1  20         24.07         24.54         6.82 o                         
   1  -1  20         22.16         33.46        14.99 o                         
  -4   0  20         28.50         22.88        11.58 o                         
  -3   0  20          2.68          0.85         5.68 o                         
  -2   0  20          0.06          1.32         5.91 o                         
  -1   0  20         32.18         28.89         7.16 o                         
   0   0  20         38.40         57.67         7.53 o                         
   1   0  20         74.43         94.26        11.68 o                         
  -3   1  20         66.61         60.97         7.85 o                         
  -2   1  20          5.58         -0.16         8.90 o                         
  -1   1  20         19.16         27.04         6.87 o                         
   0   1  20         23.98         18.17         6.59 o                         
   1   1  20         22.21         22.15         7.96 o                         
  -3   2  20         34.24         38.13         9.48 o                         
  -2   2  20          4.74          4.44         6.96 o                         
  -1   2  20         14.36          3.69         6.37 o                         
   0   2  20         10.67         19.50         7.74 o                         
  -2  -1  21          4.54          7.54        11.04 o                         
  -1  -1  21          1.52          2.54         8.76 o                         
  -2   0  21          0.96         -0.81         8.62 o                         
  -1   0  21         89.24         91.62        12.86 o                         
   0   0  21          1.70        -10.67        10.67 o                         
  -2   1  21          4.47        -17.04        18.85 o                         
  -1   1  21          1.50         11.27        10.01 o                         
                                                                                
