# Supplementary material for: Reducing the background of ultra-low-temperature X-ray diffraction data through new methods and advanced materials
Source: J Appl Crystallogr. 2019 Apr 1;52(Pt 2):445–50. doi: 10.1107/S1600576719003078 (PMC6448682; doi:10.1107/S1600576719003078)
Supplement: Supplementary file 3 [file j-52-00445-Collection_2_vitamin_Csup3.hkl]

data_Collection_2_vitamin_C                                                     
_shelx_title ' CMM180068_New_0m in P2(1)'                                       
_shelx_refln_list_code          4                                               
_shelx_F_calc_maximum      163.29                                               
_exptl_crystal_F_000       368.00                                               
_reflns_d_resolution_high  0.8597                                               
                                                                                
loop_                                                                           
 _space_group_symop_operation_xyz                                               
 'x, y, z'                                                                      
 '-x, y+1/2, -z'                                                                
                                                                                
_cell_length_a     6.4196                                                       
_cell_length_b     6.3619                                                       
_cell_length_c    17.1568                                                       
_cell_angle_alpha  90.000                                                       
_cell_angle_beta   99.356                                                       
_cell_angle_gamma  90.000                                                       
                                                                                
_shelx_F_squared_multiplier     1.000                                           
                                                                                
loop_                                                                           
 _refln_index_h                                                                 
 _refln_index_k                                                                 
 _refln_index_l                                                                 
 _refln_F_squared_calc                                                          
 _refln_F_squared_meas                                                          
 _refln_F_squared_sigma                                                         
 _refln_observed_status                                                         
   2  -7   0          4.42          3.73        23.31 o                         
   1  -6   0         27.02         26.32        12.51 o                         
   2  -6   0         10.19         -6.99        12.21 o                         
   3  -6   0         11.63         -3.27        24.65 o                         
   4  -6   0         89.06         89.42        19.46 o                         
   1  -5   0        567.64        567.58        24.06 o                         
   2  -5   0          4.39          8.87         8.80 o                         
   3  -5   0        201.79        242.63        28.91 o                         
   4  -5   0        138.58        171.28        20.71 o                         
   5  -5   0         36.83         40.06        15.43 o                         
   0  -4   0       3465.31       3432.04        67.19 o                         
   1  -4   0         64.34         68.20         6.44 o                         
   2  -4   0        157.64        143.74        14.07 o                         
   3  -4   0         25.46         26.73        12.09 o                         
   4  -4   0        129.08        117.57        15.03 o                         
   5  -4   0        167.48        184.73        20.80 o                         
   6  -4   0         61.83         71.38        17.69 o                         
   1  -3   0        586.17        582.70        11.63 o                         
   2  -3   0          6.83          6.82         2.93 o                         
   3  -3   0        535.65        614.46        53.02 o                         
   4  -3   0        409.32        404.12        22.46 o                         
   5  -3   0        195.42        202.04        17.53 o                         
   6  -3   0          0.66         23.71        25.05 o                         
   0  -2   0      26656.27      25895.02       756.41 o                         
   1  -2   0        214.02        212.36         5.73 o                         
   2  -2   0         88.20         94.58         9.06 o                         
   3  -2   0         36.14         39.24         8.33 o                         
   4  -2   0        563.60        601.51        23.36 o                         
   5  -2   0        293.86        303.64        19.32 o                         
   6  -2   0         27.61         23.47        15.12 o                         
   7  -2   0         20.65         13.36        15.42 o                         
   1  -1   0       3455.57       3150.55        56.01 o                         
   2  -1   0         20.88         22.03         5.00 o                         
   3  -1   0       2214.22       2343.94        31.94 o                         
   4  -1   0        988.69       1022.97        19.10 o                         
   5  -1   0         57.69         58.13        11.37 o                         
   6  -1   0         19.96         15.22        11.18 o                         
   1   0   0        394.47        378.73         6.11 o                         
   2   0   0         10.40          9.70         2.62 o                         
   3   0   0          0.01          5.38         3.40 o                         
   4   0   0       1572.54       1696.13        32.11 o                         
   5   0   0        153.21        150.12         9.26 o                         
   1   1   0       3453.95       3080.24        85.13 o                         
   2   1   0         20.89         16.04         6.83 o                         
   3   1   0       2214.49       2293.43        31.89 o                         
   4   1   0        988.47       1026.20        21.46 o                         
   5   1   0         57.55         76.95        12.48 o                         
   6   1   0         19.98         29.25        11.59 o                         
   0   2   0      26664.48      25253.47       674.48 o                         
   1   2   0        214.06        218.82         6.06 o                         
   2   2   0         88.17         94.47         9.29 o                         
   3   2   0         36.23         32.99         8.18 o                         
   4   2   0        563.87        561.41        24.11 o                         
   5   2   0        293.67        295.58        25.71 o                         
   6   2   0         27.54          3.18        14.22 o                         
   7   2   0         20.80          1.47        16.39 o                         
   1   3   0        586.29        583.15        11.67 o                         
   2   3   0          6.83          6.39         3.30 o                         
   3   3   0        535.47        502.07        24.30 o                         
   4   3   0        409.26        400.02        22.69 o                         
   5   3   0        195.31        201.78        20.52 o                         
   6   3   0          0.66        -19.71        23.05 o                         
   0   4   0       3463.22       3400.27        66.69 o                         
   1   4   0         64.35         58.55         8.23 o                         
   2   4   0        157.61        147.13        14.28 o                         
   3   4   0         25.51          4.81        11.10 o                         
   4   4   0        129.10        160.66        24.51 o                         
   5   4   0        167.51        149.06        29.57 o                         
   6   4   0         61.85         66.24        19.05 o                         
   1   5   0        568.13        557.78        23.91 o                         
   2   5   0          4.38          4.36         9.23 o                         
   3   5   0        201.77        230.30        22.78 o                         
   4   5   0        138.57        145.87        19.31 o                         
   5   5   0         36.83         34.91        16.17 o                         
   1   6   0         27.01         17.68        12.47 o                         
   2   6   0         10.21          3.69        15.19 o                         
   3   6   0         11.67          1.28        44.76 o                         
   4   6   0         89.00         64.59        18.49 o                         
   2   7   0          4.42          7.50        15.89 o                         
  -2  -7   1          6.60         -3.88        14.27 o                         
   2  -7   1          3.91         -0.92        13.04 o                         
  -4  -6   1         16.48         37.28        14.78 o                         
  -3  -6   1        136.74        140.00        54.89 o                         
  -2  -6   1          6.75         18.65        13.04 o                         
  -1  -6   1        104.12        111.11        14.43 o                         
   1  -6   1         62.71         58.24        12.03 o                         
   2  -6   1         51.37         49.12        16.37 o                         
   3  -6   1         12.98         41.03        26.38 o                         
   4  -6   1          4.73         21.88        14.70 o                         
  -5  -5   1        100.37        102.66        18.44 o                         
  -4  -5   1         40.58         38.17        18.25 o                         
  -3  -5   1         49.51         43.46        12.61 o                         
  -2  -5   1         18.38         14.89        10.56 o                         
  -1  -5   1        377.32        381.40        21.31 o                         
   0  -5   1          4.53          0.73         5.59 o                         
   1  -5   1        252.79        245.19        18.92 o                         
   2  -5   1         32.35         27.93        10.84 o                         
   3  -5   1         90.68         91.83        14.59 o                         
   4  -5   1          0.33          2.04        15.03 o                         
   5  -5   1         43.47         63.72        15.09 o                         
  -6  -4   1        195.62        180.60        21.73 o                         
  -5  -4   1         28.33         43.61        16.00 o                         
  -4  -4   1        117.70        115.74        14.98 o                         
  -3  -4   1        123.40        122.49        14.46 o                         
  -2  -4   1        445.16        428.18        20.16 o                         
  -1  -4   1         85.54         82.59         9.00 o                         
   0  -4   1          2.64         -5.54         5.54 o                         
   1  -4   1         48.61         46.42         6.18 o                         
   2  -4   1        328.59        336.01        19.78 o                         
   3  -4   1         21.04         34.22        11.95 o                         
   4  -4   1        120.50         97.42        15.59 o                         
   5  -4   1        142.18        137.77        18.46 o                         
   6  -4   1        110.16         94.67        17.51 o                         
  -6  -3   1        128.23        105.46        30.91 o                         
  -5  -3   1        317.44        327.14        22.63 o                         
  -4  -3   1          8.38         10.84         9.32 o                         
  -3  -3   1         24.99         23.85         9.91 o                         
  -2  -3   1         82.78         80.88         3.57 o                         
  -1  -3   1        307.07        314.36         8.36 o                         
   0  -3   1          3.33         -0.42         3.40 o                         
   1  -3   1         48.97         53.51         5.38 o                         
   2  -3   1        238.78        259.63        14.92 o                         
   3  -3   1         90.09         79.79        29.17 o                         
   4  -3   1         51.22         44.67        12.63 o                         
   5  -3   1        173.85        169.92        17.40 o                         
   6  -3   1         73.94         55.25        16.80 o                         
  -7  -2   1         22.56         38.59        14.43 o                         
  -6  -2   1        357.64        343.21        37.03 o                         
  -5  -2   1         29.90         29.31        10.41 o                         
  -4  -2   1         51.75         48.89         9.95 o                         
  -3  -2   1        721.59        724.61        68.21 o                         
  -2  -2   1        527.75        506.78        24.25 o                         
  -1  -2   1        138.73        135.08         4.74 o                         
   0  -2   1          0.43         -0.70         2.43 o                         
   1  -2   1        194.43        198.59        12.35 o                         
   2  -2   1        198.09        193.65        11.62 o                         
   3  -2   1        150.70        148.30         8.43 o                         
   4  -2   1        122.99        115.90        13.29 o                         
   5  -2   1        331.02        308.83        19.65 o                         
   6  -2   1        223.30        231.14        20.73 o                         
   7  -2   1         46.60         43.32        17.32 o                         
  -6  -1   1         97.76         98.06        13.83 o                         
  -5  -1   1        504.86        516.98        36.37 o                         
  -4  -1   1         33.29         26.95         7.51 o                         
  -3  -1   1        225.98        229.54         7.85 o                         
  -2  -1   1        322.93        307.06         8.95 o                         
  -1  -1   1       3208.49       3084.17        33.73 o                         
   0  -1   1          5.57          5.12         1.77 o                         
   1  -1   1       1177.93       1096.04        15.24 o                         
   2  -1   1        401.90        422.46         9.46 o                         
   3  -1   1        306.23        313.65        12.73 o                         
   4  -1   1          1.82         -0.89         5.10 o                         
   5  -1   1        139.91        129.54        14.40 o                         
   6  -1   1         59.93         51.60        20.52 o                         
  -5   0   1          0.41         15.34         5.81 o                         
  -4   0   1          0.37         -7.50         7.50 o                         
  -3   0   1       2532.53       2607.77        35.24 o                         
  -2   0   1        608.82        595.67        10.88 o                         
  -1   0   1        720.00        662.71         9.59 o                         
   0   0   1          2.23          0.53         1.07 o                         
   1   0   1       1111.05       1065.45        14.55 o                         
   2   0   1       2221.67       2312.76        30.56 o                         
   3   0   1        468.53        480.47        10.80 o                         
   4   0   1          8.90          9.53         5.91 o                         
   5   0   1        455.30        458.25        14.19 o                         
  -6   1   1         97.69         80.92        13.65 o                         
  -5   1   1        504.93        459.32        21.90 o                         
  -4   1   1         33.29         27.64         5.33 o                         
  -3   1   1        226.01        225.18         7.00 o                         
  -2   1   1        322.74        292.63         7.21 o                         
  -1   1   1       3208.83       3122.50        36.28 o                         
   0   1   1          5.57          4.50         1.75 o                         
   1   1   1       1177.44       1093.51        15.05 o                         
   2   1   1        401.66        377.16        10.50 o                         
   3   1   1        305.48        313.59         8.26 o                         
   4   1   1          1.84         13.02        11.11 o                         
   5   1   1        139.76        122.01        19.85 o                         
   6   1   1         59.83         63.03        14.54 o                         
  -7   2   1         22.64          6.19        14.60 o                         
  -6   2   1        357.57        295.86        24.66 o                         
  -5   2   1         29.86         22.17        11.34 o                         
  -4   2   1         51.71         54.58        11.02 o                         
  -3   2   1        721.62        707.48        22.91 o                         
  -2   2   1        527.72        510.77        21.85 o                         
  -1   2   1        138.64        140.12         5.49 o                         
   0   2   1          0.43          1.59         2.48 o                         
   1   2   1        194.39        206.76        32.24 o                         
   2   2   1        197.88        193.29        11.76 o                         
   3   2   1        150.75        141.64         7.88 o                         
   4   2   1        122.97        121.90        15.05 o                         
   5   2   1        331.09        344.06        22.65 o                         
   6   2   1        223.53        243.16        27.84 o                         
   7   2   1         46.57         51.72        17.39 o                         
  -6   3   1        128.31        115.88        20.62 o                         
  -5   3   1        317.74        336.88        24.51 o                         
  -4   3   1          8.36          7.67         9.98 o                         
  -3   3   1         25.03          4.26        13.32 o                         
  -2   3   1         82.55         90.34         7.48 o                         
  -1   3   1        306.97        309.15        11.95 o                         
   0   3   1          3.33          6.69         3.40 o                         
   1   3   1         48.86         45.73         5.29 o                         
   2   3   1        238.70        241.14        12.23 o                         
   3   3   1         90.00         43.35        23.98 o                         
   4   3   1         51.21         60.97        12.61 o                         
   5   3   1        173.79        188.20        18.71 o                         
   6   3   1         73.93         76.31        17.85 o                         
  -6   4   1        195.74        163.22        22.32 o                         
  -5   4   1         28.32         31.79        14.98 o                         
  -4   4   1        117.69        112.66        14.78 o                         
  -3   4   1        123.19        119.24        14.40 o                         
  -2   4   1        445.51        449.15        20.32 o                         
  -1   4   1         85.20         83.25         8.65 o                         
   0   4   1          2.65          6.24         6.32 o                         
   1   4   1         48.46         33.22        18.23 o                         
   2   4   1        328.98        331.00        19.63 o                         
   3   4   1         21.04         20.43        10.83 o                         
   4   4   1        120.56        107.40        15.42 o                         
   5   4   1        142.14        105.78        17.99 o                         
   6   4   1        110.19        108.08        22.65 o                         
  -5   5   1        100.48         90.97        17.98 o                         
  -4   5   1         40.58         51.95        19.58 o                         
  -3   5   1         49.43         50.33        12.71 o                         
  -2   5   1         18.31         25.10        10.45 o                         
  -1   5   1        377.58        367.97        25.84 o                         
   0   5   1          4.53          5.71         5.88 o                         
   1   5   1        252.94        225.88        29.17 o                         
   2   5   1         32.28         26.13        11.26 o                         
   3   5   1         90.83         87.94        15.40 o                         
   4   5   1          0.33         -3.62        14.30 o                         
   5   5   1         43.44         57.99        16.39 o                         
  -4   6   1         16.48         14.46        14.04 o                         
  -3   6   1        136.62        134.16        23.49 o                         
  -2   6   1          6.81         -1.25        14.27 o                         
  -1   6   1        103.86        102.59        14.75 o                         
   1   6   1         62.56         68.61        14.03 o                         
   2   6   1         51.36         39.34        14.46 o                         
   3   6   1         12.94         37.12        33.30 o                         
   4   6   1          4.73          0.98        24.51 o                         
  -2   7   1          6.54        -11.18        15.23 o                         
   2   7   1          3.88         21.78        14.40 o                         
  -2  -7   2          4.90          7.83        14.10 o                         
   2  -7   2          1.19         21.64        13.06 o                         
  -4  -6   2         88.46         94.22        18.11 o                         
  -3  -6   2         12.40         11.82        16.63 o                         
  -2  -6   2          1.58         -3.31        13.26 o                         
  -1  -6   2         52.93         61.16        12.86 o                         
   1  -6   2          3.97          4.63        11.17 o                         
   2  -6   2          8.04         -4.26        19.45 o                         
   3  -6   2          4.43          2.23        19.98 o                         
   4  -6   2         16.27         17.87        15.85 o                         
  -5  -5   2          2.33          0.36        20.38 o                         
  -4  -5   2         28.96          5.46        27.18 o                         
  -3  -5   2         54.40         63.92        14.32 o                         
  -2  -5   2         42.55         36.52        12.12 o                         
  -1  -5   2         76.73         79.53        12.93 o                         
   0  -5   2        462.75        482.96        17.59 o                         
   1  -5   2        108.08        104.08        13.18 o                         
   2  -5   2         25.97         19.90        13.59 o                         
   3  -5   2        116.15         92.81        15.42 o                         
   4  -5   2         80.61         66.42        16.39 o                         
   5  -5   2        110.17         99.74        18.22 o                         
  -6  -4   2         30.98         19.15        15.55 o                         
  -5  -4   2         14.22          1.58        13.66 o                         
  -4  -4   2        167.40        163.34        21.58 o                         
  -3  -4   2         19.45         28.02        11.39 o                         
  -2  -4   2         45.98         46.19        11.04 o                         
  -1  -4   2         18.88          9.26         5.94 o                         
   0  -4   2       3142.75       3314.07        51.11 o                         
   1  -4   2        271.57        275.49        10.44 o                         
   2  -4   2         61.37         50.37        11.01 o                         
   3  -4   2         44.78         36.56        12.46 o                         
   4  -4   2         34.22         35.58        11.73 o                         
   5  -4   2        100.03        111.78        17.45 o                         
   6  -4   2         35.63         39.61        15.87 o                         
  -6  -3   2         20.53         46.02        35.70 o                         
  -5  -3   2         38.69         24.50        11.82 o                         
  -4  -3   2         55.90         54.18        12.22 o                         
  -3  -3   2        255.71        284.36        18.62 o                         
  -2  -3   2         84.07         81.85         5.56 o                         
  -1  -3   2         52.96         55.61         4.59 o                         
   0  -3   2       1384.80       1438.92        22.11 o                         
   1  -3   2        111.40        117.72         5.73 o                         
   2  -3   2        123.28        131.58        12.59 o                         
   3  -3   2         90.80         87.44        12.12 o                         
   4  -3   2        226.71        216.58        18.02 o                         
   5  -3   2        273.00        266.70        21.57 o                         
   6  -3   2         51.07         39.22        15.29 o                         
  -7  -2   2         62.81         36.03        21.71 o                         
  -6  -2   2         19.78         42.73        16.65 o                         
  -5  -2   2         77.70         84.74        13.51 o                         
  -4  -2   2        403.17        390.50        19.58 o                         
  -3  -2   2         40.50         38.74         8.37 o                         
  -2  -2   2         32.13         34.89         4.00 o                         
  -1  -2   2        408.38        379.78         9.17 o                         
   0  -2   2       7893.52       7782.21        94.43 o                         
   1  -2   2        646.11        598.12        30.11 o                         
   2  -2   2         43.77         43.35         3.38 o                         
   3  -2   2         94.86         88.40         6.18 o                         
   4  -2   2         47.46         55.78        10.70 o                         
   5  -2   2        168.86        180.20        16.39 o                         
   6  -2   2         13.28         21.00        12.67 o                         
  -6  -1   2         11.06          7.05        10.79 o                         
  -5  -1   2         15.73         12.25         9.24 o                         
  -4  -1   2        358.57        344.44        13.20 o                         
  -3  -1   2        700.04        676.29        21.18 o                         
  -2  -1   2        106.96        107.95        14.67 o                         
  -1  -1   2        482.68        453.14         8.23 o                         
   0  -1   2       1740.84       1624.64        24.58 o                         
   1  -1   2        988.28        920.86        16.31 o                         
   2  -1   2         19.51         18.87         4.56 o                         
   3  -1   2        372.99        379.63         9.60 o                         
   4  -1   2        374.35        427.35        13.34 o                         
   5  -1   2        649.97        666.92        25.39 o                         
   6  -1   2          2.63         30.57        21.58 o                         
  -5   0   2        458.74        468.35        13.93 o                         
  -4   0   2        644.57        676.17        16.77 o                         
  -3   0   2        102.41         94.85         5.52 o                         
  -2   0   2         19.62         16.21         3.09 o                         
  -1   0   2       1141.62       1082.37        20.34 o                         
   1   0   2         81.47         73.30         3.79 o                         
   2   0   2         15.76         14.10         4.03 o                         
   3   0   2         30.99         27.98         4.15 o                         
   4   0   2        684.72        758.34        16.97 o                         
   5   0   2         72.20         70.96         7.91 o                         
  -6   1   2         11.07          9.16        21.85 o                         
  -5   1   2         15.81         12.21         9.92 o                         
  -4   1   2        358.62        363.13        10.68 o                         
  -3   1   2        699.99        690.07        12.50 o                         
  -2   1   2        106.97        106.20         5.30 o                         
  -1   1   2        483.04        462.43         8.36 o                         
   0   1   2       1739.08       1633.37        24.91 o                         
   1   1   2        988.31        935.07        13.98 o                         
   2   1   2         19.52         28.28         7.81 o                         
   3   1   2        373.19        376.33         9.45 o                         
   4   1   2        374.42        396.25        22.60 o                         
   5   1   2        649.75        709.25        38.37 o                         
   6   1   2          2.66        -12.85        12.85 o                         
  -7   2   2         62.62         45.37        18.63 o                         
  -6   2   2         19.74        -10.93        16.01 o                         
  -5   2   2         77.96         78.10        13.42 o                         
  -4   2   2        403.26        434.62        20.24 o                         
  -3   2   2         40.56         41.53         3.57 o                         
  -2   2   2         32.15         32.42         3.26 o                         
  -1   2   2        409.26        424.02        20.27 o                         
   0   2   2       7888.38       7778.40       110.86 o                         
   1   2   2        646.47        655.36        12.63 o                         
   2   2   2         43.77         43.57         4.12 o                         
   3   2   2         94.77         95.73         5.63 o                         
   4   2   2         47.52         59.10        11.75 o                         
   5   2   2        168.77        162.67        16.96 o                         
   6   2   2         13.24         11.24        14.79 o                         
  -6   3   2         20.52         -5.89        41.83 o                         
  -5   3   2         38.59         34.64        12.81 o                         
  -4   3   2         55.98         52.16        13.59 o                         
  -3   3   2        255.60        265.85        41.16 o                         
  -2   3   2         84.01         94.18         6.89 o                         
  -1   3   2         53.23         60.08         4.97 o                         
   0   3   2       1384.55       1410.25        22.38 o                         
   1   3   2        111.62        121.66         7.12 o                         
   2   3   2        123.29        134.33        19.32 o                         
   3   3   2         90.75         95.05        13.09 o                         
   4   3   2        226.71        205.67        18.52 o                         
   5   3   2        273.02        304.65        22.11 o                         
   6   3   2         51.07         37.05        17.33 o                         
  -6   4   2         30.99         23.63        34.37 o                         
  -5   4   2         14.30         14.53        14.57 o                         
  -4   4   2        167.38        163.77        17.28 o                         
  -3   4   2         19.48         34.26        11.23 o                         
  -2   4   2         45.96         54.17        11.49 o                         
  -1   4   2         18.99         32.12        20.08 o                         
   0   4   2       3142.79       3291.03        46.54 o                         
   1   4   2        271.80        297.79        20.77 o                         
   2   4   2         61.36         53.40        11.45 o                         
   3   4   2         44.92         46.49        12.81 o                         
   4   4   2         34.08         34.81        11.85 o                         
   5   4   2         99.91        122.05        34.10 o                         
   6   4   2         35.70         48.26        18.23 o                         
  -5   5   2          2.33         -3.73        15.61 o                         
  -4   5   2         29.13         33.04        16.65 o                         
  -3   5   2         54.32         55.30        13.88 o                         
  -2   5   2         42.50         42.20        11.78 o                         
  -1   5   2         76.50         80.47        12.82 o                         
   0   5   2        463.03        474.08        17.02 o                         
   1   5   2        107.93        111.57        13.85 o                         
   2   5   2         25.97         26.24        11.10 o                         
   3   5   2        116.28        101.49        16.07 o                         
   4   5   2         80.51         82.97        17.87 o                         
   5   5   2        110.21        120.24        21.39 o                         
  -4   6   2         88.51         70.22        19.11 o                         
  -3   6   2         12.41         27.16        38.50 o                         
  -2   6   2          1.58          3.81        45.03 o                         
  -1   6   2         52.83         45.73        12.96 o                         
   1   6   2          3.95         -6.92        12.12 o                         
   2   6   2          8.05         -0.39        12.48 o                         
   3   6   2          4.50         -1.90        14.76 o                         
   4   6   2         16.25         19.35        16.34 o                         
  -2   7   2          4.90         -3.55        16.92 o                         
   2   7   2          1.18         23.29        15.62 o                         
  -2  -7   3         24.00          5.11        25.18 o                         
  -4  -6   3          0.30         -9.70        14.21 o                         
  -3  -6   3         13.42          8.16        23.05 o                         
  -2  -6   3        146.42        169.19        19.26 o                         
  -1  -6   3         36.54          1.62        21.71 o                         
   1  -6   3         27.74         67.14        29.04 o                         
   2  -6   3        122.99        141.85        18.99 o                         
   3  -6   3         63.92         82.52        17.30 o                         
  -5  -5   3         20.06         14.39        14.02 o                         
  -4  -5   3         65.04         96.99        27.98 o                         
  -3  -5   3          6.64          9.45        10.20 o                         
  -2  -5   3         12.35         13.65        10.88 o                         
  -1  -5   3         50.63         45.93        14.52 o                         
   0  -5   3          3.26         -0.91         6.03 o                         
   1  -5   3         66.49         69.96        12.22 o                         
   2  -5   3         84.48         85.83        26.78 o                         
   3  -5   3         47.26         32.01        12.75 o                         
   4  -5   3         55.55         53.68        17.01 o                         
   5  -5   3         71.12         69.31        16.81 o                         
  -6  -4   3         30.53         27.71        15.67 o                         
  -5  -4   3         32.87         51.50        40.90 o                         
  -4  -4   3          6.19         10.28        12.79 o                         
  -3  -4   3        331.39        345.20        20.86 o                         
  -2  -4   3        856.32        859.50        27.96 o                         
  -1  -4   3        118.95        113.01        10.11 o                         
   0  -4   3          4.24         -5.56         5.56 o                         
   1  -4   3        118.30        136.97        20.46 o                         
   2  -4   3         87.69         84.34        12.07 o                         
   3  -4   3          2.78          1.85         9.53 o                         
   4  -4   3         11.06         17.20        11.58 o                         
   5  -4   3        107.31        110.42        19.16 o                         
  -6  -3   3        427.85        404.13        27.44 o                         
  -5  -3   3         52.71         42.55        12.10 o                         
  -4  -3   3        126.57        116.65        19.85 o                         
  -3  -3   3          3.93         -5.12        29.17 o                         
  -2  -3   3        108.55        105.17         6.04 o                         
  -1  -3   3        171.22        189.67         8.73 o                         
   0  -3   3          0.37         -0.41         3.46 o                         
   1  -3   3          0.60          3.89         3.42 o                         
   2  -3   3        560.20        545.70        18.47 o                         
   3  -3   3         29.40         19.38         9.45 o                         
   4  -3   3        148.32        154.87        16.16 o                         
   5  -3   3        117.18        118.75        16.12 o                         
   6  -3   3          5.40         -3.57        15.04 o                         
  -7  -2   3         18.11         12.88        13.01 o                         
  -6  -2   3         61.44         63.97        14.19 o                         
  -5  -2   3         21.26         19.23         9.79 o                         
  -4  -2   3          5.51          5.19         8.70 o                         
  -3  -2   3        603.08        647.67        15.76 o                         
  -2  -2   3       3846.82       3824.77        49.04 o                         
  -1  -2   3        345.25        371.33        13.69 o                         
   0  -2   3          9.30         15.79        10.82 o                         
   1  -2   3        100.13        101.74         6.11 o                         
   2  -2   3        541.21        527.65        11.18 o                         
   3  -2   3        214.56        213.23         9.48 o                         
   4  -2   3         10.85          6.71         9.20 o                         
   5  -2   3        387.11        398.12        22.21 o                         
   6  -2   3         30.21         34.07        27.84 o                         
  -6  -1   3        861.19        838.29        30.15 o                         
  -5  -1   3         27.62         23.38         9.97 o                         
  -4  -1   3        109.46        114.38         9.06 o                         
  -3  -1   3         79.41         84.64         5.24 o                         
  -2  -1   3       1020.86       1030.76        20.07 o                         
  -1  -1   3         85.65         91.80         4.80 o                         
   0  -1   3         12.05         14.25         3.16 o                         
   1  -1   3       1687.96       1636.44        23.03 o                         
   2  -1   3       3000.11       3118.14        41.05 o                         
   3  -1   3        403.93        410.15        10.74 o                         
   4  -1   3          4.51          3.85         5.62 o                         
   5  -1   3        311.12        328.94        19.01 o                         
   6  -1   3         22.02         28.41        12.79 o                         
  -5   0   3          0.00          1.69         6.20 o                         
  -4   0   3          0.60          1.28         6.67 o                         
  -3   0   3          2.47         -0.50         3.63 o                         
  -2   0   3       6566.65       6846.95       116.81 o                         
  -1   0   3          8.64          5.43         2.50 o                         
   0   0   3          3.30         -0.22         3.14 o                         
   1   0   3         77.62         71.18         4.14 o                         
   2   0   3       4447.50       4237.34        54.27 o                         
   3   0   3       1222.09       1265.99        21.80 o                         
   4   0   3          7.55         21.71         6.98 o                         
   5   0   3        462.47        477.95        14.88 o                         
  -6   1   3        861.31        880.04        42.36 o                         
  -5   1   3         27.35         19.87        11.07 o                         
  -4   1   3        109.47        109.60         7.82 o                         
  -3   1   3         79.57         86.42         5.28 o                         
  -2   1   3       1021.26       1004.67        22.91 o                         
  -1   1   3         86.06         84.84         4.98 o                         
   0   1   3         12.05         12.19         4.08 o                         
   1   1   3       1689.18       1626.41        25.11 o                         
   2   1   3       2998.80       3040.48        49.99 o                         
   3   1   3        404.53        414.28        10.39 o                         
   4   1   3          4.51          7.23         7.54 o                         
   5   1   3        311.23        304.03        20.91 o                         
   6   1   3         22.05         46.50        14.41 o                         
  -7   2   3         18.25         31.17        21.31 o                         
  -6   2   3         61.28         70.46        17.70 o                         
  -5   2   3         21.15         10.15        17.98 o                         
  -4   2   3          5.50         10.05         9.53 o                         
  -3   2   3        602.58        575.94        19.37 o                         
  -2   2   3       3847.41       3857.58        87.95 o                         
  -1   2   3        345.22        324.92        17.80 o                         
   0   2   3          9.30          4.29         9.67 o                         
   1   2   3        100.09         99.40         5.68 o                         
   2   2   3        542.10        529.97        10.77 o                         
   3   2   3        214.89        209.89         8.13 o                         
   4   2   3         10.84         10.19        10.58 o                         
   5   2   3        387.09        379.33        31.71 o                         
   6   2   3         30.22         99.14        61.41 o                         
  -6   3   3        427.74        415.44        33.44 o                         
  -5   3   3         52.64         62.90        13.96 o                         
  -4   3   3        126.60        127.00        14.97 o                         
  -3   3   3          3.95        -11.06        11.06 o                         
  -2   3   3        108.69        107.37         8.58 o                         
  -1   3   3        170.93        183.88         7.49 o                         
   0   3   3          0.37          0.35         3.97 o                         
   1   3   3          0.60         -0.30         3.52 o                         
   2   3   3        560.05        560.83        13.05 o                         
   3   3   3         29.58         25.13        10.24 o                         
   4   3   3        148.31        141.78        16.28 o                         
   5   3   3        117.14        117.72        17.14 o                         
   6   3   3          5.40          1.93        15.16 o                         
  -6   4   3         30.60         14.23        16.51 o                         
  -5   4   3         32.85         75.12        35.70 o                         
  -4   4   3          6.19         12.31        10.95 o                         
  -3   4   3        331.58        339.62        21.28 o                         
  -2   4   3        856.48        815.53        28.07 o                         
  -1   4   3        119.13        106.68         8.44 o                         
   0   4   3          4.24         -5.57         9.85 o                         
   1   4   3        118.50        116.69        10.05 o                         
   2   4   3         87.40         93.06        13.55 o                         
   3   4   3          2.75          4.25        10.45 o                         
   4   4   3         11.06          4.09        18.52 o                         
   5   4   3        107.44        189.57        28.51 o                         
  -5   5   3         20.18         13.61        16.65 o                         
  -4   5   3         65.04         92.76        23.45 o                         
  -3   5   3          6.62         16.53        11.65 o                         
  -2   5   3         12.36         19.47        10.99 o                         
  -1   5   3         50.45         45.29        15.99 o                         
   0   5   3          3.26         -1.55         8.01 o                         
   1   5   3         66.37         62.58        12.48 o                         
   2   5   3         84.93         70.32        13.56 o                         
   3   5   3         47.16         45.53        14.37 o                         
   4   5   3         55.51         99.91        29.84 o                         
   5   5   3         71.10         83.92        19.40 o                         
  -4   6   3          0.30        -17.58        17.58 o                         
  -3   6   3         13.46         33.03        17.12 o                         
  -2   6   3        146.43        178.77        19.64 o                         
  -1   6   3         36.54         62.35        16.52 o                         
   1   6   3         27.71         58.47        41.83 o                         
   2   6   3        122.98        117.15        19.35 o                         
   3   6   3         63.73         59.57        17.55 o                         
  -2   7   3         23.99         -5.33        19.72 o                         
  -2  -7   4          4.61          1.53        17.58 o                         
  -4  -6   4          9.32         15.76        35.57 o                         
  -3  -6   4         39.77          3.97        29.17 o                         
  -2  -6   4          3.59         19.55        12.92 o                         
  -1  -6   4         58.32         68.28        20.12 o                         
   1  -6   4        152.17        143.17        18.33 o                         
   2  -6   4          2.17         26.50        20.38 o                         
   3  -6   4         62.84         56.54        15.89 o                         
  -5  -5   4         37.16         44.20        15.88 o                         
  -4  -5   4         10.03         25.40        14.49 o                         
  -3  -5   4         57.55         74.53        14.29 o                         
  -2  -5   4         51.06         51.82        11.83 o                         
  -1  -5   4         38.40         49.88        11.01 o                         
   0  -5   4         13.98         15.24         6.76 o                         
   1  -5   4         13.47          8.54        14.65 o                         
   2  -5   4         40.74         32.21        10.81 o                         
   3  -5   4         36.70         31.68        16.52 o                         
   4  -5   4         91.09         93.17        19.85 o                         
  -6  -4   4         12.67         14.90        15.37 o                         
  -5  -4   4         19.61         30.16        26.38 o                         
  -4  -4   4         64.20         62.04        12.86 o                         
  -3  -4   4         90.93         90.63        14.76 o                         
  -2  -4   4          5.56         -6.73         8.62 o                         
  -1  -4   4        210.98        228.23        13.07 o                         
   0  -4   4         36.09         59.81        16.96 o                         
   1  -4   4         46.20         45.33         6.83 o                         
   2  -4   4          8.81          4.13         9.12 o                         
   3  -4   4         52.32         44.81        12.10 o                         
   4  -4   4        114.76         80.79        14.89 o                         
   5  -4   4         47.35         25.45        16.39 o                         
  -6  -3   4         27.82          5.92        14.79 o                         
  -5  -3   4          3.03         -0.55        11.13 o                         
  -4  -3   4         44.92         48.09        12.54 o                         
  -3  -3   4        134.91        153.72        21.45 o                         
  -2  -3   4         39.98         49.97         6.93 o                         
  -1  -3   4        213.60        236.19         8.77 o                         
   0  -3   4        697.55        729.41        17.38 o                         
   1  -3   4        725.25        759.27        17.20 o                         
   2  -3   4        142.58        125.13         9.26 o                         
   3  -3   4        254.92        247.02        17.49 o                         
   4  -3   4        126.96        128.54        18.65 o                         
   5  -3   4         50.21         68.73        25.98 o                         
   6  -3   4         81.56         86.39        16.07 o                         
  -7  -2   4         58.51         70.62        26.38 o                         
  -6  -2   4         37.69         32.43        14.39 o                         
  -5  -2   4        193.56        194.79        16.95 o                         
  -4  -2   4         24.80         26.78        10.30 o                         
  -3  -2   4        327.85        314.82        10.81 o                         
  -2  -2   4         31.74         30.43         3.74 o                         
  -1  -2   4        224.33        224.13         8.18 o                         
   0  -2   4       1545.88       1508.94        33.02 o                         
   1  -2   4        117.86        115.02         6.17 o                         
   2  -2   4         19.86         17.88         4.30 o                         
   3  -2   4        204.26        216.34        19.38 o                         
   4  -2   4        434.46        443.50        25.18 o                         
   5  -2   4        301.65        310.50        20.19 o                         
   6  -2   4         16.19         -2.10        16.25 o                         
  -6  -1   4          4.42          8.19        17.72 o                         
  -5  -1   4         83.38         93.07        13.06 o                         
  -4  -1   4         77.58         92.11         8.85 o                         
  -3  -1   4         47.05         52.11         4.77 o                         
  -2  -1   4         19.54         26.19         6.17 o                         
  -1  -1   4          1.66          0.29         3.01 o                         
   0  -1   4       4041.86       3855.29        48.87 o                         
   1  -1   4        183.58        195.00         7.27 o                         
   2  -1   4         64.12         66.89         5.34 o                         
   3  -1   4        171.26        161.10        10.53 o                         
   4  -1   4        326.25        341.70        12.46 o                         
   5  -1   4        318.28        318.30        19.01 o                         
   6  -1   4          0.49         43.26        26.24 o                         
  -5   0   4        669.15        665.84        18.27 o                         
  -4   0   4        266.11        233.54        11.78 o                         
  -3   0   4        643.79        651.84        15.07 o                         
  -2   0   4          4.31         -5.05         5.91 o                         
  -1   0   4         28.13         23.39         3.20 o                         
   0   0   4          2.51         -3.99         4.35 o                         
   1   0   4       2464.49       2261.46        30.78 o                         
   2   0   4         11.93          9.83         3.99 o                         
   3   0   4        326.03        365.25        10.67 o                         
   4   0   4         99.43        105.30         8.20 o                         
   5   0   4        624.15        639.93        17.18 o                         
  -6   1   4          4.43          1.33        13.06 o                         
  -5   1   4         83.24         79.93        17.05 o                         
  -4   1   4         77.55         88.05         7.51 o                         
  -3   1   4         47.07         57.81         5.72 o                         
  -2   1   4         19.54         22.32         5.00 o                         
  -1   1   4          1.68          0.42         3.41 o                         
   0   1   4       4043.05       3800.45        48.80 o                         
   1   1   4        183.09        171.88         6.98 o                         
   2   1   4         64.13         63.96         5.29 o                         
   3   1   4        171.16        194.66         9.29 o                         
   4   1   4        326.05        347.63        11.79 o                         
   5   1   4        318.55        311.68        21.09 o                         
   6   1   4          0.48        -19.21        34.24 o                         
  -7   2   4         58.51         28.24        23.98 o                         
  -6   2   4         37.70        150.00        26.38 o                         
  -5   2   4        193.56        184.10        18.38 o                         
  -4   2   4         24.90         27.92        10.04 o                         
  -3   2   4        328.00        307.78        11.41 o                         
  -2   2   4         31.72         35.25         4.33 o                         
  -1   2   4        224.20        217.27         8.76 o                         
   0   2   4       1545.07       1521.57        23.19 o                         
   1   2   4        117.97        115.64         6.25 o                         
   2   2   4         19.84         21.40         4.16 o                         
   3   2   4        204.33        192.51         8.86 o                         
   4   2   4        433.86        470.15        23.93 o                         
   5   2   4        301.93        281.87        21.29 o                         
   6   2   4         16.19         21.38        15.12 o                         
  -6   3   4         27.82         -8.38        16.37 o                         
  -5   3   4          3.05          9.94        11.68 o                         
  -4   3   4         44.93         49.86        13.01 o                         
  -3   3   4        134.90        122.14        14.85 o                         
  -2   3   4         40.00         62.72         9.64 o                         
  -1   3   4        213.42        223.91        17.06 o                         
   0   3   4        698.83        733.87        17.56 o                         
   1   3   4        724.99        768.35        15.58 o                         
   2   3   4        142.61        148.87         7.66 o                         
   3   3   4        254.99        250.21        23.45 o                         
   4   3   4        126.92        122.85        16.30 o                         
   5   3   4         50.27         51.23        30.24 o                         
   6   3   4         81.56         95.70        18.52 o                         
  -6   4   4         12.65         20.66        16.13 o                         
  -5   4   4         19.55          9.14        14.26 o                         
  -4   4   4         64.09         59.28        13.63 o                         
  -3   4   4         90.86         85.01        14.72 o                         
  -2   4   4          5.57          2.13        11.46 o                         
  -1   4   4        211.30        202.47        21.03 o                         
   0   4   4         36.13         39.46        14.39 o                         
   1   4   4         46.25         52.81         7.15 o                         
   2   4   4          8.81          3.01         9.75 o                         
   3   4   4         52.26         68.89        13.49 o                         
   4   4   4        114.86         84.42        16.39 o                         
   5   4   4         47.36         36.36        18.04 o                         
  -5   5   4         37.16         30.73        17.32 o                         
  -4   5   4         10.00          8.49        13.44 o                         
  -3   5   4         57.50         61.15        15.45 o                         
  -2   5   4         51.05         42.63        14.65 o                         
  -1   5   4         38.48         40.76        13.85 o                         
   0   5   4         14.02         11.66         7.96 o                         
   1   5   4         13.53          6.08        11.59 o                         
   2   5   4         40.76         34.77        12.81 o                         
   3   5   4         36.73         13.21        13.94 o                         
   4   5   4         90.98         70.16        20.48 o                         
  -4   6   4          9.25         19.18        20.52 o                         
  -3   6   4         39.68         40.50        21.58 o                         
  -2   6   4          3.59         -2.66        14.12 o                         
  -1   6   4         58.49         69.27        18.92 o                         
   1   6   4        151.99        139.87        19.03 o                         
   2   6   4          2.17         -1.41        16.21 o                         
   3   6   4         62.71         75.77        17.97 o                         
  -2   7   4          4.62          7.46        16.79 o                         
  -4  -6   5         41.83         33.67        30.77 o                         
  -3  -6   5         36.43         60.42        23.45 o                         
  -2  -6   5        187.67        173.34        18.55 o                         
  -1  -6   5         20.50          3.68        12.35 o                         
   0  -6   5          0.05         22.91        21.85 o                         
   1  -6   5          9.95          0.35        11.45 o                         
   2  -6   5         27.31         60.93        21.58 o                         
   3  -6   5          1.83          6.02        12.54 o                         
  -5  -5   5         99.93        100.93        18.38 o                         
  -4  -5   5         32.55         34.02        14.39 o                         
  -3  -5   5         81.56         72.80        13.94 o                         
  -2  -5   5         86.43         67.13        12.42 o                         
  -1  -5   5         70.66         48.94        11.48 o                         
   0  -5   5          3.73          2.82         5.96 o                         
   1  -5   5        112.26        126.66        13.76 o                         
   2  -5   5         97.36        110.63        14.46 o                         
   3  -5   5        167.27        169.68        19.77 o                         
   4  -5   5         11.42         19.07        13.43 o                         
  -6  -4   5         58.68         62.92        16.65 o                         
  -5  -4   5          7.71          8.20        13.41 o                         
  -4  -4   5         61.99         62.08        12.96 o                         
  -3  -4   5          5.28         -6.96        15.19 o                         
  -2  -4   5        277.60        260.42        17.15 o                         
  -1  -4   5        104.81        107.44         8.35 o                         
   0  -4   5         23.18         21.96         6.79 o                         
   1  -4   5        286.28        303.42        11.04 o                         
   2  -4   5        140.89        148.17        15.62 o                         
   3  -4   5        133.88        133.99        15.23 o                         
   4  -4   5         23.35         32.74        11.98 o                         
   5  -4   5         30.97         37.29        14.52 o                         
  -6  -3   5        142.67        143.18        29.04 o                         
  -5  -3   5         45.38         32.86        12.17 o                         
  -4  -3   5         43.98         34.04        11.97 o                         
  -3  -3   5         12.25         12.18         8.95 o                         
  -2  -3   5        170.46        158.48         8.52 o                         
  -1  -3   5         82.36         87.61         6.31 o                         
   0  -3   5          8.28          9.55         4.65 o                         
   1  -3   5       1117.84       1182.34        24.04 o                         
   2  -3   5        223.47        251.36        22.01 o                         
   3  -3   5       1062.58       1040.50        32.42 o                         
   4  -3   5         74.32         74.51        13.37 o                         
   5  -3   5        136.96        109.26        35.30 o                         
   6  -3   5          5.15         14.86        14.82 o                         
  -7  -2   5         19.48         33.69        26.78 o                         
  -6  -2   5         92.89        128.82        17.22 o                         
  -5  -2   5         12.99         15.72         9.84 o                         
  -4  -2   5         43.62         47.41        10.21 o                         
  -3  -2   5         76.04         82.13         8.08 o                         
  -2  -2   5       2456.64       2413.16        34.15 o                         
  -1  -2   5        416.96        425.62        11.50 o                         
   0  -2   5          3.26          4.88         6.39 o                         
   1  -2   5       1027.65       1022.23        18.92 o                         
   2  -2   5        856.29        876.14        17.15 o                         
   3  -2   5        131.42        129.67        11.17 o                         
   4  -2   5         39.69         34.39        11.23 o                         
   5  -2   5         95.68         86.95        13.54 o                         
   6  -2   5         30.17         32.72        13.35 o                         
  -6  -1   5        233.07        225.35        26.51 o                         
  -5  -1   5        827.41        802.20        28.03 o                         
  -4  -1   5         45.56         47.33         6.48 o                         
  -3  -1   5        385.48        374.20        10.03 o                         
  -2  -1   5         30.27         32.80         4.60 o                         
  -1  -1   5          4.06          3.35         3.84 o                         
   0  -1   5         10.09          4.52         3.62 o                         
   1  -1   5        748.39        739.45        27.27 o                         
   2  -1   5        571.03        601.54        13.29 o                         
   3  -1   5        382.62        397.59        13.84 o                         
   4  -1   5         15.08          9.92         6.60 o                         
   5  -1   5        227.81        203.51        20.52 o                         
   6  -1   5          5.68         -3.70        23.45 o                         
  -5   0   5          2.17          5.49         6.71 o                         
  -4   0   5          0.02         12.47         7.25 o                         
  -3   0   5        170.23        187.76         9.33 o                         
  -2   0   5      11139.23      10790.81       238.10 o                         
  -1   0   5        283.91        280.76         7.98 o                         
   0   0   5         10.65          9.85         3.78 o                         
   1   0   5        931.47        915.56        16.92 o                         
   2   0   5        142.92        153.23         8.00 o                         
   3   0   5         31.31         36.98         8.32 o                         
   4   0   5         13.84         14.38         6.44 o                         
   5   0   5        121.25        131.97         9.48 o                         
  -6   1   5        233.00        210.22        25.05 o                         
  -5   1   5        828.17        829.95        39.43 o                         
  -4   1   5         45.60         55.93        10.11 o                         
  -3   1   5        384.76        375.78        12.61 o                         
  -2   1   5         30.17         28.30         5.29 o                         
  -1   1   5          4.09          8.64         6.58 o                         
   0   1   5         10.07          8.09         3.50 o                         
   1   1   5        747.46        696.04        14.60 o                         
   2   1   5        571.13        586.62        13.12 o                         
   3   1   5        382.11        429.28        15.23 o                         
   4   1   5         15.08         18.04         6.25 o                         
   5   1   5        227.72        182.81        18.17 o                         
   6   1   5          5.64         14.81        15.91 o                         
  -7   2   5         19.44         46.36        20.52 o                         
  -6   2   5         93.11        134.02        26.64 o                         
  -5   2   5         12.98          9.59        12.26 o                         
  -4   2   5         43.62         38.90        13.85 o                         
  -3   2   5         76.37         83.63         9.20 o                         
  -2   2   5       2457.02       2389.93        38.93 o                         
  -1   2   5        416.89        412.40        11.94 o                         
   0   2   5          3.26          5.08         4.19 o                         
   1   2   5       1027.08       1037.57        18.22 o                         
   2   2   5        857.48        901.47        17.10 o                         
   3   2   5        131.24        131.11         9.84 o                         
   4   2   5         39.68         39.40        12.97 o                         
   5   2   5         95.52        103.00        16.48 o                         
   6   2   5         30.17         31.32        16.88 o                         
  -6   3   5        142.65         96.98        28.24 o                         
  -5   3   5         45.24         36.24        16.25 o                         
  -4   3   5         43.97         21.31        14.65 o                         
  -3   3   5         12.28          2.40        11.19 o                         
  -2   3   5        170.31        182.56        12.12 o                         
  -1   3   5         82.29         83.61         7.46 o                         
   0   3   5          8.28          0.35         4.13 o                         
   1   3   5       1117.24       1140.78        35.24 o                         
   2   3   5        223.96        220.27        13.40 o                         
   3   3   5       1062.11       1043.76        34.18 o                         
   4   3   5         74.36         86.68        15.23 o                         
   5   3   5        136.89        130.95        19.86 o                         
   6   3   5          5.13          1.68        19.21 o                         
  -6   4   5         58.57         79.66        25.31 o                         
  -5   4   5          7.70          9.33        20.78 o                         
  -4   4   5         61.91         48.49        17.58 o                         
  -3   4   5          5.37        -11.46        13.59 o                         
  -2   4   5        277.25        258.44        22.91 o                         
  -1   4   5        104.90        120.36         9.80 o                         
   0   4   5         23.19         27.44         7.76 o                         
   1   4   5        286.27        280.52        11.43 o                         
   2   4   5        140.56        169.37        17.52 o                         
   3   4   5        133.90        137.12        19.45 o                         
   4   4   5         23.34         16.88        14.12 o                         
   5   4   5         30.88         28.15        16.67 o                         
  -5   5   5         99.61        114.03        26.64 o                         
  -4   5   5         32.51         22.91        19.45 o                         
  -3   5   5         81.71         70.07        18.38 o                         
  -2   5   5         86.47         92.99        18.12 o                         
  -1   5   5         70.42         62.08        16.25 o                         
   0   5   5          3.73          8.66         7.64 o                         
   1   5   5        112.39        122.59        15.14 o                         
   2   5   5         97.23         96.67        15.26 o                         
   3   5   5        167.42        143.73        21.75 o                         
   4   5   5         11.45         25.97        15.73 o                         
  -4   6   5         41.85         53.55        23.18 o                         
  -3   6   5         36.42         29.57        19.18 o                         
  -2   6   5        187.47        203.56        29.04 o                         
  -1   6   5         20.45         24.25        18.38 o                         
   1   6   5          9.87          2.86        14.37 o                         
   2   6   5         27.21         37.14        18.54 o                         
   3   6   5          1.83          6.97        15.06 o                         
  -4  -6   6         49.38         52.40        15.52 o                         
  -3  -6   6          7.92         23.89        14.83 o                         
  -2  -6   6         23.75         36.89        41.16 o                         
  -1  -6   6         35.52         24.20        12.91 o                         
   0  -6   6          6.61         16.83        18.25 o                         
   1  -6   6         25.99         28.46        37.43 o                         
   2  -6   6         15.29         31.49        13.93 o                         
   3  -6   6         24.22         21.89        13.62 o                         
  -5  -5   6         68.70         84.69        18.13 o                         
  -4  -5   6         24.60         47.71        32.90 o                         
  -3  -5   6        134.38        131.96        25.31 o                         
  -2  -5   6          6.68         11.48         9.56 o                         
  -1  -5   6         85.28         83.21         8.45 o                         
   0  -5   6         29.10         38.25         6.73 o                         
   1  -5   6         14.90         18.79        10.53 o                         
   2  -5   6          9.94         10.63        10.50 o                         
   3  -5   6          1.52        -11.43        13.99 o                         
   4  -5   6         61.50         57.95        15.42 o                         
  -6  -4   6         49.84         80.88        17.03 o                         
  -5  -4   6         10.82          8.24        12.33 o                         
  -4  -4   6        188.08        188.22        17.84 o                         
  -3  -4   6         29.11         32.92        10.59 o                         
  -2  -4   6         38.40         39.53        10.62 o                         
  -1  -4   6         60.61         58.92         6.92 o                         
   0  -4   6         46.53         52.12         6.63 o                         
   1  -4   6        251.13        264.91        12.15 o                         
   2  -4   6         84.03         79.26        18.25 o                         
   3  -4   6        296.09        314.02        20.09 o                         
   4  -4   6        118.60        122.49        23.85 o                         
   5  -4   6         70.63         58.53        22.78 o                         
  -6  -3   6         15.74         23.95        14.78 o                         
  -5  -3   6         46.83         24.11        23.85 o                         
  -4  -3   6         23.67         22.91        10.05 o                         
  -3  -3   6         18.20         17.56         9.46 o                         
  -2  -3   6         15.72         28.65        17.87 o                         
  -1  -3   6         89.01        102.22         9.57 o                         
   0  -3   6        739.42        764.82        25.04 o                         
   1  -3   6         79.65         87.05         9.27 o                         
   2  -3   6          8.69          2.11         6.28 o                         
   3  -3   6        105.88         88.80        13.66 o                         
   4  -3   6        484.43        480.15        23.94 o                         
   5  -3   6        186.51        195.59        22.51 o                         
  -7  -2   6          2.87        -14.39        14.39 o                         
  -6  -2   6         33.91         42.35        13.23 o                         
  -5  -2   6         25.69         23.92        11.99 o                         
  -4  -2   6        162.56        148.69        14.21 o                         
  -3  -2   6         24.40         34.79        10.69 o                         
  -2  -2   6        140.58        136.98         7.82 o                         
  -1  -2   6        132.76        145.19         8.09 o                         
   0  -2   6       1191.96       1176.19        20.33 o                         
   1  -2   6        859.12        901.13        21.57 o                         
   2  -2   6         75.49         71.28        14.27 o                         
   3  -2   6        851.36        868.11        18.68 o                         
   4  -2   6        391.50        405.22        24.51 o                         
   5  -2   6         71.22         60.68        17.32 o                         
   6  -2   6         21.93          4.30        12.54 o                         
  -6  -1   6         12.10         -8.12        11.24 o                         
  -5  -1   6        151.96        162.76        20.92 o                         
  -4  -1   6          1.84         17.34         7.15 o                         
  -3  -1   6        389.94        401.02        15.50 o                         
  -2  -1   6         55.80         54.35         5.71 o                         
  -1  -1   6        211.13        185.57         9.77 o                         
   0  -1   6       1938.71       1969.81        30.21 o                         
   1  -1   6        769.23        784.39        15.61 o                         
   2  -1   6         27.19         30.53         5.04 o                         
   3  -1   6        121.04        134.80         9.37 o                         
   4  -1   6        452.65        447.23        15.09 o                         
   5  -1   6          4.59         18.95        16.92 o                         
   6  -1   6          3.81         -2.68        12.27 o                         
  -5   0   6         39.69         52.70         8.53 o                         
  -4   0   6        125.24        144.98        16.66 o                         
  -3   0   6          0.63          5.55         4.48 o                         
  -2   0   6         37.57         38.17         4.66 o                         
  -1   0   6        123.38        121.53        16.50 o                         
   0   0   6        271.00        286.03        21.15 o                         
   1   0   6        633.95        631.51        13.91 o                         
   2   0   6          8.62          7.21         4.65 o                         
   3   0   6        795.78        845.49        19.28 o                         
   4   0   6         91.54         79.25         8.99 o                         
   5   0   6         19.15          2.38         8.57 o                         
  -6   1   6         12.08         -2.93        13.59 o                         
  -5   1   6        151.61        144.14        20.52 o                         
  -4   1   6          1.83         -5.98         6.76 o                         
  -3   1   6        389.81        419.20        14.33 o                         
  -2   1   6         55.82         60.33         5.51 o                         
  -1   1   6        211.01        213.12        12.18 o                         
   0   1   6       1938.32       1994.31        29.79 o                         
   1   1   6        769.78        756.21        15.68 o                         
   2   1   6         27.21         28.40         5.05 o                         
   3   1   6        121.10        124.17        10.11 o                         
   4   1   6        452.24        452.17        14.79 o                         
   5   1   6          4.56         12.35        11.34 o                         
   6   1   6          3.78         -4.56        15.42 o                         
  -7   2   6          2.89         -9.59        16.52 o                         
  -6   2   6         33.95         27.44        18.92 o                         
  -5   2   6         25.72         30.64        14.39 o                         
  -4   2   6        162.16        155.33        18.92 o                         
  -3   2   6         24.37         22.52        13.66 o                         
  -2   2   6        140.57        151.77         8.66 o                         
  -1   2   6        132.70        140.34         7.59 o                         
   0   2   6       1193.15       1215.66        21.21 o                         
   1   2   6        858.90        886.25        17.40 o                         
   2   2   6         75.47         86.08         8.55 o                         
   3   2   6        851.12        843.48        18.11 o                         
   4   2   6        391.96        379.64        23.20 o                         
   5   2   6         71.09         75.40        16.09 o                         
   6   2   6         21.97         14.55        16.11 o                         
  -6   3   6         15.72        -21.31        21.31 o                         
  -5   3   6         46.83         45.29        16.52 o                         
  -4   3   6         23.65         11.99        14.39 o                         
  -3   3   6         18.29         15.45        10.92 o                         
  -2   3   6         15.74          4.58        14.71 o                         
  -1   3   6         88.86        100.92        24.23 o                         
   0   3   6        739.41        803.68        29.84 o                         
   1   3   6         79.51        100.28        12.30 o                         
   2   3   6          8.69         13.39        11.81 o                         
   3   3   6        106.08        111.31        15.70 o                         
   4   3   6        484.48        484.66        26.72 o                         
   5   3   6        186.28        171.63        32.90 o                         
  -6   4   6         49.76         69.54        24.25 o                         
  -5   4   6         10.84         -0.53        17.85 o                         
  -4   4   6        188.90        191.57        24.25 o                         
  -3   4   6         29.10         27.71        15.19 o                         
  -2   4   6         38.37         33.04        14.39 o                         
  -1   4   6         60.54         56.64         8.44 o                         
   0   4   6         46.51         42.99         7.16 o                         
   1   4   6        251.36        268.58        11.86 o                         
   2   4   6         84.07         80.78        14.45 o                         
   3   4   6        296.33        296.34        22.02 o                         
   4   4   6        118.64        144.04        21.36 o                         
   5   4   6         70.60         52.28        18.37 o                         
  -5   5   6         68.66         32.24        22.11 o                         
  -4   5   6         24.60         25.31        17.85 o                         
  -3   5   6        134.74        170.52        24.25 o                         
  -2   5   6          6.67         -7.73        11.72 o                         
  -1   5   6         85.39         87.77        11.62 o                         
   0   5   6         29.04         45.40         8.51 o                         
   1   5   6         15.01         35.32        12.61 o                         
   2   5   6          9.94          9.93        12.21 o                         
   3   5   6          1.55         14.84        13.93 o                         
   4   5   6         61.59         97.83        19.31 o                         
  -4   6   6         49.53         53.55        21.05 o                         
  -3   6   6          7.93         13.06        18.65 o                         
  -2   6   6         23.74         18.92        18.38 o                         
  -1   6   6         35.48         38.90        16.79 o                         
   0   6   6          6.58         14.58        18.44 o                         
   1   6   6         25.99         21.95        17.53 o                         
   2   6   6         15.28         16.37        15.26 o                         
   3   6   6         24.26         25.80        17.52 o                         
  -3  -6   7         10.77          0.73        12.66 o                         
  -2  -6   7         90.59         61.08        19.17 o                         
  -1  -6   7         35.37         44.75        14.33 o                         
   0  -6   7          6.08          8.55        11.60 o                         
   1  -6   7          3.86         13.14        28.38 o                         
   2  -6   7          7.35         -4.81        14.92 o                         
   3  -6   7          2.44         -4.11        20.52 o                         
  -5  -5   7         46.93         47.91        15.69 o                         
  -4  -5   7          4.57        -13.04        13.07 o                         
  -3  -5   7        132.52        129.66        17.71 o                         
  -2  -5   7         71.17         67.60        13.15 o                         
  -1  -5   7        282.35        269.55        11.90 o                         
   0  -5   7          3.64          4.60         5.66 o                         
   1  -5   7         22.88         27.38        18.38 o                         
   2  -5   7         14.66         14.92        12.02 o                         
   3  -5   7         45.43         74.08        35.30 o                         
   4  -5   7          1.01         12.54        13.39 o                         
  -6  -4   7         24.76         17.52        15.19 o                         
  -5  -4   7        135.34        129.52        35.70 o                         
  -4  -4   7         69.16         56.68        13.21 o                         
  -3  -4   7         11.20          8.29         9.06 o                         
  -2  -4   7        136.51        115.58        17.58 o                         
  -1  -4   7         94.77         89.62         8.33 o                         
   0  -4   7         29.07         30.55        11.10 o                         
   1  -4   7          9.94          2.16         6.70 o                         
   2  -4   7         29.19         31.40        10.98 o                         
   3  -4   7          5.37          1.67        10.40 o                         
   4  -4   7         79.76         97.37        18.92 o                         
   5  -4   7        120.72        104.60        18.28 o                         
  -6  -3   7         18.96         18.49        13.30 o                         
  -5  -3   7          8.21          6.93        10.42 o                         
  -4  -3   7         30.52         28.41        10.70 o                         
  -3  -3   7         74.57         81.53        12.67 o                         
  -2  -3   7         51.97         61.81        10.34 o                         
  -1  -3   7       1051.31       1064.87        34.18 o                         
   0  -3   7         13.35         17.86         8.41 o                         
   1  -3   7        134.65        131.39         9.89 o                         
   2  -3   7        258.98        273.25        11.61 o                         
   3  -3   7         13.07         16.89        10.74 o                         
   4  -3   7         12.83         17.85        18.65 o                         
   5  -3   7         19.46          4.74        16.21 o                         
  -7  -2   7         13.94         -2.40        13.80 o                         
  -6  -2   7         26.94         17.18        14.24 o                         
  -5  -2   7        296.08        287.59        19.58 o                         
  -4  -2   7        108.75        132.47        47.69 o                         
  -3  -2   7         42.12         28.72        16.46 o                         
  -2  -2   7        150.58        144.73         8.68 o                         
  -1  -2   7        146.48        148.38         8.68 o                         
   0  -2   7          9.96          9.85         4.76 o                         
   1  -2   7         63.66         68.12         6.74 o                         
   2  -2   7        909.89        904.91        28.07 o                         
   3  -2   7         93.78         86.80         8.92 o                         
   4  -2   7         58.37         56.70        12.58 o                         
   5  -2   7        175.37        197.33        19.72 o                         
   6  -2   7         11.07         16.86        14.82 o                         
  -6  -1   7          3.57         -8.57        10.59 o                         
  -5  -1   7        246.88        240.51        16.07 o                         
  -4  -1   7         20.39         12.91         5.58 o                         
  -3  -1   7        329.34        322.28        16.11 o                         
  -2  -1   7        149.65        164.60        15.15 o                         
  -1  -1   7       2735.86       2867.05        40.00 o                         
   0  -1   7          9.61          8.65         4.77 o                         
   1  -1   7         89.04         95.74         7.27 o                         
   2  -1   7         66.05         83.34        13.04 o                         
   3  -1   7        741.02        756.03        18.53 o                         
   4  -1   7         17.68         12.91         7.46 o                         
   5  -1   7         46.45         58.93        24.65 o                         
   6  -1   7        154.84        149.32        19.71 o                         
  -5   0   7        383.94        372.35        13.26 o                         
  -4   0   7         35.23         37.23         8.04 o                         
  -3   0   7         46.90         48.96         6.37 o                         
  -2   0   7       3004.67       3326.42        45.97 o                         
  -1   0   7          0.51         -2.76         5.92 o                         
   0   0   7          0.05          0.84         4.99 o                         
   1   0   7         10.28         11.02         5.36 o                         
   2   0   7        863.56        837.77        17.64 o                         
   3   0   7         38.24         61.04        18.42 o                         
   4   0   7          0.16         -2.13         7.03 o                         
   5   0   7         21.52         18.16         7.79 o                         
  -6   1   7          3.61         19.72        15.99 o                         
  -5   1   7        247.22        257.11        23.45 o                         
  -4   1   7         20.44         17.19         6.59 o                         
  -3   1   7        328.70        366.44        12.92 o                         
  -2   1   7        149.65        150.40         7.99 o                         
  -1   1   7       2736.05       2773.32        51.26 o                         
   0   1   7          9.62         15.54         4.82 o                         
   1   1   7         89.06         93.17         7.24 o                         
   2   1   7         66.19         74.52         7.86 o                         
   3   1   7        741.45        795.75        37.92 o                         
   4   1   7         17.68         15.56         7.18 o                         
   5   1   7         46.42         80.14        14.78 o                         
   6   1   7        155.31        162.26        22.22 o                         
  -7   2   7         13.91         68.21        19.72 o                         
  -6   2   7         27.02         43.43        19.72 o                         
  -5   2   7        296.00        282.69        25.84 o                         
  -4   2   7        108.79        126.02        18.12 o                         
  -3   2   7         42.39         46.23        16.92 o                         
  -2   2   7        150.80        175.95        10.65 o                         
  -1   2   7        146.54        137.54         7.66 o                         
   0   2   7          9.97          7.73         5.04 o                         
   1   2   7         63.98         64.32         7.19 o                         
   2   2   7        908.28        829.82        19.32 o                         
   3   2   7         94.18         93.53         7.96 o                         
   4   2   7         58.30         75.38        14.13 o                         
   5   2   7        175.33        154.98        20.79 o                         
   6   2   7         11.08         -7.78        17.33 o                         
  -6   3   7         19.08         -4.53        19.45 o                         
  -5   3   7          8.19         -9.59        13.06 o                         
  -4   3   7         30.56         28.24        13.06 o                         
  -3   3   7         74.56         79.93        16.52 o                         
  -2   3   7         52.02         57.05        12.19 o                         
  -1   3   7       1051.37       1130.69        23.24 o                         
   0   3   7         13.37         34.00        19.76 o                         
   1   3   7        134.59        152.49        11.58 o                         
   2   3   7        259.07        254.06        11.64 o                         
   3   3   7         13.07         32.77        12.43 o                         
   4   3   7         12.82         26.88        13.09 o                         
   5   3   7         19.55         30.05        17.35 o                         
  -6   4   7         24.74         27.44        25.05 o                         
  -5   4   7        135.28        168.12        26.38 o                         
  -4   4   7         69.16         75.40        18.92 o                         
  -3   4   7         11.26         12.79        12.52 o                         
  -2   4   7        136.56        112.70        18.38 o                         
  -1   4   7         94.71         90.55        10.04 o                         
   0   4   7         29.05         25.58         7.35 o                         
   1   4   7         10.05          4.43         6.65 o                         
   2   4   7         29.29         23.46        12.47 o                         
   3   4   7          5.30          2.15        12.24 o                         
   4   4   7         79.76         73.16        18.14 o                         
   5   4   7        120.83        111.77        22.51 o                         
  -5   5   7         47.01         56.75        24.25 o                         
  -4   5   7          4.60         60.48        23.71 o                         
  -3   5   7        132.60        116.97        22.65 o                         
  -2   5   7         71.26         75.93        17.05 o                         
  -1   5   7        282.45        273.12        17.59 o                         
   0   5   7          3.62          4.65         6.97 o                         
   1   5   7         22.81         22.33        11.58 o                         
   2   5   7         14.75          7.46        14.72 o                         
   3   5   7         45.23         78.21        23.45 o                         
   4   5   7          1.01        -11.46        15.82 o                         
  -3   6   7         10.77         19.72        18.92 o                         
  -2   6   7         90.62         88.46        25.58 o                         
  -1   6   7         35.38         51.16        18.12 o                         
   0   6   7          6.09         29.02        36.50 o                         
   1   6   7          3.92         -2.77        16.48 o                         
   2   6   7          7.47        -10.74        14.31 o                         
   3   6   7          2.45        -16.52        16.70 o                         
  -3  -6   8         63.75         40.95        15.47 o                         
  -2  -6   8          6.22          1.85        11.86 o                         
  -1  -6   8        125.92        122.75        18.46 o                         
   0  -6   8          4.90          1.33        33.70 o                         
   1  -6   8          6.58         10.35        13.56 o                         
   2  -6   8          4.53         15.91        13.26 o                         
  -5  -5   8         34.85         22.11        14.84 o                         
  -4  -5   8        156.96        112.94        19.84 o                         
  -3  -5   8         78.74         70.75        16.26 o                         
  -2  -5   8          2.54         -4.71        16.52 o                         
  -1  -5   8        122.24        119.01         9.88 o                         
   0  -5   8         38.10         41.13         8.65 o                         
   1  -5   8          4.78         -3.17         9.32 o                         
   2  -5   8          2.43        -16.48        35.97 o                         
   3  -5   8         23.05         18.07        15.16 o                         
   4  -5   8         65.88         58.05        16.85 o                         
  -5  -4   8         26.71         -4.42        14.78 o                         
  -4  -4   8         21.19         17.66        11.48 o                         
  -3  -4   8         20.92         10.34        10.37 o                         
  -2  -4   8         13.36          2.65         6.79 o                         
  -1  -4   8        106.73         99.09         8.97 o                         
   0  -4   8         66.37         47.58         8.90 o                         
   1  -4   8        105.86        102.07        10.42 o                         
   2  -4   8         47.53         50.81        11.90 o                         
   3  -4   8          1.95          8.03        11.62 o                         
   4  -4   8        157.12        137.65        20.82 o                         
  -6  -3   8          5.41          7.39        14.12 o                         
  -5  -3   8        161.01        157.67        18.23 o                         
  -4  -3   8        222.39        210.07        17.90 o                         
  -3  -3   8         15.08          2.70        17.72 o                         
  -2  -3   8          4.66          8.55         6.03 o                         
  -1  -3   8        245.38        233.72        23.05 o                         
   0  -3   8         47.00         48.75         8.38 o                         
   1  -3   8         99.32         94.47         8.26 o                         
   2  -3   8         68.60         70.80         8.29 o                         
   3  -3   8        142.13        122.63        14.92 o                         
   4  -3   8        380.94        380.64        24.33 o                         
   5  -3   8         31.98         31.52        14.44 o                         
  -6  -2   8          9.13          6.68        15.19 o                         
  -5  -2   8        147.99        155.67        15.68 o                         
  -4  -2   8        156.77        156.66        15.53 o                         
  -3  -2   8         71.35         57.88         9.10 o                         
  -2  -2   8         57.24         57.04         9.17 o                         
  -1  -2   8        681.70        687.77        17.61 o                         
   0  -2   8        200.22        200.68         9.68 o                         
   1  -2   8        116.76        115.79        15.46 o                         
   2  -2   8         40.02         59.81        11.84 o                         
   3  -2   8         27.94         25.78         7.53 o                         
   4  -2   8        336.07        376.62        35.70 o                         
   5  -2   8         42.74         40.79        14.91 o                         
  -6  -1   8         19.62         33.33        13.01 o                         
  -5  -1   8        287.37        263.57        23.05 o                         
  -4  -1   8        300.79        306.69        11.95 o                         
  -3  -1   8        361.82        357.69        32.88 o                         
  -2  -1   8         25.33         27.84         6.06 o                         
  -1  -1   8        680.24        699.70        15.80 o                         
   0  -1   8        802.20        776.02        23.34 o                         
   1  -1   8         26.07         22.61         5.89 o                         
   2  -1   8         13.04         50.38        27.64 o                         
   3  -1   8        150.20        155.13        11.23 o                         
   4  -1   8        139.40        155.16        12.26 o                         
   5  -1   8        179.76        172.56        19.32 o                         
  -5   0   8        521.91        539.62        17.54 o                         
  -4   0   8       1363.80       1429.97        33.96 o                         
  -3   0   8        291.77        292.17        18.50 o                         
  -2   0   8         57.34         59.17         6.19 o                         
  -1   0   8       2971.23       3160.91        45.12 o                         
   0   0   8        325.57        305.83        11.05 o                         
   1   0   8         30.43         29.01         6.11 o                         
   2   0   8          0.28         28.97        15.34 o                         
   3   0   8         98.17         96.99         8.96 o                         
   4   0   8        588.85        559.93        17.37 o                         
   5   0   8          5.24         -9.34         9.34 o                         
  -6   1   8         19.61          5.60        14.92 o                         
  -5   1   8        287.05        248.05        22.38 o                         
  -4   1   8        300.11        304.73        13.58 o                         
  -3   1   8        362.62        362.69        17.90 o                         
  -2   1   8         25.34         28.06         5.93 o                         
  -1   1   8        680.52        697.79        15.80 o                         
   0   1   8        801.70        767.76        17.04 o                         
   1   1   8         26.37         30.18         5.73 o                         
   2   1   8         13.05          2.78        11.77 o                         
   3   1   8        149.76        176.32        11.06 o                         
   4   1   8        139.17        142.73        10.79 o                         
   5   1   8        180.09        199.56        29.97 o                         
   6   1   8         15.98         17.05        21.05 o                         
  -6   2   8          9.20         18.65        18.38 o                         
  -5   2   8        148.22        126.56        19.45 o                         
  -4   2   8        157.64        175.85        20.52 o                         
  -3   2   8         71.23         68.55        12.85 o                         
  -2   2   8         57.33         51.83        12.61 o                         
  -1   2   8        681.96        725.96        16.90 o                         
   0   2   8        199.83        209.44        10.08 o                         
   1   2   8        116.92        120.81        10.82 o                         
   2   2   8         39.99         23.37        10.96 o                         
   3   2   8         28.03         25.74         6.86 o                         
   4   2   8        336.05        325.23        23.41 o                         
   5   2   8         42.96         11.47        19.32 o                         
  -6   3   8          5.42         -2.40        17.32 o                         
  -5   3   8        161.11        171.05        25.05 o                         
  -4   3   8        222.04        224.07        23.45 o                         
  -3   3   8         14.84         15.45        11.72 o                         
  -2   3   8          4.66          4.32         6.38 o                         
  -1   3   8        245.25        256.45        17.46 o                         
   0   3   8         46.72         66.84        18.33 o                         
   1   3   8         99.42         97.55         8.86 o                         
   2   3   8         68.63         61.79         7.95 o                         
   3   3   8        142.03        135.07        18.25 o                         
   4   3   8        380.75        376.57        27.54 o                         
   5   3   8         32.19         15.65        16.32 o                         
  -5   4   8         26.65         46.36        25.58 o                         
  -4   4   8         20.88         31.71        16.79 o                         
  -3   4   8         20.84          7.73        11.99 o                         
  -2   4   8         13.37         14.98         8.28 o                         
  -1   4   8        106.57        106.08        10.28 o                         
   0   4   8         66.33         52.22         9.21 o                         
   1   4   8        105.80        117.49         9.99 o                         
   2   4   8         47.58         39.93        12.71 o                         
   3   4   8          1.97         -2.00        13.00 o                         
   4   4   8        156.95        149.16        43.56 o                         
  -5   5   8         34.93          7.73        20.52 o                         
  -4   5   8        156.99        121.76        26.91 o                         
  -3   5   8         78.41         85.53        22.91 o                         
  -2   5   8          2.54         -6.93        11.99 o                         
  -1   5   8        122.27        119.75        10.96 o                         
   0   5   8         38.31         24.43        10.27 o                         
   1   5   8          4.69          7.85        12.53 o                         
   2   5   8          2.42          7.86        14.60 o                         
   3   5   8         23.24         13.91        16.88 o                         
   4   5   8         65.97         61.04        20.01 o                         
  -3   6   8         63.60         81.26        22.11 o                         
  -2   6   8          6.22          8.26        17.05 o                         
  -1   6   8        125.71        102.67        18.54 o                         
   0   6   8          4.91          4.28        32.37 o                         
   1   6   8          6.64          0.16        14.18 o                         
   2   6   8          4.52         10.31        15.17 o                         
  -3  -6   9          4.70          7.14        13.65 o                         
  -2  -6   9          2.80          8.73        12.28 o                         
  -1  -6   9         98.74         62.87        13.70 o                         
   0  -6   9          0.24          5.76        12.52 o                         
   1  -6   9         13.36         -4.61        13.74 o                         
   2  -6   9          0.97          8.00        13.18 o                         
  -4  -5   9         42.33         44.97        14.89 o                         
  -3  -5   9         32.89         28.55        13.11 o                         
  -2  -5   9        152.19        163.00        18.48 o                         
  -1  -5   9        176.58        187.10        16.73 o                         
   0  -5   9          8.79          6.39         6.95 o                         
   1  -5   9          5.52         -3.20        12.37 o                         
   2  -5   9          1.72         -0.32        20.52 o                         
   3  -5   9          1.22         -6.42        12.65 o                         
  -5  -4   9         11.26         10.82        13.76 o                         
  -4  -4   9          5.71          4.59        13.85 o                         
  -3  -4   9         92.95         95.46        14.20 o                         
  -2  -4   9        291.66        283.50        12.39 o                         
  -1  -4   9         38.84         46.01         8.48 o                         
   0  -4   9          9.10          9.94         7.08 o                         
   1  -4   9         66.82         83.72         9.46 o                         
   2  -4   9          4.15          2.65         9.28 o                         
   3  -4   9         25.46         17.16        13.88 o                         
   4  -4   9         27.39         22.07        13.45 o                         
  -6  -3   9          9.25          3.01        12.54 o                         
  -5  -3   9        560.26        527.10        29.26 o                         
  -4  -3   9         43.51         33.64        11.78 o                         
  -3  -3   9        192.72        199.92        13.94 o                         
  -2  -3   9        323.74        322.60        13.00 o                         
  -1  -3   9        743.70        740.50        19.74 o                         
   0  -3   9          7.75          8.99         6.79 o                         
   1  -3   9         51.20         50.95         7.47 o                         
   2  -3   9        105.89        121.76        10.31 o                         
   3  -3   9          1.71         13.58        17.45 o                         
   4  -3   9         42.38         31.60        14.38 o                         
   5  -3   9         12.19          7.07        29.31 o                         
  -6  -2   9        324.01        300.10        24.49 o                         
  -5  -2   9         90.31        116.58        14.83 o                         
  -4  -2   9          2.60         -0.48         9.28 o                         
  -3  -2   9         80.20         77.93         8.36 o                         
  -2  -2   9        436.73        462.74        15.51 o                         
  -1  -2   9        342.03        328.12        13.77 o                         
   0  -2   9         15.37         21.85         8.96 o                         
   1  -2   9         73.40         69.44         9.16 o                         
   2  -2   9         85.47         80.46         8.93 o                         
   3  -2   9        234.55        219.68        12.37 o                         
   4  -2   9         43.82         19.46        12.61 o                         
   5  -2   9          3.62        -15.86        17.72 o                         
  -6  -1   9         26.85          9.82        12.50 o                         
  -5  -1   9        396.05        405.57        21.09 o                         
  -4  -1   9         12.39         15.78         6.83 o                         
  -3  -1   9        114.16        119.41        12.93 o                         
  -2  -1   9        592.98        654.77        18.19 o                         
  -1  -1   9        754.39        793.12        19.54 o                         
   0  -1   9         13.11         16.29         6.16 o                         
   1  -1   9          8.77        -10.78        14.11 o                         
   2  -1   9         12.89         14.53         9.02 o                         
   3  -1   9         15.17          6.98         7.82 o                         
   4  -1   9         11.30         22.07         7.50 o                         
   5  -1   9         17.06         -2.23        39.97 o                         
  -5   0   9        130.77        140.03        10.29 o                         
  -4   0   9         21.86         21.56         6.87 o                         
  -3   0   9        169.50        187.84        12.10 o                         
  -2   0   9          7.96         -0.53         5.23 o                         
  -1   0   9       1644.23       1766.39        29.60 o                         
   0   0   9          2.06         -2.41         5.33 o                         
   1   0   9          7.93         24.52        17.04 o                         
   2   0   9          0.31         11.69         7.98 o                         
   3   0   9        198.50        203.90        12.33 o                         
   4   0   9         15.79          5.98         7.93 o                         
   5   0   9        108.13        107.81        12.98 o                         
  -6   1   9         26.89         30.55        13.19 o                         
  -5   1   9        395.70        377.05        23.85 o                         
  -4   1   9         12.39         16.04         7.48 o                         
  -3   1   9        114.18        129.72        17.50 o                         
  -2   1   9        592.44        595.76        17.32 o                         
  -1   1   9        753.71        791.92        17.99 o                         
   0   1   9         13.14         12.86         5.77 o                         
   1   1   9          8.72         -8.69         8.69 o                         
   2   1   9         13.08         -0.56         9.34 o                         
   3   1   9         15.19         14.38         7.39 o                         
   4   1   9         11.34         18.01         7.65 o                         
   5   1   9         16.87        -15.59        51.96 o                         
  -6   2   9        323.64        284.82        35.97 o                         
  -5   2   9         90.24         82.86        17.58 o                         
  -4   2   9          2.64         27.01        11.04 o                         
  -3   2   9         80.09         90.11         8.87 o                         
  -2   2   9        436.11        451.30        16.09 o                         
  -1   2   9        342.27        359.50        27.42 o                         
   0   2   9         15.38          5.92        10.25 o                         
   1   2   9         73.31         88.73         9.60 o                         
   2   2   9         85.56         93.43         9.30 o                         
   3   2   9        234.26        236.94        12.48 o                         
   4   2   9         43.77         20.23        16.18 o                         
   5   2   9          3.62         -9.73        16.07 o                         
  -6   3   9          9.27          4.26        17.05 o                         
  -5   3   9        560.04        541.40        39.17 o                         
  -4   3   9         43.52         32.77        14.92 o                         
  -3   3   9        192.79        236.33        25.58 o                         
  -2   3   9        323.82        308.16        13.56 o                         
  -1   3   9        743.41        743.93        19.02 o                         
   0   3   9          7.76          8.36         6.73 o                         
   1   3   9         51.19         65.77         8.74 o                         
   2   3   9        106.01         86.64         9.79 o                         
   3   3   9          1.72         -2.45        11.77 o                         
   4   3   9         42.40         59.24        17.28 o                         
   5   3   9         12.13         20.62        17.61 o                         
  -5   4   9         11.28         -8.79        18.12 o                         
  -4   4   9          5.66          5.06        14.12 o                         
  -3   4   9         93.09         75.67        18.38 o                         
  -2   4   9        291.55        296.45        13.91 o                         
  -1   4   9         38.79         46.36         8.65 o                         
   0   4   9          9.12         11.18         7.48 o                         
   1   4   9         66.88         67.57         8.74 o                         
   2   4   9          4.22         -0.93        11.95 o                         
   3   4   9         25.53         10.33        16.64 o                         
   4   4   9         27.46         40.83        16.42 o                         
  -4   5   9         42.30         27.71        19.98 o                         
  -3   5   9         32.85         41.56        17.85 o                         
  -2   5   9        152.02        139.46        17.99 o                         
  -1   5   9        176.58        159.94        12.72 o                         
   0   5   9          8.77          7.34         9.61 o                         
   1   5   9          5.54        -14.22        14.22 o                         
   2   5   9          1.66         13.29        17.52 o                         
   3   5   9          1.22         -0.25        15.07 o                         
  -3   6   9          4.69          8.26        17.85 o                         
  -2   6   9          2.82         -2.79        12.86 o                         
  -1   6   9         98.53         91.06        16.15 o                         
   0   6   9          0.24          4.98        15.87 o                         
   1   6   9         13.43          3.96        15.54 o                         
   2   6   9          0.94        -10.41        14.96 o                         
  -2  -6  10         10.69         13.48        12.52 o                         
  -1  -6  10         12.60         21.32        13.82 o                         
   0  -6  10         39.86         42.16        14.98 o                         
   1  -6  10          5.00          9.93        13.84 o                         
  -4  -5  10        131.84        111.43        19.18 o                         
  -3  -5  10         47.01         52.96        16.86 o                         
  -2  -5  10          5.83         -1.00        34.90 o                         
  -1  -5  10         75.25         79.52        14.61 o                         
   0  -5  10         44.50         35.99        10.01 o                         
   1  -5  10         20.65          9.27        29.31 o                         
   2  -5  10         12.46        -15.14        15.14 o                         
   3  -5  10          8.35         43.14        13.69 o                         
  -5  -4  10        216.39        167.18        19.97 o                         
  -4  -4  10        154.64        139.54        18.62 o                         
  -3  -4  10        223.40        203.29        19.71 o                         
  -2  -4  10         31.63         19.74         8.92 o                         
  -1  -4  10        370.92        371.09        28.84 o                         
   0  -4  10        190.70        217.46        13.39 o                         
   1  -4  10        217.67        259.46        21.24 o                         
   2  -4  10          5.59          6.72        12.27 o                         
   3  -4  10         21.59         17.15        13.72 o                         
   4  -4  10         12.57         25.94        25.98 o                         
  -6  -3  10         58.07         56.53        15.09 o                         
  -5  -3  10         50.15         68.28        14.76 o                         
  -4  -3  10        365.89        364.93        22.52 o                         
  -3  -3  10          3.51          6.12         5.92 o                         
  -2  -3  10         58.99         65.13         8.41 o                         
  -1  -3  10        517.29        518.99        18.02 o                         
   0  -3  10        236.56        232.25        13.93 o                         
   1  -3  10         25.55         32.67         8.48 o                         
   2  -3  10         85.62         76.69         9.37 o                         
   3  -3  10         26.71         22.15        11.52 o                         
   4  -3  10        389.18        389.83        43.43 o                         
   5  -3  10          0.48        -21.23        43.96 o                         
  -6  -2  10          3.56         -3.97        12.61 o                         
  -5  -2  10        241.19        235.70        29.97 o                         
  -4  -2  10        232.13        241.22        18.71 o                         
  -3  -2  10        460.57        468.15        17.97 o                         
  -2  -2  10         17.15         19.40         7.65 o                         
  -1  -2  10        634.27        650.20        17.91 o                         
   0  -2  10        464.59        445.95        18.07 o                         
   1  -2  10        308.93        329.09        14.32 o                         
   2  -2  10         33.48         30.99         8.13 o                         
   3  -2  10         21.11         14.54         7.24 o                         
   4  -2  10         23.60         36.71        36.37 o                         
   5  -2  10         44.52         18.04        29.44 o                         
  -6  -1  10         46.14         62.08        16.68 o                         
  -5  -1  10          2.48          2.11        10.09 o                         
  -4  -1  10        665.18        665.84        19.45 o                         
  -3  -1  10        469.81        450.77        15.82 o                         
  -2  -1  10         20.20         15.37         7.39 o                         
  -1  -1  10        280.55        268.67        14.10 o                         
   0  -1  10        848.95        870.50        22.04 o                         
   1  -1  10        102.93        107.17        13.06 o                         
   2  -1  10          5.44          2.15         6.91 o                         
   3  -1  10         65.74         57.96         8.92 o                         
   4  -1  10       1521.28       1466.48        30.71 o                         
   5  -1  10          8.36          5.49        18.52 o                         
  -5   0  10         39.94         25.74         7.46 o                         
  -4   0  10         43.32         57.22         8.87 o                         
  -3   0  10        245.75        262.72        12.52 o                         
  -2   0  10          1.65          8.53         7.96 o                         
  -1   0  10        106.77        100.70        15.07 o                         
   0   0  10       1059.47       1122.48        24.31 o                         
   1   0  10         50.74         82.26        19.00 o                         
   2   0  10         16.06         11.99         7.17 o                         
   3   0  10         57.60         66.18         9.70 o                         
   4   0  10          0.61         -4.23         7.51 o                         
   5   0  10          1.26         -8.92        10.66 o                         
  -6   1  10         46.13         42.60        17.38 o                         
  -5   1  10          2.48          4.83         9.82 o                         
  -4   1  10        665.51        595.63        23.58 o                         
  -3   1  10        470.57        457.47        15.10 o                         
  -2   1  10         20.19         23.48         9.66 o                         
  -1   1  10        280.14        321.99        40.35 o                         
   0   1  10        848.95        983.77        49.69 o                         
   1   1  10        103.12        131.70        10.59 o                         
   2   1  10          5.44          6.87         6.76 o                         
   3   1  10         65.78         62.08         8.88 o                         
   4   1  10       1522.22       1474.61        30.70 o                         
   5   1  10          8.38         10.57        16.41 o                         
  -6   2  10          3.54         -1.74        14.12 o                         
  -5   2  10        240.78        244.51        28.51 o                         
  -4   2  10        231.88        237.75        24.25 o                         
  -3   2  10        460.34        461.05        15.98 o                         
  -2   2  10         17.11         14.77         7.06 o                         
  -1   2  10        633.77        678.93        19.77 o                         
   0   2  10        465.17        451.18        33.49 o                         
   1   2  10        309.09        299.53        13.99 o                         
   2   2  10         33.45         41.32         8.05 o                         
   3   2  10         21.14         18.01         7.19 o                         
   4   2  10         23.55         25.76        19.72 o                         
   5   2  10         44.36         28.99        20.38 o                         
  -6   3  10         58.08         63.41        22.38 o                         
  -5   3  10         50.14         32.51        19.72 o                         
  -4   3  10        366.17        387.78        23.13 o                         
  -3   3  10          3.56          7.80         7.60 o                         
  -2   3  10         58.96         60.13        10.96 o                         
  -1   3  10        517.00        513.51        17.00 o                         
   0   3  10        236.92        243.00        12.94 o                         
   1   3  10         25.71         20.51         8.34 o                         
   2   3  10         85.63         92.85         9.70 o                         
   3   3  10         26.80         32.26        15.04 o                         
   4   3  10        389.25        324.69        32.62 o                         
   5   3  10          0.49         -7.51        16.14 o                         
  -5   4  10        216.40        233.93        31.17 o                         
  -4   4  10        154.47        102.58        22.38 o                         
  -3   4  10        223.55        248.10        20.10 o                         
  -2   4  10         31.61         31.23         8.53 o                         
  -1   4  10        371.14        368.05        15.89 o                         
   0   4  10        190.56        203.40        12.76 o                         
   1   4  10        217.59        244.06        18.38 o                         
   2   4  10          5.60         -8.58        14.97 o                         
   3   4  10         21.57          0.06        19.45 o                         
   4   4  10         12.62         23.31        15.63 o                         
  -4   5  10        131.64        127.89        25.58 o                         
  -3   5  10         46.91         28.55        18.64 o                         
  -2   5  10          5.83        -10.15        14.39 o                         
  -1   5  10         75.27         65.56        11.51 o                         
   0   5  10         44.49         37.81        11.43 o                         
   1   5  10         20.76         32.56        17.26 o                         
   2   5  10         12.43        -14.57        14.57 o                         
   3   5  10          8.27         12.44        15.85 o                         
  -2   6  10         10.69          6.18        14.65 o                         
  -1   6  10         12.57         10.82        13.87 o                         
   0   6  10         39.94         39.67        18.80 o                         
   1   6  10          5.03          9.24        34.24 o                         
  -2  -6  11          9.45         11.81        32.77 o                         
  -1  -6  11         37.59         32.15        15.85 o                         
   0  -6  11          2.30         14.24        30.91 o                         
  -4  -5  11         32.58         14.15        14.68 o                         
  -3  -5  11         16.42         24.02        19.05 o                         
  -2  -5  11         52.41         17.92        44.89 o                         
  -1  -5  11          4.43          3.23         8.81 o                         
   0  -5  11          1.79          3.48         9.05 o                         
   1  -5  11         37.63         48.82        32.24 o                         
   2  -5  11         43.96         46.64        15.15 o                         
  -5  -4  11         67.24         62.44        15.29 o                         
  -4  -4  11          4.60         -8.48        14.18 o                         
  -3  -4  11         10.53          5.44        11.94 o                         
  -2  -4  11         80.80         66.76        11.59 o                         
  -1  -4  11        478.51        446.68        17.73 o                         
   0  -4  11          2.33          0.43         7.72 o                         
   1  -4  11         11.99         10.91         9.67 o                         
   2  -4  11          7.67         27.47        12.69 o                         
   3  -4  11         44.16         52.32        17.64 o                         
   4  -4  11          6.72         -4.69        24.25 o                         
  -6  -3  11          7.90          5.70        29.97 o                         
  -5  -3  11        125.29        117.02        19.37 o                         
  -4  -3  11         73.45         50.33        13.60 o                         
  -3  -3  11          8.39          6.71         6.25 o                         
  -2  -3  11        647.37        683.53        19.69 o                         
  -1  -3  11         23.73         14.37         9.17 o                         
   0  -3  11         29.11         50.16         9.27 o                         
   1  -3  11         68.26         66.10         9.26 o                         
   2  -3  11        122.00        115.61        10.75 o                         
   3  -3  11         24.92         39.36        13.10 o                         
   4  -3  11         42.70         33.73        24.11 o                         
  -6  -2  11        134.46        155.90        22.38 o                         
  -5  -2  11        218.45        198.73        20.66 o                         
  -4  -2  11         13.04          7.39         7.98 o                         
  -3  -2  11        133.19        146.03        12.02 o                         
  -2  -2  11        476.95        462.18        16.81 o                         
  -1  -2  11        893.74        899.65        21.11 o                         
   0  -2  11         30.79         24.02         7.29 o                         
   1  -2  11         35.07         26.84         8.29 o                         
   2  -2  11         85.73         78.46         9.81 o                         
   3  -2  11         57.97         69.88         9.28 o                         
   4  -2  11         50.98         40.60        13.68 o                         
   5  -2  11          2.73         -2.24        15.32 o                         
  -6  -1  11         15.98         -2.64        13.79 o                         
  -5  -1  11        331.09        317.78        21.04 o                         
  -4  -1  11         48.44         64.41         8.89 o                         
  -3  -1  11        292.07        290.99        13.80 o                         
  -2  -1  11       1132.44       1082.13        23.64 o                         
  -1  -1  11        353.26        353.66        32.74 o                         
   0  -1  11          7.64         14.15        17.68 o                         
   1  -1  11        229.72        230.99        14.73 o                         
   2  -1  11         34.26         20.99         8.77 o                         
   3  -1  11          3.07          2.11         8.92 o                         
   4  -1  11          3.76         38.07        22.48 o                         
   5  -1  11          2.45        -12.72        12.72 o                         
  -5   0  11        255.86        257.56        14.06 o                         
  -4   0  11         87.77         86.07        10.25 o                         
  -3   0  11        614.20        577.40        17.18 o                         
  -2   0  11         16.28         -1.09        11.13 o                         
  -1   0  11        464.03        501.41        21.11 o                         
   0   0  11          9.48         14.24         8.33 o                         
   1   0  11          1.16          0.44         8.50 o                         
   2   0  11        162.71        162.41        11.65 o                         
   3   0  11         13.24          9.96         8.55 o                         
   4   0  11          1.65         -7.15        10.49 o                         
   5   0  11         73.11         94.58        27.71 o                         
  -6   1  11         15.98         14.71        14.15 o                         
  -5   1  11        331.24        311.89        21.82 o                         
  -4   1  11         48.43         46.62         8.73 o                         
  -3   1  11        292.47        277.75        14.19 o                         
  -2   1  11       1131.54       1103.92        24.23 o                         
  -1   1  11        353.92        346.77        15.66 o                         
   0   1  11          7.62        -14.28        15.61 o                         
   1   1  11        229.86        221.11        13.07 o                         
   2   1  11         33.99         39.03         8.62 o                         
   3   1  11          3.08         10.55         6.64 o                         
   4   1  11          3.74         12.42        31.69 o                         
   5   1  11          2.47        -15.96        18.43 o                         
  -6   2  11        134.54        136.52        19.71 o                         
  -5   2  11        218.63        232.17        31.57 o                         
  -4   2  11         13.06          3.46        11.99 o                         
  -3   2  11        133.39        130.54        11.30 o                         
  -2   2  11        477.43        494.01        16.56 o                         
  -1   2  11        893.16        903.87        21.85 o                         
   0   2  11         30.82         35.18         8.39 o                         
   1   2  11         34.92         36.57         8.36 o                         
   2   2  11         85.85         87.23         9.84 o                         
   3   2  11         58.07         66.55         9.09 o                         
   4   2  11         51.02         45.53        18.04 o                         
   5   2  11          2.76         -8.69        19.25 o                         
  -6   3  11          7.92          3.33        17.98 o                         
  -5   3  11        125.33        111.58        20.06 o                         
  -4   3  11         73.50         70.53        14.83 o                         
  -3   3  11          8.36         10.67        11.69 o                         
  -2   3  11        647.68        637.19        19.09 o                         
  -1   3  11         23.79         21.75         8.54 o                         
   0   3  11         29.13         38.17         9.49 o                         
   1   3  11         68.26         86.65         9.85 o                         
   2   3  11        121.77        140.07        11.41 o                         
   3   3  11         24.93         18.06        28.91 o                         
   4   3  11         42.74         46.67        18.88 o                         
  -5   4  11         67.41         74.02        20.38 o                         
  -4   4  11          4.63         -9.95        14.57 o                         
  -3   4  11         10.54         18.34        12.50 o                         
  -2   4  11         80.69         82.16        11.72 o                         
  -1   4  11        478.93        474.96        17.59 o                         
   0   4  11          2.33         19.32         9.73 o                         
   1   4  11         11.94         21.13         8.56 o                         
   2   4  11          7.67         -3.62        16.45 o                         
   3   4  11         44.03         45.67        18.96 o                         
   4   4  11          6.69        -15.74        17.00 o                         
  -4   5  11         32.59         38.38        17.69 o                         
  -3   5  11         16.35         18.38        28.78 o                         
  -2   5  11         52.54         98.25        53.82 o                         
  -1   5  11          4.41          2.50        10.04 o                         
   0   5  11          1.81         -7.44        10.35 o                         
   1   5  11         37.64         14.24        42.10 o                         
   2   5  11         43.94         24.48        18.96 o                         
  -2   6  11          9.47         17.16        13.07 o                         
  -1   6  11         37.63         22.92        14.92 o                         
   0   6  11          2.31        -12.59        38.50 o                         
  -3  -5  12        112.37        104.16        17.68 o                         
  -2  -5  12          4.98         -5.48        13.96 o                         
  -1  -5  12          1.43        -11.16        11.16 o                         
   0  -5  12         35.61         27.10        14.52 o                         
   1  -5  12         54.56         26.54        15.27 o                         
   2  -5  12          6.47          2.51        17.72 o                         
  -5  -4  12         11.75         16.34        14.54 o                         
  -4  -4  12         15.12         15.65        13.94 o                         
  -3  -4  12         15.07         -6.56        22.91 o                         
  -2  -4  12          9.41         10.00        16.24 o                         
  -1  -4  12         62.92         65.45        10.24 o                         
   0  -4  12        125.27        136.12        12.62 o                         
   1  -4  12         38.15         40.76        12.12 o                         
   2  -4  12          7.48         -3.87        11.68 o                         
   3  -4  12         28.50         24.26        13.85 o                         
  -5  -3  12         11.77          0.96        12.96 o                         
  -4  -3  12         98.63         70.36        17.32 o                         
  -3  -3  12        671.84        655.97        25.43 o                         
  -2  -3  12         52.38         54.84         8.78 o                         
  -1  -3  12         66.86         70.87         9.95 o                         
   0  -3  12         91.38         96.39        10.09 o                         
   1  -3  12        277.18        286.33        15.78 o                         
   2  -3  12         15.24         11.90         8.52 o                         
   3  -3  12         11.37          4.32        15.59 o                         
   4  -3  12        325.63        319.95        25.54 o                         
  -6  -2  12         14.00         20.55        14.56 o                         
  -5  -2  12         46.48         24.80        13.74 o                         
  -4  -2  12         97.60         84.04        10.54 o                         
  -3  -2  12         84.03         82.46        11.96 o                         
  -2  -2  12          3.11          2.97         8.47 o                         
  -1  -2  12        110.58         99.58         9.87 o                         
   0  -2  12        639.36        676.46        19.72 o                         
   1  -2  12        213.00        226.21        14.13 o                         
   2  -2  12         44.97         48.27         9.61 o                         
   3  -2  12         84.90         85.52        17.34 o                         
   4  -2  12         58.62         80.78        16.82 o                         
  -6  -1  12          6.35          6.36        12.61 o                         
  -5  -1  12        153.76        150.27        21.58 o                         
  -4  -1  12        183.87        187.39        13.33 o                         
  -3  -1  12        596.72        580.34        20.30 o                         
  -2  -1  12         51.59         51.08         8.67 o                         
  -1  -1  12         78.75         89.98         9.52 o                         
   0  -1  12        191.51        183.56        11.96 o                         
   1  -1  12          8.79         10.35         7.94 o                         
   2  -1  12          9.25         10.21         7.45 o                         
   3  -1  12          9.54         10.20         8.29 o                         
   4  -1  12        255.82        268.43        48.11 o                         
   5  -1  12          2.12        -15.43        15.43 o                         
  -5   0  12        112.83        106.74        26.23 o                         
  -4   0  12          4.46          7.36         6.99 o                         
  -3   0  12        162.45        172.76        12.24 o                         
  -2   0  12         12.58         13.97         7.48 o                         
  -1   0  12          0.62          3.97         7.30 o                         
   0   0  12        733.95        704.23        19.72 o                         
   1   0  12        457.52        453.37        16.55 o                         
   2   0  12         17.23         15.38         7.88 o                         
   3   0  12         85.36        109.88        11.47 o                         
   4   0  12         39.52         54.30        25.60 o                         
  -6   1  12          6.37          7.51        15.19 o                         
  -5   1  12        153.87        134.71        18.91 o                         
  -4   1  12        183.83        193.61        13.60 o                         
  -3   1  12        596.06        604.87        19.47 o                         
  -2   1  12         51.56         51.44         9.57 o                         
  -1   1  12         78.96         85.93         9.78 o                         
   0   1  12        191.60        201.41        12.48 o                         
   1   1  12          8.66          7.05         7.37 o                         
   2   1  12          9.23          6.06         7.89 o                         
   3   1  12          9.54         18.58         9.84 o                         
   4   1  12        255.49        257.79        16.92 o                         
   5   1  12          2.12        -10.15        20.93 o                         
  -6   2  12         13.96          2.61        17.45 o                         
  -5   2  12         46.56         47.26        15.07 o                         
  -4   2  12         97.39         96.60        10.82 o                         
  -3   2  12         84.20         77.86         9.72 o                         
  -2   2  12          3.11         -7.60         7.81 o                         
  -1   2  12        110.59        102.67        10.87 o                         
   0   2  12        639.26        676.16        20.42 o                         
   1   2  12        213.27        220.25        14.21 o                         
   2   2  12         45.02         60.49         9.30 o                         
   3   2  12         84.91         92.53        10.47 o                         
   4   2  12         58.55         91.24        24.11 o                         
  -5   3  12         11.85         -2.27        14.63 o                         
  -4   3  12         98.60        113.21        23.58 o                         
  -3   3  12        671.78        651.16        19.83 o                         
  -2   3  12         52.43         58.31         8.78 o                         
  -1   3  12         66.79         55.52         9.40 o                         
   0   3  12         91.76         94.67        10.93 o                         
   1   3  12        277.07        282.24        14.69 o                         
   2   3  12         15.27         11.27         8.56 o                         
   3   3  12         11.37         25.40        17.45 o                         
   4   3  12        325.56        282.52        30.56 o                         
  -5   4  12         11.76         27.71        17.29 o                         
  -4   4  12         15.08          2.28        15.68 o                         
  -3   4  12         15.01         29.71        27.04 o                         
  -2   4  12          9.43         11.47         9.16 o                         
  -1   4  12         63.06         66.40        10.58 o                         
   0   4  12        125.24        130.53        12.20 o                         
   1   4  12         38.23         26.42        12.84 o                         
   2   4  12          7.44        -20.25        20.25 o                         
   3   4  12         28.54         35.87        18.92 o                         
  -3   5  12        112.71        115.47        19.91 o                         
  -2   5  12          5.00         10.06        18.78 o                         
  -1   5  12          1.43          2.78        12.33 o                         
   0   5  12         35.52         50.58        11.95 o                         
   1   5  12         54.79         46.50        19.46 o                         
   2   5  12          6.44          6.58        18.81 o                         
  -3  -5  13         56.97         82.49        17.74 o                         
  -2  -5  13         44.11         52.80        36.90 o                         
  -1  -5  13          9.97         11.11        11.76 o                         
   0  -5  13          1.72        -12.41        17.75 o                         
   1  -5  13         78.22         75.08        16.70 o                         
  -4  -4  13         42.89         37.37        19.58 o                         
  -3  -4  13        111.60        106.55        19.49 o                         
  -2  -4  13        125.82        142.65        12.91 o                         
  -1  -4  13        147.25        136.22        30.32 o                         
   0  -4  13         14.38         57.84        13.60 o                         
   1  -4  13         84.21         75.31        12.96 o                         
   2  -4  13          8.60         -5.57        13.74 o                         
   3  -4  13         12.04         -0.18        15.11 o                         
  -5  -3  13          1.94          8.74        26.78 o                         
  -4  -3  13          1.54         15.59        17.72 o                         
  -3  -3  13        273.61        280.94        18.36 o                         
  -2  -3  13        494.51        511.29        18.33 o                         
  -1  -3  13         58.98         64.37         9.81 o                         
   0  -3  13          6.77          5.78         7.37 o                         
   1  -3  13        304.72        283.87        15.91 o                         
   2  -3  13       1179.91       1135.84        40.80 o                         
   3  -3  13         29.40         27.75        16.36 o                         
  -6  -2  13         32.39         54.29        17.58 o                         
  -5  -2  13          5.93         37.08        17.73 o                         
  -4  -2  13         68.74         83.68        12.42 o                         
  -3  -2  13        255.14        254.24        14.44 o                         
  -2  -2  13        350.93        348.38        16.87 o                         
  -1  -2  13        429.62        420.08        16.55 o                         
   0  -2  13          4.10          7.30         8.17 o                         
   1  -2  13        199.84        208.67        13.77 o                         
   2  -2  13         37.98         39.16         9.68 o                         
   3  -2  13          9.37          9.21         8.98 o                         
   4  -2  13         33.43         25.69        15.17 o                         
  -6  -1  13         32.15         79.08        15.73 o                         
  -5  -1  13          3.65          9.86        15.72 o                         
  -4  -1  13         31.04         27.87         9.44 o                         
  -3  -1  13         45.66         52.47         9.36 o                         
  -2  -1  13        221.07        203.22        13.75 o                         
  -1  -1  13         66.55         65.97        10.02 o                         
   0  -1  13          2.91          1.43         8.36 o                         
   1  -1  13        340.51        356.86        15.90 o                         
   2  -1  13       1486.46       1474.10        31.06 o                         
   3  -1  13         58.68         73.85        21.27 o                         
   4  -1  13         23.93         14.13        13.25 o                         
  -5   0  13         11.74         14.33         8.87 o                         
  -4   0  13          3.66          4.67         7.14 o                         
  -3   0  13        347.69        355.85        15.44 o                         
  -2   0  13        223.15        214.10        20.73 o                         
  -1   0  13        213.85        197.90        13.08 o                         
   0   0  13          4.38         -0.48         8.08 o                         
   1   0  13         51.04         50.08         9.29 o                         
   2   0  13         20.73         31.10        13.56 o                         
   3   0  13         25.56         31.81        11.38 o                         
   4   0  13          0.02        -10.67        10.67 o                         
  -6   1  13         32.13         77.78        15.52 o                         
  -5   1  13          3.67          7.97        12.96 o                         
  -4   1  13         31.02         26.41         8.54 o                         
  -3   1  13         45.62         59.83         9.58 o                         
  -2   1  13        220.89        222.69        14.20 o                         
  -1   1  13         66.74         62.99        10.13 o                         
   0   1  13          2.91         -7.05        12.84 o                         
   1   1  13        340.34        313.36        15.08 o                         
   2   1  13       1486.06       1458.98        31.08 o                         
   3   1  13         58.84         66.72        12.99 o                         
   4   1  13         23.89         39.36        19.40 o                         
  -6   2  13         32.45         40.67        17.89 o                         
  -5   2  13          5.94        -15.23        15.23 o                         
  -4   2  13         68.69         82.30        13.84 o                         
  -3   2  13        254.99        240.30        13.97 o                         
  -2   2  13        350.82        379.02        16.19 o                         
  -1   2  13        429.34        426.16        19.50 o                         
   0   2  13          4.09         -1.88         7.58 o                         
   1   2  13        200.02        173.07        13.02 o                         
   2   2  13         38.01         38.83         9.18 o                         
   3   2  13          9.39          3.81         8.54 o                         
   4   2  13         33.49         12.47        17.05 o                         
  -5   3  13          1.95          8.90        17.05 o                         
  -4   3  13          1.55         -3.64        13.60 o                         
  -3   3  13        273.43        276.48        14.87 o                         
  -2   3  13        494.69        496.23        17.86 o                         
  -1   3  13         58.95         57.56         9.72 o                         
   0   3  13          6.77          9.89         8.70 o                         
   1   3  13        304.72        319.97        16.19 o                         
   2   3  13       1179.79       1094.60        28.14 o                         
   3   3  13         29.40         16.54        20.26 o                         
  -4   4  13         42.97         65.13        16.39 o                         
  -3   4  13        111.54        117.38        21.70 o                         
  -2   4  13        125.57        139.28        13.88 o                         
  -1   4  13        147.33        148.55        14.49 o                         
   0   4  13         14.36         13.55        11.24 o                         
   1   4  13         84.44         75.42        12.44 o                         
   2   4  13          8.57         12.77        29.04 o                         
   3   4  13         12.05        -19.27        19.27 o                         
  -3   5  13         57.14         57.61        17.35 o                         
  -2   5  13         44.28         52.50        16.43 o                         
  -1   5  13         10.03         11.38        11.10 o                         
   0   5  13          1.73          1.26        10.59 o                         
   1   5  13         78.29         80.20        20.84 o                         
  -2  -5  14          8.93         36.41        16.10 o                         
  -1  -5  14         31.33         23.04        21.70 o                         
   0  -5  14         32.71         55.23        14.71 o                         
  -4  -4  14          4.18         -5.26        29.57 o                         
  -3  -4  14        157.93        150.00        23.45 o                         
  -2  -4  14          1.86         31.06        18.31 o                         
  -1  -4  14          2.80          3.51        13.43 o                         
   0  -4  14         27.64         33.32        29.95 o                         
   1  -4  14        193.53        168.80        17.05 o                         
   2  -4  14         46.53         32.54        16.29 o                         
  -5  -3  14          3.35         10.41        14.18 o                         
  -4  -3  14        169.63        245.12        29.84 o                         
  -3  -3  14         73.21         86.99        11.90 o                         
  -2  -3  14          6.55          0.31         7.52 o                         
  -1  -3  14         14.96         27.10        20.64 o                         
   0  -3  14        442.75        408.75        17.79 o                         
   1  -3  14          1.38        -10.27        10.27 o                         
   2  -3  14          3.57        -10.82        21.19 o                         
   3  -3  14         16.41         -4.28        14.39 o                         
  -5  -2  14         48.31         72.59        15.32 o                         
  -4  -2  14         39.52         35.65        11.43 o                         
  -3  -2  14        489.41        498.39        19.41 o                         
  -2  -2  14          0.30          3.12         7.52 o                         
  -1  -2  14         97.70         97.23        10.02 o                         
   0  -2  14        191.60        200.22        13.45 o                         
   1  -2  14        455.81        444.41        18.22 o                         
   2  -2  14         81.26         48.86        16.57 o                         
   3  -2  14         23.30          3.29        10.96 o                         
   4  -2  14          4.82        -27.98        27.98 o                         
  -6  -1  14         38.11         71.86        16.65 o                         
  -5  -1  14         37.55         93.79        23.71 o                         
  -4  -1  14        133.17        152.23        14.34 o                         
  -3  -1  14        242.25        242.95        14.00 o                         
  -2  -1  14         17.23         18.17         7.94 o                         
  -1  -1  14        305.21        298.55        15.47 o                         
   0  -1  14         65.66         69.27        10.09 o                         
   1  -1  14         79.28         77.75        14.31 o                         
   2  -1  14         15.27         13.33        10.11 o                         
   3  -1  14          0.45        -16.26        16.26 o                         
   4  -1  14         22.36         -5.17        27.04 o                         
  -5   0  14          7.31        -11.92        32.70 o                         
  -4   0  14         42.73         68.72        10.54 o                         
  -3   0  14        469.30        502.39        18.27 o                         
  -2   0  14          5.92          9.25         8.35 o                         
  -1   0  14          0.03         -5.73         8.42 o                         
   0   0  14         13.33         18.49         8.86 o                         
   1   0  14        451.82        448.62        25.65 o                         
   2   0  14         85.86         87.99        10.30 o                         
   3   0  14          0.37         11.75        10.42 o                         
   4   0  14          7.34         -0.04        10.59 o                         
  -6   1  14         38.15         84.36        22.38 o                         
  -5   1  14         37.42         31.44        18.44 o                         
  -4   1  14        133.06        139.72        13.00 o                         
  -3   1  14        242.24        236.14        14.45 o                         
  -2   1  14         17.21         24.73         8.61 o                         
  -1   1  14        305.40        299.46        18.57 o                         
   0   1  14         65.51         79.85        10.76 o                         
   1   1  14         79.37         78.37        10.43 o                         
   2   1  14         15.26         21.94         8.71 o                         
   3   1  14          0.45         27.22        26.09 o                         
   4   1  14         22.36         17.65        17.82 o                         
  -5   2  14         48.33         64.70        17.03 o                         
  -4   2  14         39.56         28.01        11.12 o                         
  -3   2  14        489.27        470.02        18.46 o                         
  -2   2  14          0.29          3.34        10.38 o                         
  -1   2  14         97.70         99.78        10.79 o                         
   0   2  14        191.15        203.62        13.77 o                         
   1   2  14        455.83        453.84        18.63 o                         
   2   2  14         81.30         78.42        13.64 o                         
   3   2  14         23.26         23.34        11.49 o                         
   4   2  14          4.83         -1.51        18.80 o                         
  -5   3  14          3.33         -3.62        13.83 o                         
  -4   3  14        169.64        133.54        24.78 o                         
  -3   3  14         73.10         73.74        11.53 o                         
  -2   3  14          6.56          8.02         7.91 o                         
  -1   3  14         14.95         18.80         9.54 o                         
   0   3  14        442.73        454.74        19.95 o                         
   1   3  14          1.37         14.67        13.96 o                         
   2   3  14          3.56        -20.91        20.91 o                         
   3   3  14         16.33         16.64        18.13 o                         
  -4   4  14          4.22          9.30        15.32 o                         
  -3   4  14        158.17        135.90        21.63 o                         
  -2   4  14          1.84        -14.23        16.10 o                         
  -1   4  14          2.77         22.21        16.83 o                         
   0   4  14         27.48         17.27        19.42 o                         
   1   4  14        193.52        202.30        16.15 o                         
   2   4  14         46.46         37.91        21.74 o                         
  -2   5  14          8.90          3.25        15.94 o                         
  -1   5  14         31.15         52.35        11.95 o                         
   0   5  14         32.91         35.23        12.12 o                         
  -3  -4  15         56.85         57.02        18.38 o                         
  -2  -4  15         32.30         49.73        11.68 o                         
  -1  -4  15        265.97        341.04        33.97 o                         
   0  -4  15          4.34          3.75        10.39 o                         
   1  -4  15          6.64         -6.85        10.09 o                         
  -4  -3  15          5.49         11.46        15.19 o                         
  -3  -3  15         46.13         46.83        13.70 o                         
  -2  -3  15         90.66         95.66        12.46 o                         
  -1  -3  15         22.23         21.56        17.02 o                         
   0  -3  15          8.19          6.74        13.58 o                         
   1  -3  15         11.72         -8.14        16.23 o                         
   2  -3  15        210.24        199.29        17.29 o                         
  -5  -2  15         18.05         41.56        18.38 o                         
  -4  -2  15         17.49          5.51        31.31 o                         
  -3  -2  15         90.72         80.96        13.97 o                         
  -2  -2  15        154.91        166.64        13.12 o                         
  -1  -2  15        540.94        546.21        18.98 o                         
   0  -2  15          5.07          6.74         9.23 o                         
   1  -2  15         40.97         22.86        10.92 o                         
   2  -2  15         97.84         90.61        24.31 o                         
   3  -2  15         40.81         24.50        16.89 o                         
  -5  -1  15        276.17        297.55        27.49 o                         
  -4  -1  15         19.12         31.73        11.24 o                         
  -3  -1  15        173.61        165.73        13.16 o                         
  -2  -1  15        795.46        786.41        22.57 o                         
  -1  -1  15         23.70         22.20         9.11 o                         
   0  -1  15          8.35          4.19         8.67 o                         
   1  -1  15         41.44         36.53         8.89 o                         
   2  -1  15       1070.83       1052.76        74.78 o                         
   3  -1  15         47.40         49.62        12.39 o                         
  -5   0  15         13.36         23.14        20.99 o                         
  -4   0  15          5.76         49.15        19.58 o                         
  -3   0  15          1.32          3.67         9.05 o                         
  -2   0  15         86.32         83.74        11.33 o                         
  -1   0  15        780.86        746.18        22.58 o                         
   0   0  15          5.59         -1.83         8.60 o                         
   1   0  15          8.51          9.16         8.97 o                         
   2   0  15        114.16         97.70        13.50 o                         
   3   0  15          9.17          2.09        12.36 o                         
  -5   1  15        276.40        308.32        42.23 o                         
  -4   1  15         19.14         24.26        16.88 o                         
  -3   1  15        173.66        167.09        14.07 o                         
  -2   1  15        796.25        770.75        23.43 o                         
  -1   1  15         23.61         12.93         9.12 o                         
   0   1  15          8.37          6.34         8.57 o                         
   1   1  15         41.37         54.09        12.19 o                         
   2   1  15       1071.64       1028.19        28.18 o                         
   3   1  15         47.49         48.19        11.43 o                         
  -5   2  15         17.91         31.64        16.52 o                         
  -4   2  15         17.46          4.27        14.70 o                         
  -3   2  15         90.60         86.56        12.88 o                         
  -2   2  15        154.56        137.78        13.02 o                         
  -1   2  15        541.37        535.97        19.88 o                         
   0   2  15          5.06         10.49        11.07 o                         
   1   2  15         40.82         77.61        23.04 o                         
   2   2  15         97.72        113.50        32.07 o                         
   3   2  15         40.84         16.50        20.25 o                         
  -4   3  15          5.48         17.69        14.73 o                         
  -3   3  15         46.16         38.14        11.30 o                         
  -2   3  15         90.78        101.54        12.79 o                         
  -1   3  15         22.20         19.05        14.32 o                         
   0   3  15          8.20          9.43        10.90 o                         
   1   3  15         11.63         98.37        53.80 o                         
   2   3  15        210.39        213.86        20.62 o                         
  -3   4  15         56.84         77.59        17.80 o                         
  -2   4  15         32.42         44.10        11.71 o                         
  -1   4  15        265.47        279.78        18.16 o                         
   0   4  15          4.34          6.04        10.57 o                         
   1   4  15          6.67         11.94        11.06 o                         
  -2  -4  16          9.55         37.48        11.07 o                         
  -1  -4  16         48.31        106.01        20.78 o                         
   0  -4  16         25.92         -8.54        21.85 o                         
  -4  -3  16         19.95         44.76        19.18 o                         
  -3  -3  16         28.30         35.02        10.37 o                         
  -2  -3  16          4.10        -15.09        15.09 o                         
  -1  -3  16        179.12        187.81        17.08 o                         
   0  -3  16         67.66         91.03        17.28 o                         
   1  -3  16          0.32         -8.46        10.30 o                         
   2  -3  16          3.14         -1.92        15.72 o                         
  -4  -2  16         31.55         38.78        18.62 o                         
  -3  -2  16         97.97         77.50        13.45 o                         
  -2  -2  16         32.62         28.78        25.87 o                         
  -1  -2  16         95.94         86.71        12.49 o                         
   0  -2  16         55.49         61.05        15.23 o                         
   1  -2  16        157.01        174.69        34.78 o                         
   2  -2  16          2.78        -10.99        10.99 o                         
  -5  -1  16          7.87         33.84        17.85 o                         
  -4  -1  16         52.92         56.56        14.73 o                         
  -3  -1  16         45.41         50.28        16.60 o                         
  -2  -1  16          5.73          1.04         9.00 o                         
  -1  -1  16        210.89        202.37        14.54 o                         
   0  -1  16         86.50         98.09        11.85 o                         
   1  -1  16          7.84        -10.93        10.93 o                         
   2  -1  16         16.49         24.78        12.58 o                         
   3  -1  16         13.27         12.80        12.92 o                         
  -5   0  16        242.09        229.95        22.28 o                         
  -4   0  16         14.21         14.12        16.20 o                         
  -3   0  16        123.32         96.37        31.93 o                         
  -2   0  16         57.95         46.84        10.70 o                         
  -1   0  16         63.77         48.26        10.66 o                         
   0   0  16          2.46          1.41        10.31 o                         
   1   0  16        106.23         92.89        18.25 o                         
   2   0  16          3.72          0.92        14.99 o                         
   3   0  16         44.15         63.36        12.08 o                         
  -5   1  16          7.95         13.06        16.37 o                         
  -4   1  16         53.00         41.48        12.53 o                         
  -3   1  16         45.44         28.04        12.39 o                         
  -2   1  16          5.72          4.49        10.00 o                         
  -1   1  16        210.73        209.39        15.28 o                         
   0   1  16         86.66         85.94        11.85 o                         
   1   1  16          7.85          0.13        18.77 o                         
   2   1  16         16.51         51.00        24.69 o                         
   3   1  16         13.30          9.71        11.14 o                         
  -4   2  16         31.57         41.07        12.03 o                         
  -3   2  16         97.97        128.22        36.98 o                         
  -2   2  16         32.64         20.00        11.52 o                         
  -1   2  16         96.01         92.57        14.08 o                         
   0   2  16         55.33         33.43        12.31 o                         
   1   2  16        156.57        185.39        19.94 o                         
   2   2  16          2.76          3.34        10.88 o                         
  -4   3  16         20.10         16.95        16.54 o                         
  -3   3  16         28.33         33.50         9.95 o                         
  -2   3  16          4.09         11.33        11.09 o                         
  -1   3  16        179.13        195.42        18.42 o                         
   0   3  16         67.74         64.22        14.93 o                         
   1   3  16          0.33          9.53        14.32 o                         
   2   3  16          3.15        -17.64        19.06 o                         
  -2   4  16          9.55         20.27        11.83 o                         
  -1   4  16         48.21         56.90        12.77 o                         
   0   4  16         26.01         44.76        12.07 o                         
  -3  -3  17         10.66         28.19        10.71 o                         
  -2  -3  17         74.36         91.01        17.67 o                         
  -1  -3  17        118.39        167.85        16.20 o                         
   0  -3  17          3.36         -7.28        12.29 o                         
   1  -3  17         34.99         42.59        12.86 o                         
  -4  -2  17          6.65          5.96        16.49 o                         
  -3  -2  17          5.01        -12.70        15.41 o                         
  -2  -2  17         24.39          7.58        12.89 o                         
  -1  -2  17         80.18         63.59        12.79 o                         
   0  -2  17          2.71          0.97        22.46 o                         
   1  -2  17         31.10         46.48        16.38 o                         
   2  -2  17         74.27         56.94        16.77 o                         
  -4  -1  17         18.97         48.67        12.54 o                         
  -3  -1  17         10.27         -7.49        28.27 o                         
  -2  -1  17          3.88          6.52        10.35 o                         
  -1  -1  17        244.84        230.53        17.37 o                         
   0  -1  17          2.33         10.43        11.08 o                         
   1  -1  17         20.47         39.37        20.27 o                         
   2  -1  17         11.86         33.50        11.79 o                         
  -4   0  17         31.59         11.17        12.55 o                         
  -3   0  17         17.17          0.92        25.21 o                         
  -2   0  17          1.21         -3.71        11.40 o                         
  -1   0  17         24.73         27.29        12.62 o                         
   0   0  17          6.80         13.41        11.01 o                         
   1   0  17         99.37        101.17        25.67 o                         
   2   0  17         38.93         40.88        11.36 o                         
  -4   1  17         18.95         20.19        10.36 o                         
  -3   1  17         10.34          3.32        13.28 o                         
  -2   1  17          3.83         -2.02        10.50 o                         
  -1   1  17        244.83        231.70        16.87 o                         
   0   1  17          2.33          1.95         9.54 o                         
   1   1  17         20.53         21.69        19.68 o                         
   2   1  17         11.87         16.43        11.84 o                         
  -4   2  17          6.68          4.37        12.03 o                         
  -3   2  17          5.01          1.88         9.99 o                         
  -2   2  17         24.42        -12.77        12.77 o                         
  -1   2  17         80.04         95.82        15.35 o                         
   0   2  17          2.70         17.42        13.65 o                         
   1   2  17         31.19         22.50        11.80 o                         
   2   2  17         74.24         53.54        13.83 o                         
  -3   3  17         10.75         22.96        12.59 o                         
  -2   3  17         74.19         81.12        12.55 o                         
  -1   3  17        118.45        132.40        15.89 o                         
   0   3  17          3.36          8.39        11.05 o                         
   1   3  17         35.17         35.65        17.36 o                         
  -2  -3  18          8.52         42.70        18.60 o                         
  -1  -3  18         18.12          9.55        15.00 o                         
  -3  -2  18        112.77        137.24        14.39 o                         
  -2  -2  18          0.56         -0.87        10.29 o                         
  -1  -2  18         10.42          3.64        10.30 o                         
   0  -2  18         20.32         35.83        11.51 o                         
   1  -2  18         21.15         30.00        12.04 o                         
  -4  -1  18         42.68         79.06        30.44 o                         
  -3  -1  18          6.92         -3.62        11.92 o                         
  -2  -1  18          4.84          8.09        11.82 o                         
  -1  -1  18         22.25         -2.31        13.22 o                         
   0  -1  18        451.97        413.13        20.85 o                         
   1  -1  18         28.53         21.69        14.92 o                         
  -4   0  18         49.63         69.81        15.39 o                         
  -3   0  18        114.43        104.06        16.00 o                         
  -2   0  18          6.99         21.44        21.15 o                         
  -1   0  18          4.49         23.79        17.65 o                         
   0   0  18          3.46        -12.14        12.14 o                         
   1   0  18         64.32         76.16        11.45 o                         
   2   0  18          9.88         12.07        14.11 o                         
  -4   1  18         42.48         45.45        12.94 o                         
  -3   1  18          6.94          8.30        11.53 o                         
  -2   1  18          4.86          0.14        11.54 o                         
  -1   1  18         22.21          8.84        13.39 o                         
   0   1  18        452.66        439.11        29.00 o                         
   1   1  18         28.61         22.79        11.73 o                         
  -3   2  18        112.47        132.65        15.06 o                         
  -2   2  18          0.55        -10.89        17.04 o                         
  -1   2  18         10.40         22.45        11.37 o                         
   0   2  18         20.23         23.44        11.71 o                         
   1   2  18         21.39         26.99        12.75 o                         
  -2   3  18          8.47         40.63        13.15 o                         
  -1   3  18         18.21         25.19        13.01 o                         
   0   3  18         42.12         51.42        20.10 o                         
  -2  -2  19         13.19          6.14        11.31 o                         
  -1  -2  19          1.29          0.65        10.50 o                         
  -3  -1  19         52.61         25.89        12.52 o                         
  -2  -1  19          7.76         -6.46        10.73 o                         
  -1  -1  19         16.30          6.08        11.14 o                         
   0  -1  19          2.25         11.79        11.13 o                         
  -3   0  19          3.18          6.87        12.27 o                         
  -2   0  19         13.99         15.11        11.37 o                         
  -1   0  19         12.45          2.31        11.90 o                         
   0   0  19          8.12          0.62        11.04 o                         
   1   0  19         79.27        102.59        13.46 o                         
  -3   1  19         52.54         61.34        16.69 o                         
  -2   1  19          7.79          8.14        11.66 o                         
  -1   1  19         16.29          6.76        11.27 o                         
   0   1  19          2.26          2.20        11.15 o                         
  -2   2  19         13.33          5.13        12.09 o                         
  -1   2  19          1.28          0.61        11.59 o                         
                                                                                
