# Supplementary material for: Reducing the background of ultra-low-temperature X-ray diffraction data through new methods and advanced materials
Source: J Appl Crystallogr. 2019 Apr 1;52(Pt 2):445–50. doi: 10.1107/S1600576719003078 (PMC6448682; doi:10.1107/S1600576719003078)
Supplement: Supplementary file 4 [file j-52-00445-Collection_3_vitamin_Csup4.hkl]

data_Collection_3_vitamin_C                                                     
_shelx_title ' CMM180068_BeBe_0m in P2(1)'                                      
_shelx_refln_list_code          4                                               
_shelx_F_calc_maximum      166.93                                               
_exptl_crystal_F_000       368.00                                               
_reflns_d_resolution_high  1.2983                                               
                                                                                
loop_                                                                           
 _space_group_symop_operation_xyz                                               
 'x, y, z'                                                                      
 '-x, y+1/2, -z'                                                                
                                                                                
_cell_length_a     6.4259                                                       
_cell_length_b     6.3637                                                       
_cell_length_c    17.1683                                                       
_cell_angle_alpha  90.000                                                       
_cell_angle_beta   99.368                                                       
_cell_angle_gamma  90.000                                                       
                                                                                
_shelx_F_squared_multiplier     1.000                                           
                                                                                
loop_                                                                           
 _refln_index_h                                                                 
 _refln_index_k                                                                 
 _refln_index_l                                                                 
 _refln_F_squared_calc                                                          
 _refln_F_squared_meas                                                          
 _refln_F_squared_sigma                                                         
 _refln_observed_status                                                         
   0  -4   0       3997.93       3622.32       170.54 o                         
   1  -4   0         84.91         57.17        25.16 o                         
   2  -4   0        184.88        146.15        48.22 o                         
   1  -3   0        569.75        564.18        25.01 o                         
   2  -3   0         11.35         21.11        30.53 o                         
   3  -3   0        651.79        671.66        66.31 o                         
   0  -2   0      27857.39      25929.27       489.56 o                         
   1  -2   0        280.91        369.75        37.78 o                         
   2  -2   0         74.48         98.34        24.55 o                         
   3  -2   0         77.48         27.34        26.73 o                         
   4  -2   0        591.73        683.48        72.65 o                         
   1  -1   0       3469.22       3058.61        63.48 o                         
   2  -1   0        109.26        240.16        33.55 o                         
   3  -1   0       2218.95       2310.11        43.38 o                         
   4  -1   0        917.78       1025.58        39.58 o                         
   1   0   0        441.87        376.86         8.53 o                         
   2   0   0          7.26         18.56        10.09 o                         
   3   0   0          3.24          9.35        20.81 o                         
   4   0   0       1598.57       1659.40        45.57 o                         
   1   1   0       3467.52       3105.18       104.36 o                         
   2   1   0        109.31        210.04        17.44 o                         
   3   1   0       2218.76       2294.90        42.74 o                         
   4   1   0        917.63       1047.66        60.37 o                         
   0   2   0      27866.53      25425.97       459.24 o                         
   1   2   0        280.91        375.90        25.61 o                         
   2   2   0         74.53        134.49        32.45 o                         
   3   2   0         77.68         21.37        33.00 o                         
   4   2   0        591.93        592.59       144.91 o                         
   1   3   0        569.69        562.55        26.93 o                         
   2   3   0         11.34          6.02        34.95 o                         
   3   3   0        651.41        597.27        57.10 o                         
   0   4   0       3995.58       3505.71        97.64 o                         
   1   4   0         84.97         87.44        21.89 o                         
   2   4   0        184.89         99.96        66.45 o                         
  -2  -4   1        562.90        515.10        53.76 o                         
  -1  -4   1         89.17         57.28        18.80 o                         
   0  -4   1          0.71        -10.62        19.24 o                         
   1  -4   1         42.60        113.60        41.78 o                         
   2  -4   1        331.93        332.97        47.22 o                         
  -3  -3   1         26.96         54.94        33.71 o                         
  -2  -3   1         91.32         88.45        28.77 o                         
  -1  -3   1        349.36        312.67        21.17 o                         
   0  -3   1          0.67         -2.53        14.47 o                         
   1  -3   1         56.00         44.28        14.54 o                         
   2  -3   1        371.68        286.11        24.36 o                         
   3  -3   1         82.89         62.09        32.83 o                         
  -4  -2   1         35.05         61.03        36.46 o                         
  -3  -2   1        715.84        809.04        51.39 o                         
  -2  -2   1        610.26        593.37        64.99 o                         
   0  -2   1          9.76          5.63        10.66 o                         
   1  -2   1        199.17        211.35        66.45 o                         
   2  -2   1        174.87        168.90        52.58 o                         
   3  -2   1        178.28        178.95        34.52 o                         
   4  -2   1        167.84        127.93        39.99 o                         
  -4  -1   1         78.26         62.99        25.18 o                         
  -3  -1   1        299.68        263.14        18.68 o                         
  -2  -1   1        308.74        369.88        24.31 o                         
  -1  -1   1       3197.48       3037.31        35.87 o                         
   0  -1   1          7.53          4.01         3.39 o                         
   1  -1   1       1072.80       1108.42        19.49 o                         
   2  -1   1        599.73        829.93        37.02 o                         
   3  -1   1        306.53        311.29        27.11 o                         
   4  -1   1         21.22         10.81        20.27 o                         
  -4   0   1          6.39          0.38        18.54 o                         
  -3   0   1       2671.24       2580.76        46.73 o                         
  -2   0   1        732.62        587.85        18.90 o                         
  -1   0   1        678.58        649.26        11.95 o                         
   0   0   1          1.52          0.12         0.41 o                         
   1   0   1       1278.16       1095.29        18.57 o                         
   2   0   1       2295.92       2541.21        42.26 o                         
   3   0   1        422.88        486.83        28.15 o                         
   4   0   1         20.15         -8.02        19.15 o                         
  -4   1   1         78.32         63.28        18.51 o                         
  -3   1   1        299.74        270.65        20.07 o                         
  -2   1   1        308.62        344.52        20.87 o                         
  -1   1   1       3197.56       3049.30        36.48 o                         
   0   1   1          7.52          4.55         3.31 o                         
   1   1   1       1072.39       1094.05        18.80 o                         
   2   1   1        599.50        856.59        57.06 o                         
   3   1   1        305.61        298.88        22.95 o                         
   4   1   1         21.24        -17.37        18.16 o                         
  -4   2   1         35.00         22.11        58.26 o                         
  -3   2   1        716.24        737.88        58.96 o                         
  -2   2   1        610.50        530.53        45.18 o                         
   0   2   1          9.78         -0.19         8.92 o                         
   1   2   1        199.11        175.34        35.01 o                         
   2   2   1        174.81        204.63        33.81 o                         
   3   2   1        178.21        174.63        40.02 o                         
   4   2   1        167.70        109.51        49.61 o                         
  -3   3   1         27.04         38.14        41.52 o                         
  -2   3   1         91.09         82.45        48.74 o                         
  -1   3   1        349.14        363.29        23.47 o                         
   0   3   1          0.67         -6.38        18.76 o                         
   1   3   1         55.80         52.07        18.19 o                         
   2   3   1        371.57        337.72        52.33 o                         
   3   3   1         82.80         91.59        38.43 o                         
  -2   4   1        563.30        435.89        91.15 o                         
  -1   4   1         88.70         62.18        22.08 o                         
   0   4   1          0.71        -13.65        23.11 o                         
   1   4   1         42.43         32.95        24.70 o                         
   2   4   1        332.54        285.34        86.66 o                         
  -2  -4   2         59.53        119.57        80.71 o                         
  -1  -4   2          5.47          8.29        17.11 o                         
   0  -4   2       3880.00       3260.25        62.53 o                         
   1  -4   2        291.71        219.28        31.64 o                         
   2  -4   2         25.79         64.63        41.13 o                         
  -3  -3   2        246.10        240.42        65.79 o                         
  -2  -3   2         87.33         80.80        10.45 o                         
  -1  -3   2         70.86         51.45        14.86 o                         
   0  -3   2       1572.92       1388.24        35.16 o                         
   1  -3   2        146.29        150.33        25.10 o                         
   2  -3   2        130.57        184.22        33.31 o                         
   3  -3   2         79.52         83.32        35.83 o                         
  -4  -2   2        441.74        410.53        50.10 o                         
  -3  -2   2         43.78         58.79        38.57 o                         
  -2  -2   2         44.03         34.92         5.87 o                         
  -1  -2   2        340.73        367.48        50.20 o                         
   0  -2   2       7881.88       8435.14       112.17 o                         
   1  -2   2        671.55        694.93        33.55 o                         
   2  -2   2         78.85         20.86        26.43 o                         
   3  -2   2         92.85         93.45        22.81 o                         
   4  -2   2         54.99         34.36        36.16 o                         
  -4  -1   2        416.54        422.15        72.79 o                         
  -3  -1   2        682.86        773.76        34.08 o                         
  -2  -1   2        228.09        388.37        38.57 o                         
  -1  -1   2        465.18        466.35        12.50 o                         
   0  -1   2       1817.38       1636.92        29.60 o                         
   1  -1   2       1007.69        951.02        20.69 o                         
   2  -1   2          8.95        -10.42        12.23 o                         
   3  -1   2        383.59        449.45        31.02 o                         
   4  -1   2        369.78        369.40        34.01 o                         
  -4   0   2        778.22        691.92        41.76 o                         
  -3   0   2        142.52        135.12        21.39 o                         
  -2   0   2         13.94         57.34        18.76 o                         
  -1   0   2       1216.78       1079.39        45.84 o                         
   1   0   2        101.06         74.56         6.83 o                         
   3   0   2          9.99         55.21        18.89 o                         
   4   0   2        702.59        832.73        44.20 o                         
  -4   1   2        416.56        393.48        51.52 o                         
  -3   1   2        683.02        734.78        28.56 o                         
  -2   1   2        228.20        336.06        31.97 o                         
  -1   1   2        465.54        475.86        13.27 o                         
   0   1   2       1815.58       1633.40        30.11 o                         
   1   1   2       1007.67        934.51        20.77 o                         
   2   1   2          8.97         32.34         9.85 o                         
   3   1   2        383.85        434.04        27.78 o                         
   4   1   2        369.77        397.89        29.48 o                         
  -4   2   2        441.83        632.21        77.94 o                         
  -3   2   2         43.90         61.70        35.46 o                         
  -2   2   2         44.08         26.75        29.00 o                         
  -1   2   2        341.58        339.05        31.09 o                         
   0   2   2       7876.53       8490.56       131.16 o                         
   1   2   2        672.04        660.14        31.08 o                         
   2   2   2         78.74         64.63        23.19 o                         
   3   2   2         92.61         29.94        23.68 o                         
   4   2   2         55.00         42.97        45.83 o                         
  -3   3   2        246.05        203.67        45.02 o                         
  -2   3   2         87.35         60.80        21.26 o                         
  -1   3   2         71.21         63.82        21.81 o                         
   0   3   2       1572.53       1441.32        48.05 o                         
   1   3   2        146.55        121.68        58.65 o                         
   2   3   2        130.59         97.32        18.91 o                         
   3   3   2         79.49         71.90        41.40 o                         
  -2   4   2         59.55         -3.85        94.45 o                         
  -1   4   2          5.58         33.04        24.79 o                         
   0   4   2       3879.70       3279.22        66.33 o                         
   1   4   2        291.97        300.37        29.96 o                         
   2   4   2         25.76         79.82        69.09 o                         
  -2  -4   3       1067.52        929.52       150.59 o                         
  -1  -4   3         83.31         73.71        21.01 o                         
   0  -4   3         24.18        -10.73        45.49 o                         
   1  -4   3        155.79        128.33        22.37 o                         
   2  -4   3         63.10         49.44        38.40 o                         
  -3  -3   3          6.26         -5.10        32.49 o                         
  -2  -3   3         91.71        122.54        26.60 o                         
  -1  -3   3        167.62        227.16        41.18 o                         
   0  -3   3          7.73          3.68        18.36 o                         
   1  -3   3         29.88         29.88        26.43 o                         
   2  -3   3        691.98        674.02        45.78 o                         
   3  -3   3         45.42         57.44        40.17 o                         
  -4  -2   3          9.70         23.50        35.03 o                         
  -3  -2   3        615.17        628.39        30.66 o                         
  -2  -2   3       3749.76       3794.39        57.09 o                         
  -1  -2   3        313.11        342.46        24.61 o                         
   1  -2   3        110.14        113.94        16.64 o                         
   2  -2   3        571.23        543.51        27.53 o                         
   3  -2   3        256.36        251.13        36.23 o                         
   4  -2   3         35.15         15.70        75.16 o                         
  -4  -1   3        155.93        118.43        33.12 o                         
  -3  -1   3         88.97         87.57        24.44 o                         
  -2  -1   3       1001.68        889.52        38.91 o                         
  -1  -1   3        109.81        102.74         9.42 o                         
   0  -1   3         13.91          9.99         7.22 o                         
   1  -1   3       1849.30       1664.26        53.22 o                         
   2  -1   3       3073.97       3139.35        54.13 o                         
   3  -1   3        408.14        449.49        33.99 o                         
   4  -1   3         17.79         -2.37        23.10 o                         
  -4   0   3         14.25         -8.08        22.05 o                         
  -3   0   3         18.94         23.11        16.62 o                         
  -2   0   3       5929.93       6931.57       129.64 o                         
  -1   0   3         10.20          8.37         5.78 o                         
   0   0   3          4.19          1.53         5.12 o                         
   1   0   3         86.21         69.84         9.38 o                         
   2   0   3       4446.67       4083.06        78.86 o                         
   3   0   3       1051.81       1018.60        79.06 o                         
   4   0   3          2.13        -26.48        26.48 o                         
  -4   1   3        155.95        152.06        24.12 o                         
  -3   1   3         89.02        110.57        16.25 o                         
  -2   1   3       1002.01       1061.82        62.35 o                         
  -1   1   3        110.25         95.76         9.87 o                         
   0   1   3         13.91         12.33         6.52 o                         
   1   1   3       1850.55       1740.47        34.52 o                         
   2   1   3       3072.80       3165.11        53.88 o                         
   3   1   3        408.39        469.01        34.32 o                         
   4   1   3         17.84        -19.39        38.25 o                         
  -4   2   3          9.70        -27.76        44.68 o                         
  -3   2   3        614.76        671.79        26.50 o                         
  -2   2   3       3749.26       3773.15        59.07 o                         
  -1   2   3        313.15        337.11        23.83 o                         
   1   2   3        110.07        111.94        14.63 o                         
   2   2   3        572.18        511.42        22.81 o                         
   3   2   3        256.77        235.44        22.55 o                         
   4   2   3         35.10        -44.65        44.65 o                         
  -3   3   3          6.31          9.18        39.85 o                         
  -2   3   3         91.80        101.26        23.78 o                         
  -1   3   3        167.40        239.65        74.23 o                         
   0   3   3          7.73        -11.23        24.00 o                         
   1   3   3         30.17         14.99        34.48 o                         
   2   3   3        691.76        633.81        42.41 o                         
   3   3   3         45.62         18.36        47.84 o                         
  -2   4   3       1067.95        841.52        80.08 o                         
  -1   4   3         83.47        111.07        43.41 o                         
   0   4   3         24.21         41.13        41.33 o                         
   1   4   3        156.14        122.19        28.73 o                         
   2   4   3         62.81         63.90        47.04 o                         
  -2  -4   4         21.38         -1.69        56.54 o                         
  -1  -4   4        267.30        276.38        31.47 o                         
   0  -4   4         48.46         39.97        25.10 o                         
   1  -4   4         66.03         63.17        23.31 o                         
   2  -4   4          0.95         32.58        34.67 o                         
  -3  -3   4         94.38        141.15        48.48 o                         
  -2  -3   4         25.62         31.55        18.74 o                         
  -1  -3   4        230.15        285.21        30.17 o                         
   0  -3   4        811.41        860.97        47.40 o                         
   1  -3   4        802.16        745.68        38.95 o                         
   2  -3   4        199.68        131.23        35.20 o                         
   3  -3   4        282.21        246.83        43.95 o                         
  -4  -2   4         22.35        107.19        37.30 o                         
  -3  -2   4        386.92        349.66        30.08 o                         
  -2  -2   4         31.95         14.39        31.73 o                         
  -1  -2   4        275.35        261.98        20.30 o                         
   0  -2   4       1483.75       1500.99        40.32 o                         
   1  -2   4        131.43        137.39        17.03 o                         
   2  -2   4         17.10         51.75        43.16 o                         
   3  -2   4        224.74        259.87        26.32 o                         
  -4  -1   4         84.01         73.10        21.88 o                         
  -3  -1   4         53.80         64.19        19.22 o                         
  -2  -1   4         53.79         53.71        19.22 o                         
  -1  -1   4         31.88         77.19        19.62 o                         
   0  -1   4       4154.90       3916.78        58.33 o                         
   2  -1   4         56.05         71.28        17.92 o                         
   3  -1   4        209.92        223.31        25.28 o                         
   4  -1   4        330.87        341.65        28.96 o                         
  -4   0   4        336.48        283.02        28.67 o                         
  -3   0   4        696.65        782.45        37.65 o                         
  -1   0   4         15.44         21.43         8.76 o                         
   0   0   4          0.06         -0.74         8.57 o                         
   1   0   4       2499.93       2360.95        53.69 o                         
   2   0   4         27.53          7.85        14.18 o                         
   3   0   4        363.83        415.77        29.51 o                         
   4   0   4         72.84         94.50        24.55 o                         
  -4   1   4         84.05         65.37        24.00 o                         
  -3   1   4         53.88         68.20        22.92 o                         
  -2   1   4         53.86         24.60        12.78 o                         
  -1   1   4         31.79         20.28        40.29 o                         
   0   1   4       4156.33       3748.46        69.90 o                         
   2   1   4         56.01         89.28        22.23 o                         
   3   1   4        209.91        197.46        22.66 o                         
   4   1   4        330.60        394.23        30.68 o                         
  -4   2   4         22.47         73.90       103.04 o                         
  -3   2   4        386.95        385.09        29.67 o                         
  -2   2   4         32.00         45.07        19.75 o                         
  -1   2   4        275.16        255.43        23.64 o                         
   0   2   4       1482.87       1548.31        35.70 o                         
   1   2   4        131.50        148.72        17.81 o                         
   2   2   4         17.08         39.23        29.63 o                         
   3   2   4        224.81        224.38        36.91 o                         
  -3   3   4         94.37        115.97        41.18 o                         
  -2   3   4         25.68         58.57        23.72 o                         
  -1   3   4        229.84        234.57        40.28 o                         
   0   3   4        812.93        850.21        52.89 o                         
   1   3   4        801.98        755.33        47.15 o                         
   2   3   4        199.56        175.03        24.20 o                         
   3   3   4        282.29        230.02        54.23 o                         
  -2   4   4         21.41         15.06        54.43 o                         
  -1   4   4        267.65        243.49        34.63 o                         
   0   4   4         48.56          5.62        62.13 o                         
   1   4   4         66.05         29.66        33.53 o                         
   2   4   4          0.95        106.19        54.29 o                         
  -2  -4   5        347.15        300.94        43.78 o                         
  -1  -4   5         89.38        118.35        37.94 o                         
   0  -4   5         42.36         89.21        48.74 o                         
   1  -4   5        347.46        291.93        28.82 o                         
  -3  -3   5         21.25         -8.45        40.69 o                         
  -2  -3   5        184.46        162.61        19.76 o                         
  -1  -3   5         59.18         84.26        20.84 o                         
   1  -3   5       1206.70       1142.01        46.42 o                         
   2  -3   5        248.23        214.97        49.61 o                         
   3  -3   5       1202.52       1195.30       185.86 o                         
  -4  -2   5         53.95         18.50        35.86 o                         
  -3  -2   5         65.51         73.50        16.30 o                         
  -2  -2   5       2445.76       2483.78        48.84 o                         
  -1  -2   5        436.24        332.85        31.04 o                         
   0  -2   5         12.84         38.07        41.22 o                         
   1  -2   5        979.12       1077.31        49.20 o                         
   2  -2   5        846.17        787.67        38.46 o                         
   3  -2   5        145.11        157.89        33.19 o                         
  -4  -1   5         16.40         45.73        22.81 o                         
  -3  -1   5        363.26        405.37        28.31 o                         
  -2  -1   5         45.40         47.32        15.83 o                         
   1  -1   5        703.02        695.36        31.59 o                         
   2  -1   5        474.23        557.08        36.54 o                         
   3  -1   5        429.37        393.63        30.41 o                         
   4  -1   5         15.98         68.54        32.80 o                         
  -4   0   5          4.88         13.87        23.67 o                         
  -3   0   5        200.09        199.09        29.58 o                         
  -2   0   5      11428.31      10764.96       254.66 o                         
  -1   0   5        257.13        419.85        52.71 o                         
   0   0   5          0.40         42.39        27.69 o                         
   2   0   5        131.28        201.31        23.03 o                         
   3   0   5         44.18         51.44        23.00 o                         
   4   0   5         24.98         58.73        25.90 o                         
  -4   1   5         16.45         71.03        33.42 o                         
  -3   1   5        362.65        354.40        40.83 o                         
  -2   1   5         45.49         45.79        16.62 o                         
   1   1   5        702.23        677.05        30.29 o                         
   2   1   5        474.33        539.85        78.19 o                         
   3   1   5        428.76        426.27        30.53 o                         
   4   1   5         15.95        -33.66        41.47 o                         
  -4   2   5         54.01         -4.49        52.58 o                         
  -3   2   5         65.78         91.63        26.66 o                         
  -2   2   5       2446.84       2423.97        54.58 o                         
  -1   2   5        436.33        393.59        41.00 o                         
   0   2   5         12.83         -0.38        15.28 o                         
   1   2   5        978.46       1051.82        64.52 o                         
   2   2   5        847.50        841.50        37.73 o                         
   3   2   5        144.91        138.08        21.39 o                         
  -3   3   5         21.32         30.12        52.84 o                         
  -2   3   5        184.39        169.05        49.37 o                         
  -1   3   5         58.99         98.58        25.83 o                         
   0   3   5          7.56        161.59        82.49 o                         
   1   3   5       1206.16       1140.10        44.11 o                         
   2   3   5        248.82        250.59        29.14 o                         
   3   3   5       1201.56       1157.75        90.81 o                         
  -2   4   5        346.82        353.24        68.16 o                         
  -1   4   5         89.45        113.29        30.35 o                         
   0   4   5         42.39         71.32        29.68 o                         
   1   4   5        347.55        323.10        29.70 o                         
  -2  -4   6         91.38        313.34        90.36 o                         
  -1  -4   6         71.24         59.23        23.48 o                         
   0  -4   6         38.52         39.23        23.66 o                         
   1  -4   6        271.86        244.15        32.41 o                         
  -3  -3   6         16.08         31.60        39.08 o                         
  -2  -3   6         16.28         37.54        22.13 o                         
  -1  -3   6         76.17         99.11        23.40 o                         
   0  -3   6        832.55        751.81        42.87 o                         
   1  -3   6         78.63         88.86        25.90 o                         
   2  -3   6         22.31         33.15        24.16 o                         
  -4  -2   6        178.77        180.52        41.88 o                         
  -3  -2   6         58.99         44.26        20.21 o                         
  -2  -2   6        145.45        158.36        27.33 o                         
  -1  -2   6        148.10        188.26        22.33 o                         
   0  -2   6       1209.60       1227.69        42.13 o                         
   1  -2   6        857.98        778.01        42.78 o                         
   2  -2   6         71.82        103.24        24.37 o                         
   3  -2   6        863.48        877.68        46.21 o                         
  -4  -1   6         25.26         17.57        25.47 o                         
  -3  -1   6        429.34        431.94        34.21 o                         
  -2  -1   6         30.43         68.99        29.01 o                         
  -1  -1   6        185.94        231.69        19.35 o                         
   0  -1   6       2121.43       2000.36        44.72 o                         
   1  -1   6        718.22        904.06        45.61 o                         
   2  -1   6         25.94         43.38        52.88 o                         
   3  -1   6        102.09        198.53        47.40 o                         
  -4   0   6        130.08        172.03        34.33 o                         
  -2   0   6         48.39         58.04        17.56 o                         
  -1   0   6        146.38        134.03        19.67 o                         
   1   0   6        600.46        610.61        30.34 o                         
   2   0   6          1.81         25.48        34.93 o                         
   3   0   6        751.32        762.19        42.74 o                         
  -4   1   6         25.29         14.80        42.27 o                         
  -3   1   6        429.22        453.90        68.43 o                         
  -2   1   6         30.41         24.48        20.18 o                         
  -1   1   6        185.75        209.02        18.34 o                         
   0   1   6       2120.89       2013.27        44.69 o                         
   1   1   6        718.71        752.75        36.79 o                         
   2   1   6         25.96        -27.23        31.27 o                         
   3   1   6        102.18        144.02        27.47 o                         
  -4   2   6        178.47        148.48        59.44 o                         
  -3   2   6         58.96         15.04        23.33 o                         
  -2   2   6        145.51        143.57        41.14 o                         
  -1   2   6        148.03        150.14        22.84 o                         
   0   2   6       1210.63       1256.16        42.03 o                         
   1   2   6        857.61        849.07        41.44 o                         
   2   2   6         71.80         82.94        20.97 o                         
   3   2   6        863.29        835.40        43.09 o                         
  -3   3   6         16.15        -37.52        49.93 o                         
  -2   3   6         16.24         47.70        26.35 o                         
  -1   3   6         75.99         95.59        26.49 o                         
   0   3   6        832.32        775.72        45.63 o                         
   1   3   6         78.68         64.13        24.81 o                         
   2   3   6         22.31          2.36        30.49 o                         
  -1   4   6         71.16         17.79        30.39 o                         
   0   4   6         38.68         46.60        27.80 o                         
   1   4   6        272.07        290.73        33.87 o                         
  -1  -4   7        142.79        110.89        36.27 o                         
   0  -4   7          8.50         20.61        27.63 o                         
  -3  -3   7        132.14        166.86        85.07 o                         
  -2  -3   7         63.56         64.00        25.23 o                         
  -1  -3   7       1148.40       1095.31        49.01 o                         
   0  -3   7         33.49         39.21        25.92 o                         
   1  -3   7        138.71         92.99        47.27 o                         
   2  -3   7        257.10        279.94        29.42 o                         
  -4  -2   7        132.93        142.60        46.66 o                         
  -3  -2   7         69.22         42.89        21.25 o                         
  -2  -2   7        161.97        158.22        30.03 o                         
  -1  -2   7        140.23        138.61        26.20 o                         
   0  -2   7          1.54        -23.43        23.43 o                         
   1  -2   7         87.26         66.36        28.28 o                         
   2  -2   7        808.77        804.29        43.52 o                         
   3  -2   7         87.45         54.42        33.84 o                         
  -4  -1   7         15.21         34.83        26.94 o                         
  -3  -1   7        355.73        354.63        28.73 o                         
  -2  -1   7        141.76        249.78        45.49 o                         
  -1  -1   7       2824.67       3017.99        90.11 o                         
   0  -1   7         37.46         52.71        25.02 o                         
   1  -1   7         74.63        126.03        24.31 o                         
   2  -1   7         60.00         67.95        22.54 o                         
   3  -1   7        721.84        646.38        55.14 o                         
  -4   0   7         89.69         40.21        27.65 o                         
  -3   0   7         87.85         56.71        24.07 o                         
  -2   0   7       3191.78       3463.00        68.09 o                         
  -1   0   7          6.21          4.79        16.62 o                         
   0   0   7          2.18         -7.14        16.77 o                         
   1   0   7          2.92          8.61        19.12 o                         
   2   0   7        803.96        834.97        43.34 o                         
   3   0   7         91.18         36.83        25.43 o                         
  -4   1   7         15.24         27.95        32.18 o                         
  -3   1   7        355.08        372.42        33.66 o                         
  -2   1   7        141.63        193.08        45.65 o                         
  -1   1   7       2825.51       3036.62        62.35 o                         
   0   1   7         37.50         74.67        22.61 o                         
   1   1   7         74.70         69.93        23.06 o                         
   2   1   7         60.10         78.85        22.71 o                         
   3   1   7        722.29        634.63        47.32 o                         
  -4   2   7        133.00        141.61        49.41 o                         
  -3   2   7         69.57         98.54        62.84 o                         
  -2   2   7        162.09        149.64        26.75 o                         
  -1   2   7        140.21        119.26        38.26 o                         
   0   2   7          1.53          7.96        29.44 o                         
   1   2   7         87.64         90.37        25.30 o                         
   2   2   7        807.21        820.50        44.12 o                         
   3   2   7         87.84        120.57        27.71 o                         
  -3   3   7        132.18         78.20        51.78 o                         
  -2   3   7         63.54         10.52        36.25 o                         
  -1   3   7       1148.76       1108.41        49.51 o                         
   0   3   7         33.45         31.41        25.83 o                         
   1   3   7        138.59        104.93        27.55 o                         
   2   3   7        257.18        255.60        27.27 o                         
  -1   4   7        142.69         86.24        79.99 o                         
   0   4   7          8.47        -35.83        41.50 o                         
  -2  -3   8         17.46         34.83        33.68 o                         
  -1  -3   8        245.76        385.16        49.96 o                         
   0  -3   8         75.80         59.34        29.33 o                         
   1  -3   8        127.24         77.23        34.50 o                         
   2  -3   8         38.74        -36.46        45.44 o                         
  -3  -2   8         97.99        100.52        26.80 o                         
  -2  -2   8         69.57         45.99        25.00 o                         
  -1  -2   8        693.67        714.36        42.99 o                         
   0  -2   8        169.76        161.96        25.90 o                         
   1  -2   8        121.29        128.79        29.23 o                         
   2  -2   8         39.58         44.52        26.51 o                         
  -4  -1   8        336.96        349.92        61.55 o                         
  -3  -1   8        363.66        438.74        70.84 o                         
  -2  -1   8         26.70         15.40        27.70 o                         
  -1  -1   8        732.54        804.53        50.60 o                         
   0  -1   8        621.50        836.00        74.97 o                         
   1  -1   8         60.65         64.29        32.48 o                         
   2  -1   8         17.14         -4.19        25.42 o                         
   3  -1   8        128.29        139.21        30.63 o                         
  -4   0   8       1146.43       1489.38        60.69 o                         
  -3   0   8        341.09        363.58        34.01 o                         
  -2   0   8         74.97        109.43        26.38 o                         
  -1   0   8       3169.76       3055.27        64.09 o                         
   0   0   8        352.08        353.46        30.04 o                         
   1   0   8         18.71         13.34        25.44 o                         
   2   0   8          0.16        -21.97        29.28 o                         
   3   0   8         70.58         96.10        28.36 o                         
  -4   1   8        336.23        319.78        36.82 o                         
  -3   1   8        364.42        409.84        34.96 o                         
  -2   1   8         26.70         42.84        31.49 o                         
  -1   1   8        732.77        766.48       110.55 o                         
   0   1   8        620.88        774.30        62.19 o                         
   1   1   8         61.12         13.67        31.41 o                         
   2   1   8         17.17         13.19        24.18 o                         
   3   1   8        127.96        160.10        29.37 o                         
  -3   2   8         97.86        108.92        37.78 o                         
  -2   2   8         69.65        111.76        26.38 o                         
  -1   2   8        693.90        734.87        42.22 o                         
   0   2   8        169.37        180.02        27.80 o                         
   1   2   8        121.40        120.01        28.20 o                         
   2   2   8         39.54         61.18        28.49 o                         
  -2   3   8         17.44         31.63        33.86 o                         
  -1   3   8        245.85        289.40        34.90 o                         
   0   3   8         75.50         53.13        27.65 o                         
   1   3   8        127.48        173.14        51.23 o                         
  -2  -3   9        363.53        383.85        38.10 o                         
  -1  -3   9        899.26        746.75        53.87 o                         
   0  -3   9          9.94        101.98        54.43 o                         
   1  -3   9         50.43         70.38        28.11 o                         
  -3  -2   9         66.20        105.05        25.87 o                         
  -2  -2   9        495.23        570.37        44.86 o                         
  -1  -2   9        364.28        381.47        33.46 o                         
   0  -2   9          9.19         -1.52        27.38 o                         
   1  -2   9         56.14         58.95        38.13 o                         
   2  -2   9         90.05        100.05        28.86 o                         
  -3  -1   9        156.67        134.35        32.72 o                         
  -2  -1   9        559.89        671.39        43.21 o                         
  -1  -1   9        783.66        931.67        71.84 o                         
   0  -1   9         13.21         39.60        23.58 o                         
   1  -1   9         11.30         23.11        28.80 o                         
   2  -1   9         26.26         35.72        27.49 o                         
  -4   0   9         11.31         40.79        53.89 o                         
  -3   0   9        176.42        160.89        43.84 o                         
  -2   0   9         16.16         14.35        24.89 o                         
  -1   0   9       1674.84       1800.89        63.20 o                         
   0   0   9         17.51         13.12        55.44 o                         
   1   0   9          1.59         47.83        30.13 o                         
   2   0   9          7.60         37.78        36.53 o                         
   3   0   9        177.95        185.25        37.25 o                         
  -3   1   9        156.58        141.90        30.94 o                         
  -2   1   9        559.38        674.33        43.87 o                         
  -1   1   9        782.81        940.17        47.17 o                         
   0   1   9         13.24         11.00        23.81 o                         
   1   1   9         11.25         16.66        40.48 o                         
   2   1   9         26.49         30.57        27.44 o                         
  -3   2   9         66.02         26.65        26.63 o                         
  -2   2   9        494.73        474.82        37.41 o                         
  -1   2   9        364.33        379.72        49.73 o                         
   0   2   9          9.18          6.09        30.13 o                         
   1   2   9         56.12         69.25        31.44 o                         
   2   2   9         90.14         68.57        27.27 o                         
  -2   3   9        363.75        390.73        42.94 o                         
  -1   3   9        898.76        687.51        54.28 o                         
   1   3   9         50.34         78.00        31.50 o                         
  -1  -3  10        568.61        617.82        46.96 o                         
   0  -3  10        255.24        264.80        37.35 o                         
  -3  -2  10        394.07        491.92        39.78 o                         
  -2  -2  10         21.05          2.07        27.68 o                         
  -1  -2  10        640.89        585.47        46.41 o                         
   0  -2  10        470.42        471.03        47.24 o                         
   1  -2  10        292.24        319.80        43.33 o                         
  -3  -1  10        369.89        478.58        42.06 o                         
  -2  -1  10         40.23         31.22        26.97 o                         
  -1  -1  10        284.05        261.73        35.16 o                         
   0  -1  10        728.82        822.04        60.97 o                         
   1  -1  10         99.73        119.05        36.35 o                         
   2  -1  10          7.90         33.17        31.01 o                         
  -3   0  10        257.68        280.19        33.05 o                         
  -2   0  10          5.42         11.79        27.29 o                         
  -1   0  10         72.42        154.30        30.70 o                         
   0   0  10       1102.45       1166.90        61.05 o                         
   1   0  10         40.71         73.34        28.51 o                         
   2   0  10         16.78         14.11        42.98 o                         
  -3   1  10        370.53        533.12        43.03 o                         
  -2   1  10         40.22          9.50        36.07 o                         
  -1   1  10        283.74        285.78        42.46 o                         
   0   1  10        728.68        823.51        51.87 o                         
   1   1  10         99.91        118.58        35.88 o                         
   2   1  10          7.92         24.82        30.42 o                         
  -3   2  10        393.87        453.78        42.02 o                         
  -2   2  10         21.00          9.83        29.21 o                         
  -1   2  10        640.20        696.68        47.72 o                         
   0   2  10        471.06        464.93        39.02 o                         
   1   2  10        292.25        212.26        58.32 o                         
  -1   3  10        568.32        543.34        58.45 o                         
   0   3  10        255.67        266.76        54.97 o                         
  -2  -2  11        531.50        512.41        46.86 o                         
  -1  -2  11        844.68        783.82        68.72 o                         
   0  -2  11         44.39         46.89        34.20 o                         
   1  -2  11         61.01         37.31        33.99 o                         
  -3  -1  11        303.71        371.04        40.70 o                         
  -2  -1  11       1013.31       1092.66        54.45 o                         
  -1  -1  11        377.21        315.60        42.90 o                         
   0  -1  11          6.26         64.89        30.81 o                         
   1  -1  11        254.81        195.42        38.07 o                         
  -3   0  11        601.76        642.06        44.80 o                         
  -2   0  11         45.85         24.34        30.77 o                         
  -1   0  11        349.83        412.73        78.60 o                         
   0   0  11         19.03          6.87        35.32 o                         
   1   0  11          6.56         42.45        35.01 o                         
   2   0  11        191.48        149.51        38.67 o                         
  -3   1  11        304.08        340.09        43.04 o                         
  -2   1  11       1012.44       1193.25        69.34 o                         
  -1   1  11        377.89        411.04        53.29 o                         
   0   1  11          6.24         25.02        31.46 o                         
   1   1  11        254.99        209.54        37.59 o                         
  -2   2  11        531.88        515.83        78.14 o                         
  -1   2  11        844.35        737.39        50.89 o                         
   0   2  11         44.43         46.29        45.11 o                         
   1   2  11         60.76         70.21        51.30 o                         
  -1  -2  12        134.69        106.70        37.40 o                         
  -2  -1  12         34.81         59.73        30.39 o                         
  -1  -1  12         84.59        144.20        48.89 o                         
   0  -1  12        186.53        185.06        34.74 o                         
   1  -1  12         13.74          8.57        36.04 o                         
  -2   0  12         12.29         19.38        33.19 o                         
  -1   0  12          3.46         26.64        34.97 o                         
   0   0  12        690.29        684.43        54.26 o                         
   1   0  12        441.94        472.93        41.46 o                         
  -2   1  12         34.81        123.44        35.23 o                         
  -1   1  12         84.78         88.62        60.32 o                         
   0   1  12        186.56        174.07        35.77 o                         
   1   1  12         13.65         17.74        36.89 o                         
  -1   2  12        134.78        156.97        55.88 o                         
  -1   0  13        182.51        209.09        39.15 o                         
   0   0  13          9.32          9.33        37.47 o                         
                                                                                
